# Supplementary material for: Association of four imprinting disorders and ART
Source: Clin Epigenetics. 2019 Feb 7;11:21. doi: 10.1186/s13148-019-0623-3 (PMC6367766; doi:10.1186/s13148-019-0623-3)
Supplement: Supplementary file 3 — Clinical characterization of ART-patients. OI/TI, ovulation induction/timed intercourse; IUI, intrauterine insemination; IVF, in vitro fertilization; ICSI, intracytoplasmic sperm injection. N.A. indicates that data was not available. Clinical features were as follows, 1. Macroglossia, 2. Earlobe creases, 3. Umbilical hernia, 4. Hemihypertrophy, 5. Exomphalos, 6. Exophthalmos, 7. Hepatomegaly, 8. Nephromegaly, 9. Ocular hypertelorism, 10. Cryptorchism, 11. Occlusal interference, 12. Mental retardation, 13. Epilepsy, 14. Dysphasia, 15. Dyschromatosis, 16. Ictal laughter, 17. Prognathism, 18. Hyposomnia, 19. Convulsions, 20. Microcephaly, 21. Hypotonia, 22. Feeding difficulties, 23. Almond-shaped eyes, 24. Short stature, 25. Triangular mouse, 26. Acromicria, 27. Bulimia, 28. Obesity, 29. Hypogonadism, 30. Diabetes, 31. Gastrointestinal injury, 32. Cardiac failure, 33. Failure to thrive, 34. Triangular-shaped face, 35. Body asymmetry, 36. Clinodactyly of the fifth fingers, 37. Sweating, 38. Heart malformation. 39. Tumorigenesis. (XLSX 12 kb) [file 13148_2019_623_MOESM3_ESM.xlsx]

## Sheet: Additional file 3
Additional file 3. Clinical characterization of ART-patients.
	Case No.	Age (years)	Gender	Maternal age (years)	Paternal age (years)	Therapy	Clinical features
BWS	1	0	Female	29	N.A.	OI/TI	1, 2, 3
	2	0	Male	38	39	OI/TI	1, 2, 5, 6, 10
	3	1	Female	32	34	IUI	1, 2, 3, 4, 7, 8
	4	3	Female	31	37	IUI	1, 5, 7
	5	10	Male	33	29	IVF	1, 2, 3, 4, 6, 7, 9, 11
	6	2	Male	40	N.A.	IVF	1, 3, 10
	7	4	Female	37	N.A.	ICSI	1, 5
AS	1	17	Female	33	26	OI/TI	12, 13, 14, 15, 17, 18, 20
	2	10	Male	41	48	IVF	12, 13, 14, 18, 19
	3	3	Male	38	39	IVF	12, 13, 14, 15, 16, 17, 18, 19, 20
	4	3	Male	35	38	IVF	12, 13, 14, 15, 18
PWS	1	0	Female	26	26	OI/TI	12, 15, 21, 22, 23, 24, 25, 26, 29
	2	11	Male	32	31	OI/TI	10, 12, 15, 21, 22, 24, 24, 25, 26, 31
	3	5	Male	30	29	OI/TI	10, 12, 15, 21, 22, 23, 24, 25, 26, 27, 29
	4	0	Male	25	25	OI/TI	10, 15, 21, 22, 23, 24, 25, 26, 32
	5	4	Male	31	30	OI/TI	10, 12, 15, 21, 22, 23, 24, 26
	6	15	Male	40	38	OI/TI	10, 12, 15, 21, 22, 23, 24, 25, 26, 27, 28, 29, 30
	7	13	Male	36	37	OI/TI	12, 15, 21, 22, 23, 24, 26, 27, 28, 29, 30
	8	2	Male	41	38	IVF	10, 12, 15, 21,22, 23, 24, 25, 26, 29
	9	1	Female	38	36	IVF	15, 21, 22, 24, 26
	10	1	Female	39	41	IVF	12, 15, 21, 22, 23, 24, 25, 26, 29
	11	2	Female	34	N.A.	IVF	12, 15, 21, 22, 23, 24, 26
	12	6	Female	43	N.A.	IVF	12, 15, 21,24, 25, 26
	13	7	Male	36	36	IVF	10, 12, 15, 21, 22, 23, 24, 25, 26
	14	12	Male	30	33	IVF	10, 12, 15, 21, 22, 23, 24, 25, 26, 29
	15	4	Female	31	37	IUI	12, 15, 21, 25
	16	2	Male	38	35	IUI	10, 15, 21, 22, 23, 24, 26
	17	17	Male	31	39	IUI	10, 12, 15, 21, 22, 23, 24, 25, 26, 27, 29
	18	6	Female	36	37	ICSI	12, 21, 22, 23, 24, 26
	19	6	Female	36	37	ICSI	12, 21, 22, 23, 24, 26
	20	4	Male	40	N.A.	ICSI	10, 15, 21, 22, 23, 24, 25, 29
	21	1	Male	38	38	ICSI	10, 15, 21, 12, 22, 23, 24, 25, 26, 29
	22	17	Female	39	43	ICSI	12, 15, 21, 22, 23, 24, 25, 26, 27, 29
	23	2	Male	30	33	ICSI	10, 15, 21, 22, 23, 24, 25, 26, 31
	24	1	Male	43	41	ICSI	10, 15, 21, 22, 23, 29
SRS	1	13	Female	N.A.	N.A.	OI/TI	12, 24, 33, 35
	2	6	Female	32	32	IVF	12, 24, 33, 34, 35, 36
	3	10	Female	29	51	IVF	24, 33, 34, 35, 36, 37, 38
	4	2	Male	37	N.A.	IVF	12, 24, 33, 34, 35, 36
	5	5	Male	35	N.A.	IVF	24, 33, 34, 35
	6	3	Female	32	39	IUI	12, 24, 33, 34, 36
	7	11	Female	36	36	ICSI	24, 33, 34, 35
	8	16	Female	30	40	ICSI	12, 24, 30, 33, 34, 35, 36, 37, 38, 39
