# Supplementary material for: Association of four imprinting disorders and ART
Source: Clin Epigenetics. 2019 Feb 7;11:21. doi: 10.1186/s13148-019-0623-3 (PMC6367766; doi:10.1186/s13148-019-0623-3)
Supplement: Supplementary file 4 — Frequency of different prevalence of UPD(15)mat and DNA methylation error in ART-patients and Sp-patients with PWS according to maternal age. All data were obtained from the questionnaire. DNA methylation error indicates gain of methylation at SNRPN-DMR. UPD(15)mat, maternal uniparental disomy of chromosome 15. (XLSX 11 kb) [file 13148_2019_623_MOESM4_ESM.xlsx]

## Sheet: Additional file 4
Additional file 4. Frequency of different prevalence of UPD(15)mat and DNA methylation error in ART-patients and Sp-patients with PWS according to maternal age.
	UPD(15)mat			DNA methylation error
Maternal age	ART-patients (n=9)	Sp-patients (n=35)	P-value	ART-patients (n=6)	Sp-patients (n=37)	P-value
19	-	1 (2.9%)	-	-	-	-
20	-	-	-	-	-	-
21	-	-	-	-	-	-
22	-	-	-	-	-	-
23	-	-	-	-	-	-
24	-	-	-	-	-	-
25	-	-	-	-	1 (2.7%)	-
26	-	1 (2.9%)	-	1 (16.7%)	1 (2.7%)	0.262
27	-	2 (5.7%)	-	-	-	-
28	-	3 (8.6%)	-	-	2 (5.4%)	-
29	-	-	-	-	2 (5.4%)	-
30	1 (11.1%)	1 (2.9%)	0.371	-	1 (2.7%)	-
31	1 (11.1%)	-	-	-	1 (2.7%)	-
32	-	3 (8.6%)	-	1 (16.7%)	2 (5.4%)	0.37
33	-	1 (2.9%)	-	-	2 (5.4%)	-
34	-	1 (2.9%)	-	-	1 (2.7%)	-
35	-	4 (11.4%)	-	-	2 (5.4%)	-
36	-	1 (2.9%)	-	2 (33.3%)	5 (13.5%)	0.248
37	-	3 (8.6%)	-	-	3 (8.1%)	-
38	3 (33.3%)	2 (5.7%)	0.05	-	3 (8.1%)	-
39	2 (22.2%)	3 (8.6%)	0.267	-	3 (8.1%)	-
40	1 (11.1%)	4 (11.4%)	1	-	1 (2.7%)	-
41	-	3 (8.6%)	-	1 (16.7%)	3 (8.1%)	0.465
42	-	1 (2.9%)	-	-	4 (10.8%)	-
43	1 (11.1%)	-	-	1 (16.7%)	-	-
44	-	-	-	-	-	-
45	-	-	-	-	-	-
46	-	-	-	-	-	-
47	-	-	-	-	-	-
48	-	1 (2.9%)	-	-	-	-
