# Supplementary material for: Association of four imprinting disorders and ART
Source: Clin Epigenetics. 2019 Feb 7;11:21. doi: 10.1186/s13148-019-0623-3 (PMC6367766; doi:10.1186/s13148-019-0623-3)
Supplement: Supplementary file 5 — Frequency of different pathogeneses in ART-patients and Sp-patients with BWS, AS and SRS stratified according to maternal age. (a) BWS. (b) AS. (c) SRS. The numbers and percentages of patients with chromosomal abnormalities, gene mutations and methylation abnormalities were obtained from a questionnaire. For BWS, UPD and gene indicate paternally uniparental disomy of chromosome 11 and CDKN1C, and methylation errors include both gain of methylation at H19/IGF2 IG-DMR and loss of methylation (LOM) at KCNQ1OT1:TSS-DMR, respectively. For AS, UPD and gene indicate paternally uniparental disomy of chromosome 15 and UBE3A, respectively. For SRS, UPD and methylation error indicate maternally uniparental disomy of chromosome 7 and LOM at H19/IGF2 IG-DMR, respectively. UPD, uniparental disomy; LOM, loss of methylation. (XLSX 11 kb) [file 13148_2019_623_MOESM5_ESM.xlsx]

## Sheet: Additional file 5
Additional file 5. Frequency of different pathogeneses in ART-patients and Sp-patients with BWS, AS and SRS stratified according to maternal age.
a. BWS
	Maternal age ≤37 years				Maternal age ≥38 years
	ART-patients (n=3)	Sp-patients (n=31)	P-value		ART-patients (n=1)	Sp-patients (n=5)	P-value
UPD(11)pat	-	45.2% (14/31)	-		-	60.0% (3/5)	-
Microdeletion at chromosome15q11.5 region	-	9.7% (3/31)	-		-	-	-
Gene mutation	-	3.2% (1/31)	-		-	-	-
DNA methylation error	100% (3/3)	41.9% (13/31)	0.054		100% (1/1)	40.0 % (2/5)	0.273
b. AS
	Maternal age ≤37 years				Maternal age ≥38 years
	ART-patients (n=2)	Sp-patients (n=89)	P-value		ART-patients (n=2)	Sp-patients (n=8)	P-value
UPD(15)pat	-	2.2% (2/89)	-		-	-	-
Microdeletion at chromosome15q11-q13 region	100% (2/2)	93.3% (83/89)	0.704		100% (2/2)	100% (8/8)	1
Gene mutation	-	4.5% (4/89)	-		-	-	-
DNA methylation error	-	-	-		-	-	-
c. SRS
	Maternal age ≤37 years				Maternal age ≥38 years
	ART-patients (n=5)	Sp-patients (n=12)	P-value		ART-patients (n=0)	Sp-patients (n=2)	P-value
UPD(7)mat	-	16.7% (2/12)	-		-	-	-
Microdeletion	-	-	-		-	-
Gene mutation	-	-	-		-	-	-
DNA methylation error	100% (5/5)	83.3% (10/12)	0.331		-	100% (2/2)	-
