# Supplementary material for: Association of four imprinting disorders and ART
Source: Clin Epigenetics. 2019 Feb 7;11:21. doi: 10.1186/s13148-019-0623-3 (PMC6367766; doi:10.1186/s13148-019-0623-3)
Supplement: Supplementary file 6 — Sequencing information. (XLSX 10 kb) [file 13148_2019_623_MOESM6_ESM.xlsx]

## Sheet: Additinal file 6
Additional file 6. Sequencing information.
Patient number	Total reads	Aligned reads	number of CpG covered with ≥5	Conversion rate (%)	Number of merged CpG cytosines covered with ≥5
Control_1	20918425	14648549	3195658	99.8	2069685
Control_2	19958646	13983139	3127470	99.8
Control_3	15065713	10701452	2951080	99.8
Control_4	16013805	11271283	2988755	99.8
Control_5	19564223	13896638	3205107	99.8
Control_6	18880911	13352700	3152165	99.8
Control_7	17184804	12113271	3105129	99.8
Control_8	19427818	13565958	3147019	99.8
Control_9	19553801	13749739	3183075	99.8
Control_10	22606194	15547425	3284840	99.5
ART-SRS_1	38434064	25941402	3753927	99.8
ART-SRS_2	21081511	14319974	3166469	99.6
ART-SRS_3	21237234	15007352	3171943	99.5
ART-SRS_4	22873048	15897689	3219312	99.6
ART-SRS_5	21556686	15268106	3256908	99.8
Sp-SRS_1	43517116	29052928	3514851	99.7
Sp-SRS_2	30655409	20024528	3416090	99.7
Sp-SRS_3	33069088	22496372	3458218	99.8
Sp-SRS_4	25507567	17285490	3352686	99.5
Sp-SRS_5	20219736	14279258	3196125	99.8
