# Supplementary material for: Association of four imprinting disorders and ART
Source: Clin Epigenetics. 2019 Feb 7;11:21. doi: 10.1186/s13148-019-0623-3 (PMC6367766; doi:10.1186/s13148-019-0623-3)
Supplement: Supplementary file 8 — Methylation levels of various genomic features in autosomes. Mean methylation levels (%) of CpG cytosines in the promoter, gene body, exon, intron, intergenic region, CGI, CGI shore, CGI shelf, SINE, LINE, LTR, DNA repeat element, SVA and simple repeat. Data are shown as mean ± standard deviation. Since the numbers of ART-SRS and Sp-SRS groups were small, we did not calculate p-values between two groups. SINE, short interspersed nuclear element; LINE, long interspersed nuclear element; LTR, long terminal repeat element; SVA, SINE-VNTR-Alu. (XLSX 11 kb) [file 13148_2019_623_MOESM8_ESM.xlsx]

## Sheet: Additional file 8
Additional file 8. Methylation levels of various genomic features in autosomes.
		Control	ART	Sp	P-value
Genomic region	No. of cytosines	(n=10)	(n=5)	(n=5)	Control <-> ART	Control <-> Sp
Promoter	699571	3.62 ± 0.12	3.73 ± 0.14	3.64 ± 0.08	0.141	0.658
Gene body	1341015	36.95 ± 0.19	37.41 ± 0.15	37.22 ± 0.14	0.0079	0.0329
Exon	574957	24.39 ± 0.16	24.61 ± 0.13	24.52 ± 0.15	0.1085	0.283
Intron	873168	42.66 ± 0.22	43.25 ± 0.17	43.01 ± 0.13	0.0053	0.0166
Intergenic	386896	42.74 ± 0.22	43.37 ± 0.17	43.12 ± 0.20	0.0053	0.0166
CGI	1105716	10.11 ± 0.15	10.16 ± 0.15	10.11 ± 0.15	0.7397	0.9389
CGI shore	369885	38.69 ± 0.26	39.28 ± 0.13	39.09 ± 0.23	0.0053	0.0329
CGI shelf	270243	43.81 ± 0.25	44.29 ± 0.10	44.10 ± 0.22	0.0115	0.1806
SINE	341070	89.06 ± 0.42	90.06 ± 0.27	89.67 ± 0.29	0.0053	0.0235
LINE	20743	78.17 ± 0.51	79.68 ± 0.36	79.15 ± 0.25	0.0053	0.0079
LTR	53786	83.89 ± 0.41	84.96 ± 0.29	84.60 ± 0.31	0.0053	0.0166
DNA repeat element	5979	74.21 ± 0.60	75.67 ± 0.33	75.21 ± 0.44	0.0053	0.0166
SVA	18458	94.67 ± 0.24	95.01 ± 0.39	94.65 ± 0.24	0.283	0.9975
Simple repeat	76241	69.57 ± 0.23	70.06 ± 0.22	69.71 ± 0.18	0.0166	0.4936
