# Supplementary material for: Association of four imprinting disorders and ART
Source: Clin Epigenetics. 2019 Feb 7;11:21. doi: 10.1186/s13148-019-0623-3 (PMC6367766; doi:10.1186/s13148-019-0623-3)
Supplement: Supplementary file 9 — Lists of DMVs in various genomic regions. N.A. indicates that data was not available. (XLSX 1005 kb) [file 13148_2019_623_MOESM9_ESM.xlsx]

## Sheet: Promoter
Additional file 7. Lists of DMVs in various genomic regions.
Chromosome	Start	End	Gene Symbol	Number of analyzed cytosines	Control_1 (%)	Control_2 (%)	Control_3 (%)	Control_4 (%)	Control_5 (%)	Control_6 (%)	Control_7 (%)	Control_8 (%)	Control_9 (%)	Control_10 (%)	The mean methylation of Controls (%)	SD	2SDs	(The mean methylation of Controls)-2SDs	(The mean methylation of Controls)+2SDs	ART-SRS_1 (%)	ART-SRS_2 (%)	ART-SRS_3 (%)	ART-SRS_4 (%)	ART-SRS_5 (%)	Sp-SRS_1 (%)	Sp-SRS_2 (%)	Sp-SRS_3 (%)	Sp-SRS_4 (%)	Sp-SRS_5 (%)	The mean methylation of ART-SRS (%)	The mean methylation of Sp-SRS (%)	(The mean methylation of ART-SRS)-(The mean methylation of Controls) (%)	(The mean methylation of Sp-SRS)-(The mean methylation of Controls) (%)	P-value (Control <-> ART-SRS)	FDR (Control <-> ART-SRS)	P-value (Control <-> Sp-SRS)	FDR (Control <-> Sp-SRS)
chr1	1361008	1362008	TMEM88B	11	24.6996	26.0444	31.5556	21.9717	26.7951	27.6092	37.486	27.785	30.5729	24.5101	27.903	4.39748	8.79496	19.108	36.6979	18.1015	11.8639	21.7054	14.899	16.4719	24.9156	27.1601	11.7598	17.192	18.0834	16.6083	19.8222	-11.2946	-8.08078	0.00219965	0.0130821	N.A.	N.A.
chr1	1689581	1690581	NADK	10	69.7619	40.9903	70.9167	47.6389	70.4094	69.2143	53.6111	37.444	56.1111	60.8148	57.6912	12.6226	25.2452	32.4461	82.9364	65.2174	93.9048	95	75.5357	72.8266	78.1579	53.2843	84.938	92.8571	72.1591	80.4969	76.2793	22.8057	18.588	0.0101123	0.0243126	N.A.	N.A.
chr1	9747132	9748132	PIK3CD-AS2	22	11.7992	14.2136	23.0165	13.4943	10.3124	19.3818	23.7762	22.6073	20.3873	23.6059	18.2595	5.27369	10.5474	7.71208	28.8068	17.4927	28.1396	15.2256	33.0144	19.2517	26.0578	26.5536	30.695	28.9193	20.5747	22.6248	26.5601	4.36532	8.30061	N.A.	N.A.	0.0101123	0.0283707
chr1	46640073	46641073	PIK3R3	10	66.0641	66.0101	69.9487	69.0789	69.9777	69.7101	58.9931	53.5399	63.6603	65.611	65.2594	5.36611	10.7322	54.5272	75.9916	72.965	73.3292	78.1181	75.1623	73.8429	69.7332	74.9677	68.5559	69.0652	76.2393	74.6835	71.7123	9.42411	6.45288	0.00219965	0.0130821	N.A.	N.A.
chr1	46640249	46641249	TSPAN1	10	66.0641	66.0101	69.9487	69.0789	69.9777	69.7101	58.9931	53.5399	63.6603	65.611	65.2594	5.36611	10.7322	54.5272	75.9916	72.965	73.3292	78.1181	75.1623	73.8429	69.7332	74.9677	68.5559	69.0652	76.2393	74.6835	71.7123	9.42411	6.45288	0.00219965	0.0130821	N.A.	N.A.
chr1	67600154	67601154	C1orf141	11	4.54545	0.717703	10.202	18.7771	4.00527	3.3929	6.91919	5.01567	21.1938	7.67399	8.24431	6.72312	13.4462	-5.20193	21.6905	0.699301	1.86147	1.67112	20.2713	2.50583	22.8164	16.6157	11.4244	12.8996	21.7249	5.4018	17.0962	-2.84251	8.85192	N.A.	N.A.	0.0199645	0.043835
chr10	106034387	106035387	GSTO2	25	18.4622	25.2683	13.8791	10.6582	26.1479	18.3242	13.4522	7.8619	13.8865	26.3466	17.4287	6.64334	13.2867	4.14203	30.7154	28.4628	32.0253	36.9027	23.4521	28.6566	26.642	28.4784	27.8778	32.8885	18.1902	29.8999	26.8154	12.4712	9.38666	0.00705073	0.0221315	0.0143059	0.0361223
chr10	114885892	114886892	TCF7L2	23	15.3162	17.8653	17.0186	23.0978	16.5704	22.2811	17.1656	15.9318	16.5942	16.8214	17.8662	2.63951	5.27902	12.5872	23.1453	21.972	28.6734	21.8614	26.9569	28.1684	21.7267	18.4403	20.1087	20.6349	21.9064	25.5264	20.5634	7.66017	2.69716	0.0101123	0.0243126	N.A.	N.A.
chr10	135050908	135051908	VENTX	44	29.1311	29.6939	26.7073	28.1242	30.699	30.3807	39.8546	27.9027	29.1838	30.2309	30.1908	3.61647	7.23294	22.9579	37.4238	25.4816	21.7281	22.4084	21.4504	21.7782	55.4616	29.8453	18.4036	29.4637	30.4635	22.5694	32.7275	-7.62146	2.53672	0.00219965	0.0130821	N.A.	N.A.
chr11	414499	415499	SIGIRR	10	3.89186	4.73793	0	13.0856	9.51299	18.8182	6.96609	8.66071	2.64516	12.665	8.09835	5.66224	11.3245	-3.22613	19.4228	10.2698	32.3427	21.7386	10.5357	16.7153	16.2923	8.13196	19.1448	18.4974	7.92929	18.3204	13.9992	10.2221	5.90081	0.0274863	0.0450139	N.A.	N.A.
chr11	1891599	1892599	LSP1	13	55.7428	82.1173	69.5734	75.1648	72.5031	53.3309	89.4023	72.5797	67.8895	76.6176	71.4921	10.9045	21.8089	49.6832	93.3011	69.439	60.9152	46.7287	44.9106	64.1601	62.7391	77.0608	63.5027	62.8396	72.6209	57.2307	67.7526	-14.2614	-3.73953	0.0274863	0.0450139	N.A.	N.A.
chr11	1891654	1892654	LSP1	13	55.7428	82.1173	69.5734	75.1648	72.5031	53.3309	89.4023	72.5797	67.8895	76.6176	71.4921	10.9045	21.8089	49.6832	93.3011	69.439	60.9152	46.7287	44.9106	64.1601	62.7391	77.0608	63.5027	62.8396	72.6209	57.2307	67.7526	-14.2614	-3.73953	0.0274863	0.0450139	N.A.	N.A.
chr11	2018605	2019605	H19	16	63.7489	49.8987	67.3989	59.883	71.0578	71.7454	61.4114	66.9101	54.4331	53.6086	62.0096	7.54447	15.0889	46.9206	77.0985	48.2572	54.8688	43.4512	37.6842	49.7939	46.2025	39.9188	54.2692	50.9425	44.2411	46.8111	47.1148	-15.1985	-14.8948	0.00705073	0.0221315	0.00705073	0.0273894
chr11	2720728	2721728	KCNQ1OT1	72	52.3497	54.4303	56.0374	38.1369	51.3239	45.8807	52.3369	39.6198	49.9363	44.238	48.429	6.17149	12.343	36.086	60.772	55.2051	51.6934	51.3598	50.419	48.7092	55.7724	55.5124	58.9839	58.7575	56.2114	51.4773	57.0475	3.04831	8.61852	N.A.	N.A.	0.00484876	0.025775
chr11	45942672	45943672	LARGE2	28	83.9911	84.8636	82.5222	85.3073	82.1117	75.7829	86.9372	77.944	77.9206	82.5811	81.9962	3.64914	7.29828	74.6979	89.2945	81.2582	61.48	77.6402	64.1281	71.5106	82.3597	84.2889	65.0885	59.8522	78.1368	71.2034	73.9452	-10.7928	-8.05096	0.0101123	0.0243126	N.A.	N.A.
chr11	67777275	67778275	ALDH3B1	15	41.3688	35.2152	37.6813	48.8492	38.0451	55.5866	25.4755	18.1726	22.62	22.5126	34.5527	12.2645	24.5289	10.0237	59.0816	55.0519	64.2824	69.7448	56.9526	64.3379	60.9985	56.4778	58.5077	56.9293	48.4175	62.0739	56.2662	27.5212	21.7135	0.00328861	0.0142928	0.00484876	0.025775
chr12	9217166	9218166	LINC00612	53	19.1198	15.8418	19.2136	15.3652	17.1832	16.7878	14.0557	10.3045	10.7246	9.7609	14.8357	3.52655	7.05309	7.78261	21.8888	15.7291	8.64428	38.9834	21.6607	31.4379	17.8643	20.397	33.7433	33.4758	25.5967	23.2911	26.2154	8.45536	11.3797	N.A.	N.A.	0.00484876	0.025775
chr12	9217273	9218273	A2M-AS1	53	19.1198	15.8418	19.2136	15.3652	17.1832	16.7878	14.0557	10.3045	10.7246	9.7609	14.8357	3.52655	7.05309	7.78261	21.8888	15.7291	8.64428	38.9834	21.6607	31.4379	17.8643	20.397	33.7433	33.4758	25.5967	23.2911	26.2154	8.45536	11.3797	N.A.	N.A.	0.00484876	0.025775
chr12	49782457	49783457	LOC100335030	13	46.7456	51.7329	52.0921	49.359	27.5892	61.5385	59.1937	33.767	53.2505	44.0171	47.9285	10.5686	21.1371	26.7914	69.0657	65.2432	79.1142	54.379	60.9687	63.0769	54.4872	49.1453	58.7067	63.6799	55.9172	64.5564	56.3872	16.6278	8.4587	0.00705073	0.0221315	N.A.	N.A.
chr12	53443335	53444335	TNS2	13	81.2999	75.969	78.4782	81.3736	81.2505	81.5587	77.6454	65.1552	75.4107	76.3736	77.4515	4.95883	9.91765	67.5338	87.3692	79.407	94.4116	91.3034	82.7893	90.2712	85.4339	87.9862	82.0986	83.9624	85.4042	87.6365	84.977	10.185	7.52554	0.0101123	0.0243126	0.00219965	0.025775
chr12	107974134	107975134	BTBD11	24	65.2727	65.1407	87.0975	65.4647	84.4154	60.7778	89.2352	87.2561	87.4747	74.1252	76.626	11.5605	23.1211	53.5049	99.7471	61.3033	29.1226	36.3992	50.1172	50.0549	57.217	55.5036	34.5638	24.6342	78.3904	45.3994	50.0618	-31.2266	-26.5642	0.00328861	0.0142928	0.0143059	0.0361223
chr13	19918613	19919613	ANKRD26P3	19	32.3277	25.6129	21.9298	23.4693	19.8692	15.567	11.1243	24.7752	30.929	22.4373	22.8042	6.38783	12.7757	10.0285	35.5798	15.1857	16.1948	16.1639	13.3431	9.11429	22.0803	19.3062	33.5899	22.9533	37.5216	14.0004	27.0903	-8.80381	4.2861	0.0199645	0.038237	N.A.	N.A.
chr13	19918689	19919689	LINC00421	19	32.3277	25.6129	21.9298	23.4693	19.8692	15.567	11.1243	24.7752	30.929	22.4373	22.8042	6.38783	12.7757	10.0285	35.5798	15.1857	16.1948	16.1639	13.3431	9.11429	22.0803	19.3062	33.5899	22.9533	37.5216	14.0004	27.0903	-8.80381	4.2861	0.0199645	0.038237	N.A.	N.A.
chr14	101291945	101292945	MEG3	18	41.6955	38.8375	45.1586	26.4219	32.8794	45.6415	36.4307	33.2168	31.6306	32.6137	36.4526	6.28268	12.5654	23.8873	49.018	37.308	51.454	39.2606	30.8043	32.6931	54.4861	44.8609	50.3379	46.8508	55.8661	38.304	50.4804	1.85136	14.0277	N.A.	N.A.	0.00484876	0.025775
chr14	101291969	101292969	MEG3	24	45.9289	42.2692	42.6749	34.8514	35.1988	45.9044	36.2503	38.4739	35.0534	34.1453	39.0751	4.69585	9.39169	29.6834	48.4668	41.2195	53.3474	43.9426	35.0003	37.3421	57.2595	46.3059	52.0359	49.4073	57.7607	42.1704	52.5538	3.09533	13.4788	N.A.	N.A.	0.00219965	0.025775
chr14	101586693	101587693	LINC02285	10	39.8396	41.5207	30.2679	36.3636	19.1538	17.5238	25.6908	32.4545	27.9286	22.8571	29.3601	8.29469	16.5894	12.7707	45.9494	21.6239	12.3462	19.7681	21.4932	18.807	29.5326	23.0451	18.2778	26.3636	26.5385	18.8077	24.7515	-10.5524	-4.60854	0.0274863	0.0450139	N.A.	N.A.
chr16	30907428	30908428	CTF1	24	24.2208	15.1362	17.1007	24.0159	26.3314	27.9784	19.9241	12.5277	15.5194	14.8324	19.7587	5.4953	10.9906	8.76811	30.7493	28.4947	31.7635	36.6492	30.9501	36.7382	28.961	24.2679	35.2097	34.1467	24.2411	32.9192	29.3653	13.1604	9.60658	0.00219965	0.0130821	0.0101123	0.0283707
chr16	76668395	76669395	LINC02125	22	84.6542	84.4318	86.5152	78.4596	94.8934	78.9453	86.4325	93.0736	89.1288	77.1728	85.3707	6.0021	12.0042	73.3665	97.3749	96.0438	90.9533	89.1639	94.2378	95.2479	87.913	91.5019	86.8113	91.342	90.7593	93.1293	89.6655	7.75861	4.29476	0.0143059	0.0305012	N.A.	N.A.
chr16	87992977	87993977	BANP	12	28.8132	23.5912	19.9678	24.5839	27.8515	40.2652	20.3868	24.1833	16.7733	17.9124	24.4329	6.82985	13.6597	10.7732	38.0926	17.5695	45.4487	41.5179	27.8308	24.7351	33.4173	26.7982	40.6527	33.4656	36.3611	31.4204	34.139	6.98755	9.70614	N.A.	N.A.	0.0199645	0.043835
chr16	88922128	88923128	TRAPPC2L	12	41.1404	30.6151	43.0051	40.9722	37.1816	45.873	37.4095	33.7798	30.8333	30.5379	37.1348	5.56431	11.1286	26.0062	48.2634	44.7428	54.4872	69.3506	57.8805	51.1574	35.6983	54.0598	41.6667	51.6667	44.321	55.5237	45.4825	18.3889	8.34772	0.00328861	0.0142928	N.A.	N.A.
chr17	934581	935581	ABR	45	74.5382	68.7242	69.0521	72.0221	75.7741	80.3453	79.795	62.8122	69.972	79.9999	73.3035	5.83141	11.6628	61.6407	84.9663	85.8097	93.3368	85.1456	80.8687	85.4682	94.22	68.8405	84.9345	90.4236	85.5768	86.1258	84.7991	12.8223	11.4956	0.00219965	0.0130821	N.A.	N.A.
chr17	3819460	3820460	P2RX1	15	13.247	8.9102	10.007	10.3484	8.75257	7.63724	12.6978	6.60734	7.42241	3.90208	8.9532	2.80177	5.60355	3.34965	14.5567	15.1625	24.3614	14.2027	16.9194	13.7432	16.0665	16.1075	18.5664	9.10667	15.3702	16.8778	15.0434	7.92464	6.09024	0.00219965	0.0130821	N.A.	N.A.
chr17	6796596	6797596	ALOX12P2	18	54.7874	34.6872	40.9314	54.1104	50.7593	53.7433	53.7766	44.0547	43.7235	48.1316	47.8705	6.81726	13.6345	34.236	61.5051	53.6564	46.7721	49.528	25.3853	40.9918	39.7594	38.3008	35.0067	33.0138	25.8754	43.2667	34.3912	-4.60381	-13.4793	N.A.	N.A.	0.00705073	0.0273894
chr17	7311002	7312002	NLGN2	25	38.6487	51.7487	41.3333	31.1429	49.8993	36.8081	64.2937	34.1436	36.8485	52.3698	43.7237	10.4192	20.8384	22.8853	64.562	20.3077	41.2	33.2889	27.2281	31.2857	33.2303	26.4286	44.4444	67.6525	36.9651	30.6621	41.7442	-13.0616	-1.97947	0.0274863	0.0450139	N.A.	N.A.
chr17	8702167	8703167	MFSD6L	56	45.6711	41.6495	45.8882	47.4554	45.5208	53.3242	41.8543	30.571	43.0864	52.1768	44.7198	6.32925	12.6585	32.0613	57.3783	57.6676	68.4281	52.3832	52.323	51.4304	55.1179	48.6069	69.769	64.6887	47.4585	56.4465	57.1282	11.7267	12.4084	0.0101123	0.0243126	0.0101123	0.0283707
chr17	14206557	14207557	MGC12916	37	42.4336	18.885	27.2683	39.8727	22.7416	23.4602	37.2426	32.463	33.9875	31.4414	30.9796	7.78479	15.5696	15.41	46.5492	28.5402	12.3573	16.5645	16.9286	15.4004	26.5326	21.7022	19.6366	16.6319	18.1582	17.9582	20.5323	-13.0214	-10.4473	0.0101123	0.0243126	0.0143059	0.0361223
chr17	37321914	37322914	ARL5C	24	47.5461	31.9922	36.0294	39.5499	43.9479	39.6077	45.146	38.0873	43.9686	34.5879	40.0463	5.0325	10.065	29.9813	50.1113	54.774	57.5707	46.5383	40.2726	49.7519	51.0166	41.2215	51.5372	54.3444	48.4411	49.7815	49.3122	9.73518	9.26588	0.0143059	0.0305012	0.0101123	0.0283707
chr17	47287436	47288436	GNGT2	11	42.8189	54.6898	41.5584	36.1297	36.6325	37.103	43.5065	57.3864	53.32	44.0965	44.7242	7.79233	15.5847	29.1395	60.3088	28.3842	17.4793	17.4675	29.7675	23.8722	26.5929	22.244	26.9177	21.5801	23.631	23.3941	24.1932	-21.33	-20.531	0.00219965	0.0130821	0.00219965	0.025775
chr17	80192275	80193275	SLC16A3	15	76.7651	73.3221	76.6971	84.7265	82.7417	80.7778	69.6508	75.7778	72.4716	74.9808	76.7911	4.71715	9.4343	67.3568	86.2254	86.4168	80.6389	89.1992	80.6722	93.537	85.3279	86.4444	75.971	84.2012	80.0405	86.0928	82.397	9.30172	5.6059	0.0199645	0.038237	N.A.	N.A.
chr17	80274980	80275980	CD7	21	50.7069	55.1127	62.3	51.6115	48.6082	50.2629	58.4425	56.326	54.4101	69.9035	55.7684	6.4694	12.9388	42.8297	68.7072	47.1441	35.6952	31.8138	33.7064	29.4254	42.2447	54.9987	53.3618	45.5319	49.3635	35.557	49.1001	-20.2115	-6.66833	0.00219965	0.0130821	N.A.	N.A.
chr18	13641257	13642257	LDLRAD4	53	40.1808	34.6279	29.7174	33.3248	28.5285	46.0929	27.9653	17.3033	28.6544	18.1503	30.4546	8.83713	17.6743	12.7803	48.1288	48.0258	65.4765	56.7702	37.3218	57.2154	50.2857	38.2458	50.8368	53.5127	35.7147	52.9619	45.7191	22.5074	15.2646	0.00484876	0.0171222	0.0101123	0.0283707
chr19	827326	828326	AZU1	24	46.0621	29.2828	34.9459	42.8144	53.0518	53.5489	39.7889	19.6811	41.7822	33.97	39.4928	10.4821	20.9641	18.5287	60.4569	48.5933	55.5033	54.6544	55.205	57.2849	50.5706	60.2084	58.7643	60.126	52.1323	54.2482	56.3603	14.7554	16.8675	0.00484876	0.0171222	0.0101123	0.0283707
chr19	851709	852709	ELANE	25	49.524	42.0788	42.5185	37.425	45.3644	48.0397	46.03	20.8119	26.6724	26.1053	38.457	10.2894	20.5787	17.8783	59.0357	59.4634	56.7992	68.2755	54.3738	62.0854	55.7326	61.3172	55.8011	55.8539	48.7136	60.1995	55.4837	21.7425	17.0267	0.00219965	0.0130821	0.00328861	0.025775
chr19	10735671	10736671	SLC44A2	41	59.9649	78.3421	70.7724	77.0721	74.5594	82.5892	89.0314	55.3023	68.8489	88.0174	74.45	11.0872	22.1743	52.2757	96.6243	84.6339	95.9237	87.6305	85.4472	95.9571	90.995	83.4817	92.6153	92.0241	95.6367	89.9185	90.9506	15.4685	16.5005	0.0199645	0.038237	0.00484876	0.025775
chr19	17637547	17638547	FAM129C	13	61.537	57.3092	62.1595	53.0706	54.8736	44.6908	66.19	76.4952	58.1061	61.3799	59.5812	8.41347	16.8269	42.7543	76.4081	51.6181	37.9772	38.9686	50.3221	42.4019	46.8936	42.8804	48.8481	38.545	49.3989	44.2576	45.3132	-15.3236	-14.268	0.00484876	0.0171222	0.00705073	0.0273894
chr19	17637578	17638578	FAM129C	13	61.537	57.3092	62.1595	53.0706	54.8736	44.6908	66.19	76.4952	58.1061	61.3799	59.5812	8.41347	16.8269	42.7543	76.4081	51.6181	37.9772	38.9686	50.3221	42.4019	46.8936	42.8804	48.8481	38.545	49.3989	44.2576	45.3132	-15.3236	-14.268	0.00484876	0.0171222	0.00705073	0.0273894
chr19	41945343	41946343	DMAC2	10	74.2778	74.1098	68.303	72.8889	80.1064	78.7778	71.9266	58.3929	55.5848	71.1111	70.5479	7.95872	15.9174	54.6305	86.4654	79.4404	77.8281	86.0531	78.2585	80.3576	74.2436	76.9211	71.3641	80.8658	71.072	80.3875	74.8933	9.83965	4.3454	0.0143059	0.0305012	N.A.	N.A.
chr2	27530813	27531813	UCN	62	63.4105	67.5081	68.0259	66.0083	69.4734	65.9079	73.7984	72.3536	67.9279	73.5926	68.8007	3.48438	6.96875	61.8319	75.7694	64.2457	60.2164	52.3806	63.8129	63.3272	57.676	60.6175	64.9013	57.4286	63.6365	60.7965	60.852	-8.00411	-7.94866	0.00484876	0.0171222	0.00484876	0.025775
chr2	39470624	39471624	CDKL4	18	65.9049	64.9291	58.3259	62.5533	59.6811	63.9137	65.9658	67.9183	83.0758	84.4	67.6668	8.95825	17.9165	49.7503	85.5833	79.5829	82.8968	83.8745	82.7485	63.0389	78.8862	79.544	85.109	82.5817	91.0617	78.4283	83.4365	10.7615	15.7697	N.A.	N.A.	0.0199645	0.043835
chr2	114360794	114361794	DDX11L2	26	16.2791	9.06435	0	10.3098	0.527066	8.1569	20.9393	14.4899	7.92541	20.9231	10.8615	7.37531	14.7506	-3.88911	25.6121	9.67708	39.8252	33.4438	29.4464	28.3896	18.0722	3.68139	47.4827	26.4474	25.6428	28.1564	24.2653	17.2949	13.4038	0.0143059	0.0305012	N.A.	N.A.
chr2	128438860	128439860	LIMS2	21	47.035	46.4191	54.757	49.051	48.8926	48.7677	47.3024	42.5454	44.0097	40.2697	46.905	4.02087	8.04173	38.8632	54.9467	68.8841	64.8618	44.2837	59.1387	56.7872	60.5399	67.4013	61.6412	57.8508	60.7265	58.7911	61.6319	11.8862	14.727	0.0274863	0.0450139	0.00219965	0.025775
chr2	233251254	233252254	ECEL1P2	50	62.3797	60.6532	53.7777	53.1619	51.2444	32.8718	59.9497	54.5122	52.4068	48.1096	52.9067	8.36775	16.7355	36.1712	69.6422	37.8431	7.7336	15.7582	29.7699	28.2824	23.4194	51.2473	12.1989	12.9244	32.2507	23.8775	26.4081	-29.0292	-26.4986	0.00328861	0.0142928	0.00705073	0.0273894
chr2	241395617	241396617	PP14571	13	53.553	62.6502	43.7995	49.4913	48.3859	59.2234	49.7397	47.8986	54.9707	57.9191	52.7631	5.9122	11.8244	40.9387	64.5875	44.3993	39.9197	37.8423	47.3943	52.4963	50.6407	44.683	38.9391	41.479	53.1991	44.4104	45.7882	-8.35275	-6.97496	0.0274863	0.0450139	N.A.	N.A.
chr20	24929366	24930366	CST7	11	30.824	44.0025	42.6293	54.5022	35.1451	53.8636	44.2483	38.1818	48.7999	44.697	43.6894	7.5862	15.1724	28.517	58.8618	70.9171	77.6115	77.7922	59.452	64.4207	59.377	61.6524	69.8472	64.4657	57.9569	70.0387	62.6598	26.3493	18.9705	0.00219965	0.0130821	0.00219965	0.025775
chr20	30308810	30309810	ABALON	10	64.215	77.7869	71.6845	72.2222	70.7833	59.658	76.4294	73.3886	77.2857	76.1566	71.961	5.91417	11.8283	60.1327	83.7894	63.9547	66.9518	55.4983	68.3539	62.6548	68.9291	63.5596	70.4395	67.8542	61.9172	63.4827	66.5399	-8.47835	-5.42112	0.0199645	0.038237	N.A.	N.A.
chr20	48908757	48909757	LINC01270	12	14.0879	8.78852	16.2475	13.5498	15.1506	15.9523	11.6931	10.1083	10.8169	8.77733	12.5172	2.85668	5.71336	6.80387	18.2306	22.6246	23.4618	26.2451	14.7792	21.3889	23.899	17.8427	18.5861	22.3488	18.9899	21.6999	20.3333	9.18269	7.81607	0.00705073	0.0221315	0.00219965	0.025775
chr21	45231948	45232948	AATBC	17	61.8225	48.9661	50.46	59.8617	61.5522	60.265	56.0178	32.0027	38.9193	33.5638	50.3431	11.6857	23.3714	26.9717	73.7145	58.3321	75.2221	74.2364	75.9808	76.718	73.5809	62.3371	82.2193	73.6509	63.1225	72.0979	70.9822	21.7548	20.639	0.0101123	0.0243126	0.00219965	0.025775
chr22	23522052	23523052	BCR	10	77.02	70.5882	80.4762	82.2564	69.4586	72.8095	70.3366	78.9032	73.1842	82.3464	75.7379	5.06071	10.1214	65.6165	85.8593	85.1003	89.2402	82.7647	81.3061	80.7691	87.0828	74.6753	80.4424	88.3114	71.2593	83.8361	80.3542	8.09816	4.61632	0.0101123	0.0243126	N.A.	N.A.
chr22	23604454	23605454	FBXW4P1	20	77.8507	72.8806	74.3819	75.7017	77.3542	77.4773	71.6079	68.8565	79.7341	63.5327	73.9378	4.91084	9.82168	64.1161	83.7594	84.6181	83.0392	89.4701	86.3729	82.4256	85.1596	86.5834	85.5452	84.2666	76.5715	85.1852	83.6253	11.2474	9.68751	0.00219965	0.0130821	0.0101123	0.0283707
chr22	46449226	46450226	PRR34-AS1	65	5.74207	4.55778	8.54055	14.0678	9.77157	18.7998	5.73076	1.53635	4.3847	8.69465	8.1826	5.09879	10.1976	-2.01497	18.3802	11.1022	29.5457	15.0674	11.2787	7.7043	16.4313	9.63161	23.6573	35.1247	11.0756	14.9397	19.1841	6.75707	11.0015	N.A.	N.A.	0.0199645	0.043835
chr22	46449524	46450524	PRR34	58	7.80026	4.44282	11.7887	16.141	11.9144	21.6581	4.74262	2.87093	4.10277	11.6878	9.71494	6.06891	12.1378	-2.42288	21.8528	12.0288	33.8054	16.6975	11.5912	12.4862	17.351	12.3008	27.5973	33.8745	14.8222	17.3218	21.1892	7.6069	11.4742	N.A.	N.A.	0.0143059	0.0361223
chr3	159557150	159558150	SCHIP1	29	16.6464	19.5429	26.6855	18.7322	23.6787	17.5068	28.5344	11.1494	12.816	19.1551	19.4447	5.55693	11.1139	8.33088	30.5586	34.2792	36.7814	24.7126	30.6177	24.2726	35.4966	34.114	47.3649	38.8185	35.3456	30.1327	38.2279	10.6879	18.7832	0.0101123	0.0243126	0.00219965	0.025775
chr3	160203035	160204035	TRIM59-IFT80	16	43.2098	49.5847	45.7292	35.4625	49.1639	43.4046	45.6589	49.4199	20.2926	60.1005	44.2027	10.4759	20.9518	23.2509	65.1544	49.0922	64.4886	51.2274	50.1962	57.6122	62.3406	60.4108	47.5249	58.4828	49.7635	54.5233	55.7045	10.3206	11.5019	0.0274863	0.0450139	0.0199645	0.043835
chr3	195619155	195620155	TNK2	13	82.9138	90.634	85.4602	83.8327	94.4647	82.3825	84.1117	84.807	87.3139	80.9269	85.6847	4.11208	8.22417	77.4606	93.9089	92.7108	96.2775	96.337	90.2938	92.2919	92.2629	85.7875	93.5093	95.7525	87.264	93.5822	90.9152	7.89748	5.23051	0.0101123	0.0243126	N.A.	N.A.
chr4	3371224	3372224	RGS12	10	27.2049	25.1627	37.9739	26.7549	26.7074	25.9121	33.4642	30.356	35.6685	34.7203	30.3925	4.68897	9.37793	21.0145	39.7704	20.7092	18.4127	15.8947	25.8323	24.1503	25.6735	25.6897	21.119	25.053	31.8916	20.9998	25.8854	-9.39265	-4.50711	0.00328861	0.0142928	N.A.	N.A.
chr4	159091404	159092404	FAM198B-AS1	14	13.7028	7.09617	10.8333	6.16112	14.2297	8.33903	9.67961	6.14371	10.5229	10.51	9.72184	2.84717	5.69434	4.0275	15.4162	22.5143	41.4075	11.1933	39.3706	10.8303	24.2951	8.43293	18.7588	28.6737	6.64683	25.0632	17.3615	15.3414	7.63963	0.0143059	0.0305012	N.A.	N.A.
chr5	78985159	78986159	CMYA5	52	72.3709	78.9687	63.1517	57.7988	66.3383	69.8081	69.9374	68.4121	68.2914	61.5046	67.6582	5.94464	11.8893	55.7689	79.5475	71.1915	53.7209	62.3738	65.0553	72.7644	38.8365	67.1581	49.1846	56.7134	63.1388	65.0212	55.0063	-2.63702	-12.652	N.A.	N.A.	0.0199645	0.043835
chr6	24910465	24911465	RIPOR2	25	5.75	4	8.45455	2.24837	5.61905	9.45455	12.7582	4.61299	7.33333	11.0667	7.12977	3.30862	6.61725	0.512519	13.747	16.7143	15.6889	15.8667	13.1333	12.3077	7.34837	12.6905	12.7273	15.1389	8.36364	14.7422	11.2537	7.61241	4.12396	0.00328861	0.0142928	N.A.	N.A.
chr6	31539376	31540376	LTA	21	35.3643	46.655	54.822	44.0152	37.3398	40.1277	63.5195	62.152	54.3804	65.5952	50.3971	11.2224	22.4447	27.9524	72.8419	29.1015	15.4427	23.1219	20.0854	25.6855	30.0686	29.1886	32.11	26.2974	44.5583	22.6874	32.4446	-27.7097	-17.9525	0.00219965	0.0130821	0.0101123	0.0283707
chr6	31539571	31540571	LTA	21	35.3643	46.655	54.822	44.0152	37.3398	40.1277	63.5195	62.152	54.3804	65.5952	50.3971	11.2224	22.4447	27.9524	72.8419	29.1015	15.4427	23.1219	20.0854	25.6855	30.0686	29.1886	32.11	26.2974	44.5583	22.6874	32.4446	-27.7097	-17.9525	0.00219965	0.0130821	0.0101123	0.0283707
chr6	31690621	31691621	MPIG6B	23	78.1934	71.8588	81.9055	90.2569	83.2189	88.7814	77.0211	76.1073	71.1462	85.7589	80.4248	6.66357	13.3271	67.0977	93.752	89.22	93.1612	91.0559	90.7313	92.8799	90.6724	78.7132	85.5185	88.1917	90.3332	91.4097	86.6858	10.9848	6.26096	0.00328861	0.0142928	N.A.	N.A.
chr6	31868276	31869276	C2	10	62.4931	65.1621	62.0476	68.7566	72.7739	74.1868	60.8843	68.0211	68.0274	62.6333	66.4986	4.62293	9.24587	57.2528	75.7445	75.1592	74.2143	77.8492	69.9117	74.8367	80.9136	73.7944	78.1201	66.6115	73.8162	74.3942	74.6511	7.89557	8.1525	0.00484876	0.0171222	N.A.	N.A.
chr7	1781446	1782446	ELFN1-AS1	21	45.997	62.5253	65.6814	55.2122	49.2787	54.3723	45.4667	43.1128	57.8604	57.7116	53.7218	7.57434	15.1487	38.5732	68.8705	68.8051	82.3667	76.2452	67.6155	72.6337	63.032	68.5297	77.5181	69.035	69.9947	73.5332	69.6219	19.8114	15.9001	0.00219965	0.0130821	0.00328861	0.025775
chr7	2802274	2803274	GNA12	10	82.2689	73.2071	77.9683	73.0909	84.2661	74.3715	81.4161	69	75.6278	74.3336	76.555	4.81416	9.62833	66.9267	86.1834	84.6854	89.9673	90.0606	89.5139	94.2857	90.0634	81.378	86.6122	89.2132	88.7211	89.7026	87.1976	13.1476	10.6426	0.00219965	0.0130821	0.00705073	0.0273894
chr7	23571160	23572160	TRA2A	12	76.6098	73.6645	75.463	69.1288	76.3889	75.1488	85.119	80.3686	81.5741	79.0618	77.2527	4.48698	8.97397	68.2788	86.2267	57.2178	75.8974	59.3254	74.4179	62.5	68.4428	61.0364	71.2903	71.9758	71.2037	65.8717	68.7898	-11.381	-8.46291	0.0199645	0.038237	0.00705073	0.0273894
chr7	27182787	27183787	HOXA5	69	80.0866	68.2231	52.9005	77.7302	67.2601	70.2968	67.7853	75.3806	69.4852	63.207	69.2355	7.73925	15.4785	53.757	84.714	79.8613	85.4823	87.3298	75.3303	71.4627	81.1976	80.3682	83.9425	74.4092	68.831	79.8933	77.7497	10.6577	8.51417	0.0274863	0.0450139	N.A.	N.A.
chr7	100171856	100172856	ZASP	25	92.8758	85.2774	91.5556	91.2508	84.0133	92.5284	82.9548	94.8971	88.9699	86.4859	89.0809	4.15491	8.30982	80.7711	97.3907	78.3034	80.0156	77.844	73.8095	80.6057	92.6063	84	81.6213	78.4236	90.6464	78.1156	85.4595	-10.9653	-3.62137	0.00219965	0.0130821	N.A.	N.A.
chr7	151432900	151433900	PRKAG2	16	93.4901	89.1355	89.5123	73.4191	89.8846	93.0028	83.1068	85.6908	89.579	84.615	87.1436	5.87645	11.7529	75.3907	98.8965	83.3418	83.2917	61.7863	80.2278	72.3101	84.5935	88.5825	70.2918	79.5829	88.032	76.1916	82.2165	-10.952	-4.92709	0.0143059	0.0305012	N.A.	N.A.
chr8	21881854	21882854	NPM2	28	32.6362	27.3262	31.7153	31.0851	23.1042	25.8948	26.3276	22.9644	29.6336	31.9882	28.2676	3.64666	7.29332	20.9742	35.5609	40.8417	37.0553	40.613	38.7946	38.2937	30.2998	35.1157	44.8938	44.7571	37.4546	39.1196	38.5042	10.8521	10.2366	0.00219965	0.0130821	0.0101123	0.0283707
chr9	91605278	91606278	C9orf47	22	16.1878	8.0017	10.1204	11.279	11.1305	11.3377	6.951	6.28819	9.75936	9.91367	10.0969	2.78976	5.57953	4.51741	15.6765	16.6845	15.4515	16.0173	15.1471	13.7028	22.6593	18.9394	24.6601	14.6872	14.8607	15.4006	19.1613	5.3037	9.0644	N.A.	N.A.	0.00484876	0.025775
chr9	116326734	116327734	RGS3	11	79.9758	50.7551	54.1809	57.1945	54.4924	62.5632	49.6233	31.6986	52.2841	50.5041	54.3272	12.017	24.0341	30.2931	78.3613	60.481	64.7891	70.4798	59.7079	70.2035	72.764	60.9094	51.7188	71.7262	57.0314	65.1323	62.83	10.8051	8.50274	0.0274863	0.0450139	N.A.	N.A.
chr9	130860261	130861261	SLC25A25	10	43.1259	36.4813	35.0029	38.8333	39.7754	46.5476	32.5757	29.5059	32.0929	29.479	36.342	5.73542	11.4708	24.8712	47.8128	48.1752	48.1446	56.2246	48.1567	49.2775	56.9839	52.1851	59.5667	49.8253	41.8357	49.9957	52.0793	13.6537	15.7373	0.00219965	0.0130821	0.00484876	0.025775
chr9	140124709	140125709	SLC34A3	15	62.9444	65.5201	66.3037	70.3822	63.729	70.0128	68.3754	49.1979	59.3761	57.2822	63.3124	6.54657	13.0931	50.2192	76.4055	71.2166	74.7404	71.0082	69.599	69.673	70.7113	68.25	65.0411	72.5575	66.2512	71.2474	68.5622	7.93506	5.24983	0.0101123	0.0243126	N.A.	N.A.

## Sheet: Gene body
Additional file 7. Lists of DMVs in various genomic regions.
Chromosome	Start	End	Gene Symbol	Number of analyzed cytosines	Control_1 (%)	Control_2 (%)	Control_3 (%)	Control_4 (%)	Control_5 (%)	Control_6 (%)	Control_7 (%)	Control_8 (%)	Control_9 (%)	Control_10 (%)	The mean methylation of Controls (%)	SD	2SDs	(The mean methylation of Controls)-2SDs	(The mean methylation of Controls)+2SDs	ART-SRS_1 (%)	ART-SRS_2 (%)	ART-SRS_3 (%)	ART-SRS_4 (%)	ART-SRS_5 (%)	Sp-SRS_1 (%)	Sp-SRS_2 (%)	Sp-SRS_3 (%)	Sp-SRS_4 (%)	Sp-SRS_5 (%)	The mean methylation of ART-SRS (%)	The mean methylation of Sp-SRS (%)	(The mean methylation of ART-SRS)-(The mean methylation of Controls) (%)	(The mean methylation of Sp-SRS)-(The mean methylation of Controls) (%)	P-value (Control <-> ART-SRS)	FDR (Control <-> ART-SRS)	P-value (Control <-> Sp-SRS)	FDR (Control <-> Sp-SRS)
chr1	9101427	9129887	SLC2A5	14	74.8322	64.6409	71.3249	80.3452	81.7256	76.4959	63.6851	62.8558	71.0967	67.7427	71.4745	6.79877	13.5975	57.8769	85.072	80.3247	77.1324	82.9762	82.2157	76.3291	76.1167	75.5914	75.8607	74.3419	75.9951	79.7956	75.5811	8.32115	4.10666	0.0274863	0.0331668	N.A.	N.A.
chr1	24200460	24239817	CNR2	94	39.9706	33.9599	34.9295	32.7055	32.2612	36.6153	37.9795	28.2972	32.6836	36.0158	34.5418	3.32116	6.64232	27.8995	41.1841	42.014	43.739	48.4609	35.9402	43.7743	41.0065	41.1311	38.6337	34.9994	37.546	42.7857	38.6633	8.2439	4.1215	0.0101123	0.0155113	N.A.	N.A.
chr1	27668483	27680423	SYTL1	129	48.3473	49.6532	47.7662	54.5943	57.0839	54.6796	59.0855	58.6766	49.7533	58.8186	53.8458	4.57993	9.15987	44.686	63.0057	62.1921	70.1987	55.7049	63.6969	60.8684	55.7229	48.1368	54.2856	61.8005	50.9804	62.5322	54.1853	8.68637	0.339409	0.0101123	0.0155113	N.A.	N.A.
chr1	40089103	40105348	HEYL	96	55.9305	55.304	56.3366	53.2159	56.3434	50.0513	59.1298	62.1211	58.7656	50.9888	55.8187	3.70517	7.41034	48.4084	63.229	51.6026	36.8696	42.7461	41.6508	46.2848	45.0109	50.9991	38.4375	39.1393	48.4397	43.8308	44.4053	-11.9879	-11.4134	0.00484876	0.00943684	0.00484876	0.01724
chr1	43803475	43820135	MPL	37	56.6705	67.001	72.5953	69.5177	67.6688	67.8199	69.6414	65.0325	64.7072	80.8898	68.1544	6.15694	12.3139	55.8405	80.4683	72.5441	83.2164	76.9204	77.6619	77.4851	71.7707	76.1938	73.4207	84.9498	63.514	77.5656	73.9698	9.41116	5.81541	0.0143059	0.020882	N.A.	N.A.
chr1	55246752	55266941	TTC22	83	33.0101	31.9087	28.4179	34.3721	33.2562	31.2471	33.0342	37.9961	30.6557	34.2341	32.8132	2.5569	5.1138	27.6994	37.927	30.6138	17.3953	23.2062	25.8981	22.5264	23.7179	33.1807	20.4157	20.7164	29.321	23.928	25.4703	-8.88525	-7.34289	0.00328861	0.00862665	N.A.	N.A.
chr1	117297052	117311851	CD2	11	62.2627	61.705	73.6899	69.456	82.7602	68.8681	79.9852	74.5724	73.0558	74.1866	72.0542	6.76567	13.5313	58.5229	85.5855	66.3821	54.9985	56.6136	57.8109	57.0773	70.514	62.3701	74.9436	60.7849	60.1928	58.5765	65.7611	-13.4777	-6.29313	0.00484876	0.00943684	N.A.	N.A.
chr1	145509752	145516076	GNRHR2	11	64.5714	55.468	62.9618	63.4136	59.8428	65.6351	54.4611	59.041	67.5919	60.0045	61.2991	4.29471	8.58942	52.7097	69.8886	67.4159	71.2637	72.5379	69.5138	68.3698	68.3785	67.1702	65.3915	65.7812	68.9449	69.8202	67.1333	8.52109	5.83412	0.00328861	0.00862665	N.A.	N.A.
chr1	149575482	149619134	LINC00623	21	47.5722	41.9901	44.0847	49.2244	49.2115	51.7822	45.8668	35.6638	42.4465	37.238	44.508	5.27425	10.5485	33.9595	55.0565	58.5841	52.5531	56.8963	50.9751	52.6984	55.0516	57.053	57.594	54.724	50.5992	54.3414	55.0043	9.83337	10.4963	0.00328861	0.00862665	0.00328861	0.01724
chr1	149576467	149619134	LINC00623	21	47.5722	41.9901	44.0847	49.2244	49.2115	51.7822	45.8668	35.6638	42.4465	37.238	44.508	5.27425	10.5485	33.9595	55.0565	58.5841	52.5531	56.8963	50.9751	52.6984	55.0516	57.053	57.594	54.724	50.5992	54.3414	55.0043	9.83337	10.4963	0.00328861	0.00862665	0.00328861	0.01724
chr1	198608098	198662334	PTPRC	21	53.7432	65.873	58.2063	64.3462	54.0358	64.0407	62.8741	59.0055	58.0507	63.9033	60.4079	4.40032	8.80064	51.6072	69.2085	70.2598	67.5574	61.932	53.8472	68.8749	64.5159	72.4024	74.5707	69.5316	62.5806	64.4943	68.7202	4.08637	8.31235	N.A.	N.A.	0.0199645	0.0277766
chr1	198608098	198664300	PTPRC	21	53.7432	65.873	58.2063	64.3462	54.0358	64.0407	62.8741	59.0055	58.0507	63.9033	60.4079	4.40032	8.80064	51.6072	69.2085	70.2598	67.5574	61.932	53.8472	68.8749	64.5159	72.4024	74.5707	69.5316	62.5806	64.4943	68.7202	4.08637	8.31235	N.A.	N.A.	0.0199645	0.0277766
chr1	198608098	198726605	PTPRC	21	53.7432	65.873	58.2063	64.3462	54.0358	64.0407	62.8741	59.0055	58.0507	63.9033	60.4079	4.40032	8.80064	51.6072	69.2085	70.2598	67.5574	61.932	53.8472	68.8749	64.5159	72.4024	74.5707	69.5316	62.5806	64.4943	68.7202	4.08637	8.31235	N.A.	N.A.	0.0199645	0.0277766
chr1	200898072	200935796	MROH3P	11	86.7805	85.75	83.4182	81.5327	89.4517	89.0323	80.3117	73.4738	78.1514	82.6721	83.0574	4.98615	9.97229	73.0851	93.0297	91.935	92.976	95.7028	89.5809	94.6281	93.4968	91.7111	92.584	92.2742	88.8675	92.9645	91.7867	9.90711	8.72927	0.00219965	0.00812523	0.00484876	0.01724
chr1	228391207	228401356	OBSCN-AS1	67	66.9103	72.4588	65.586	68.071	73.3019	65.4511	71.7324	73.7474	68.4411	71.0271	69.6727	3.15964	6.31927	63.3534	75.992	65.5495	58.2262	60.4102	63.7757	61.4516	59.5032	70.8482	58.1022	63.1735	68.5221	61.8826	64.0298	-7.79005	-5.64286	0.00328861	0.00862665	N.A.	N.A.
chr1	228392176	228401365	OBSCN-AS1	67	66.9103	72.4588	65.586	68.071	73.3019	65.4511	71.7324	73.7474	68.4411	71.0271	69.6727	3.15964	6.31927	63.3534	75.992	65.5495	58.2262	60.4102	63.7757	61.4516	59.5032	70.8482	58.1022	63.1735	68.5221	61.8826	64.0298	-7.79005	-5.64286	0.00328861	0.00862665	N.A.	N.A.
chr10	47590261	47640844	ANTXRLP1	17	48.6941	45.7187	44.9545	49.5899	49.7024	54.4451	40.86	35.8288	51.9548	39.9124	46.1661	5.85437	11.7087	34.4573	57.8748	68.6218	59.1311	66.708	56.3604	63.8387	71.1159	69.1268	68.0152	61.0465	49.0994	62.932	63.6808	16.7659	17.5147	0.00219965	0.00812523	0.0101123	0.0208771
chr10	70847202	70864567	SRGN	17	27.564	31.3918	38.4639	35.628	34.4082	48.143	21.9799	17.5023	24.8501	27.8541	30.7785	8.85289	17.7058	13.0728	48.4843	50.4216	56.2461	66.2927	40.065	63.5006	45.155	48.6514	52.295	58.9796	37.2151	55.3052	48.4592	24.5267	17.6807	0.00328861	0.00862665	0.00705073	0.0208771
chr10	70847784	70864567	SRGN	17	27.564	31.3918	38.4639	35.628	34.4082	48.143	21.9799	17.5023	24.8501	27.8541	30.7785	8.85289	17.7058	13.0728	48.4843	50.4216	56.2461	66.2927	40.065	63.5006	45.155	48.6514	52.295	58.9796	37.2151	55.3052	48.4592	24.5267	17.6807	0.00328861	0.00862665	0.00705073	0.0208771
chr10	101286107	101290934	LINC01475	39	27.4498	18.2963	19.2705	26.876	23.2736	23.3784	15.5594	12.4632	19.4769	17.4864	20.3531	4.83289	9.66579	10.6873	30.0188	28.2737	41.0035	29.6546	30.1686	38.61	20.4685	20.1177	35.6393	33.4086	20.1862	33.5421	25.9641	13.189	5.611	0.00219965	0.00812523	N.A.	N.A.
chr10	106034887	106059176	GSTO2	18	50.2833	58.939	47.5338	39.5646	58.7475	48.1346	44.5037	37.2287	43.9826	60.8759	48.9794	8.24862	16.4972	32.4821	65.4766	63.1079	66.4411	72.9507	59.0979	64.7211	61.1607	63.592	64.7608	64.8942	48.704	65.2638	60.6223	16.2844	11.643	0.00328861	0.00862665	0.0101123	0.0208771
chr10	106069454	106088750	ITPRIP	14	50.2903	54.1162	52.8388	48.1332	55.8171	60.0931	46.6847	42.5196	52.0764	49.168	51.1738	4.97164	9.94328	41.2305	61.117	63.6292	66.5358	64.5265	55.1594	69.7946	60.2077	53.9818	57.3215	61.3122	62.8125	63.9291	59.1271	12.7554	7.95339	0.00484876	0.00943684	0.0101123	0.0208771
chr10	106069454	106093663	ITPRIP	14	50.2903	54.1162	52.8388	48.1332	55.8171	60.0931	46.6847	42.5196	52.0764	49.168	51.1738	4.97164	9.94328	41.2305	61.117	63.6292	66.5358	64.5265	55.1594	69.7946	60.2077	53.9818	57.3215	61.3122	62.8125	63.9291	59.1271	12.7554	7.95339	0.00484876	0.00943684	0.0101123	0.0208771
chr10	129535538	129539450	FOXI2	80	16.4274	17.6477	17.4724	9.2652	14.7842	7.86328	20.9757	22.8354	18.6466	14.9281	16.0846	4.68651	9.37301	6.71158	25.4576	11.7168	3.28983	4.54444	6.85795	7.81267	5.42104	11.6602	4.23765	3.84793	10.8808	6.84434	7.20954	-9.24026	-8.87505	0.00484876	0.00943684	0.0101123	0.0208771
chr11	2016406	2022696	H19	121	66.3384	67.681	66.4871	67.7401	67.3234	66.3006	70.1713	69.1584	62.5236	65.5993	66.9323	2.08104	4.16207	62.7703	71.0944	52.9824	56.7154	43.1198	40.063	52.6241	49.21	43.1234	52.6576	55.3491	45.9749	49.1009	49.263	-17.8314	-17.6693	0.00219965	0.00812523	0.00219965	0.01724
chr11	2150342	2158518	IGF2	38	73.6933	75.6488	75.7065	71.6154	67.9503	72.125	77.7408	71.1246	75.9811	75.8862	73.7472	2.99314	5.98628	67.7609	79.7335	62.9079	60.0862	52.0049	58.0041	60.9758	62.7045	59.8886	68.8556	66.8799	54.0145	58.7958	62.4686	-14.9515	-11.2786	0.00219965	0.00812523	0.00328861	0.01724
chr11	47376409	47400127	SPI1	26	78.3084	77.9208	77.5347	74.0985	78.3168	82.5296	74.5098	71.2554	73.8669	75.6074	76.3948	3.17753	6.35506	70.0398	82.7499	84.4222	88.2716	90.6226	83.6801	84.6731	85.5682	79.8808	82.9364	83.6212	81.3739	86.3339	82.6761	9.93909	6.28128	0.00219965	0.00812523	N.A.	N.A.
chr11	65541369	65548062	AP5B1	78	63.0743	54.9934	59.8906	64.7012	60.566	65.427	55.1183	54.4015	61.2786	57.2355	59.6686	4.07918	8.15836	51.5103	67.827	68.9759	73.1108	71.7909	67.2273	68.8941	68.467	68.5402	68.29	68.5401	68.4352	69.9998	68.4545	10.3312	8.78585	0.00219965	0.00812523	0.00219965	0.01724
chr11	66081958	66084515	CD248	40	88.1006	89.2357	94.0534	90.2878	93.4006	91.8712	93.3772	92.4627	91.0986	91.9232	91.5811	1.91913	3.83826	87.7429	95.4194	90.8465	88.1186	79.4592	76.9249	82.5889	89.7878	94.73	85.0226	91.0226	87.7583	83.5876	89.6643	-7.99351	-1.91686	0.0101123	0.0155113	N.A.	N.A.
chr11	67273961	67275658	CDK2AP2	53	16.4816	16.1783	16.0976	19.161	15.2019	15.9947	14.2024	14.0131	17.9895	17.3286	16.2649	1.6022	3.2044	13.0605	19.4693	25.9454	33.8846	25.1902	23.6273	18.8021	21.9689	23.4924	23.9154	22.716	17.7933	25.4899	21.9772	9.22506	5.71232	0.00328861	0.00862665	N.A.	N.A.
chr11	67776017	67796749	ALDH3B1	59	73.33	71.3335	72.4185	76.6223	72.8657	79.4757	68.1257	63.9435	66.8156	68.5934	71.3524	4.64992	9.29985	62.0525	80.6522	78.8066	82.5388	85.0268	79.1775	80.7113	80.3691	78.5031	77.3535	79.3079	76.6348	81.2522	78.4337	9.89982	7.08129	0.00484876	0.00943684	N.A.	N.A.
chr11	67777775	67796749	ALDH3B1	53	74.5016	72.9665	73.1955	77.9623	73.4682	80.2968	69.1818	66.489	67.0606	70.02	72.5142	4.46157	8.92313	63.5911	81.4374	81.7125	83.9435	85.9618	79.922	82.7355	81.5134	80.9529	79.0586	80.3437	79.1271	82.8551	80.1991	10.3409	7.68491	0.00328861	0.00862665	0.00484876	0.01724
chr11	68474908	68518988	TESMIN	128	33.4283	26.6277	27.4457	29.3985	30.4026	34.6591	27.3779	24.3102	25.4627	25.5066	28.4619	3.46813	6.93627	21.5257	35.3982	38.8393	37.1343	31.9818	34.8088	38.2901	36.8038	31.3649	36.1598	34.704	30.6868	36.2109	33.9439	7.74895	5.48194	0.00484876	0.00943684	N.A.	N.A.
chr11	94278498	94473521	LOC105369438	65	66.1639	64.4374	66.0219	73.6917	71.8149	78.4144	63.7009	53.8936	59.2766	59.4055	65.6821	7.37181	14.7436	50.9385	80.4257	76.6163	84.4569	84.8445	77.0289	74.67	85.6108	76.8464	84.5418	82.0444	82.5481	79.5233	82.3183	13.8412	16.6362	0.00705073	0.0121541	0.00328861	0.01724
chr11	113845797	113861034	HTR3A	13	47.223	46.6554	33.7401	53.4615	42.971	46.6821	43.9508	44.6054	59.544	48.1822	46.7016	6.7245	13.449	33.2526	60.1505	60.4603	54.5344	73.5305	60.5816	65.7094	51.5461	62.2997	56.2496	63.37	68.0819	62.9632	60.3094	16.2617	13.6079	0.00328861	0.00862665	0.00705073	0.0208771
chr11	118842417	118851995	FOXR1	35	52.229	43.6777	45.0937	57.2838	57.7956	48.9383	56.4995	47.5567	34.0408	47.8324	49.0947	7.32861	14.6572	34.4375	63.752	50.1626	53.4935	60.5375	55.5322	49.4471	57.7414	54.1377	60.5997	53.2929	58.596	53.8346	56.8735	4.73983	7.77879	N.A.	N.A.	0.0274863	0.0351825
chr12	6421817	6437672	PLEKHG6	37	77.5243	79.6041	79.0759	83.7297	82.0651	85.474	83.8854	75.6677	77.3811	81.5006	80.5908	3.24492	6.48984	74.101	87.0807	85.5971	90.3759	92.41	85.3384	87.2031	85.8666	85.7155	86.0504	87.3768	81.4045	88.1849	85.2827	7.59409	4.69193	0.00328861	0.00862665	N.A.	N.A.
chr12	7013897	7023406	LRRC23	16	21.4003	28.4038	24.3695	27.6271	23.2614	22.2212	31.7463	31.2813	26.7835	28.1007	26.5195	3.60957	7.21914	19.3004	33.7387	48.1036	33.0926	33.4375	28.144	43.079	31.1996	33.9474	37.6923	45.1891	32.6406	37.1713	36.1338	10.6518	9.61426	0.00705073	0.0121541	0.00484876	0.01724
chr12	9208185	9217666	LINC00612	51	17.582	13.6619	17.0259	12.8632	14.5891	13.9603	12.6461	9.61923	7.40185	6.38551	12.5735	3.74067	7.48133	5.09218	20.0548	13.0436	7.02249	36.5906	18.7668	29.1168	14.8612	17.8101	31.145	31.0849	23.2672	20.9081	23.6337	8.33454	11.0602	N.A.	N.A.	0.00484876	0.01724
chr12	49782957	49786116	LOC100335030	13	46.7456	51.7329	52.0921	49.359	27.5892	61.5385	59.1937	33.767	53.2505	44.0171	47.9285	10.5686	21.1371	26.7914	69.0657	65.2432	79.1142	54.379	60.9687	63.0769	54.4872	49.1453	58.7067	63.6799	55.9172	64.5564	56.3872	16.6278	8.4587	0.00705073	0.0121541	N.A.	N.A.
chr12	52345451	52390863	ACVR1B	65	33.724	32.2245	34.2414	34.2289	35.2878	34.9011	34.4546	26.1138	33.2647	31.9702	33.0411	2.65988	5.31977	27.7213	38.3609	38.889	44.6593	43.3345	38.2182	41.1606	39.0567	38.5427	37.7863	38.6518	36.0739	41.2523	38.0223	8.21122	4.98119	0.00219965	0.00812523	N.A.	N.A.
chr12	52347164	52390863	ACVR1B	33	63.6933	61.8923	66.5613	65.9054	67.5639	67.653	66.1767	49.7282	63.4215	60.9009	63.3497	5.32191	10.6438	52.7058	73.9935	74.6955	86.1996	83.1815	73.8737	77.8653	73.4093	73.2279	72.7273	74.7571	68.3046	79.1631	72.4852	15.8135	9.13559	0.00219965	0.00812523	0.00219965	0.01724
chr12	52708085	52715182	KRT83	24	60.3787	72.8928	72.5612	65.4545	62.5983	62.3768	78.5714	71.6428	78.5092	58.7399	68.3726	7.37817	14.7563	53.6162	83.1289	51.9731	59.7144	60.8821	62.4318	53.0699	65.0044	66.1645	51.5636	61.8058	67.9552	57.6143	62.4987	-10.7583	-5.87386	0.0199645	0.0265703	N.A.	N.A.
chr12	54685891	54689563	NFE2	13	90.4838	82.8191	87.5	88.5577	84.637	91.317	80.1336	75.8013	87.157	85.0825	85.3489	4.77857	9.55714	75.7918	94.906	92.4068	95.2381	94.5804	92.3932	92.3702	90.9282	87.5775	90.9044	92.4448	94.0302	93.3977	91.177	8.04882	5.82809	0.00219965	0.00812523	N.A.	N.A.
chr12	54685891	54694821	NFE2	13	90.4838	82.8191	87.5	88.5577	84.637	91.317	80.1336	75.8013	87.157	85.0825	85.3489	4.77857	9.55714	75.7918	94.906	92.4068	95.2381	94.5804	92.3932	92.3702	90.9282	87.5775	90.9044	92.4448	94.0302	93.3977	91.177	8.04882	5.82809	0.00219965	0.00812523	N.A.	N.A.
chr12	96366440	96390143	HAL	14	76.1596	77.8231	73.3124	70.9023	82.542	88.7302	71.4286	65.1709	59.966	61.0348	72.707	9.14202	18.284	54.4229	90.991	89.6528	82.0513	79.8701	86.3757	87.4313	90.9685	76.9824	90.5788	84.438	82.2704	85.0762	85.0476	12.3693	12.3406	0.0199645	0.0265703	0.0199645	0.0277766
chr12	107974634	108053419	BTBD11	64	80.9288	84.9772	91.6147	83.9452	92.1069	81.2689	93.2305	91.4526	92.4495	88.0765	88.0051	4.82934	9.65868	78.3464	97.6638	82.3132	69.7484	72.9241	77.6771	77.8784	80.5852	80.5909	71.711	67.1214	89.7573	76.1082	77.9532	-11.8968	-10.0519	0.00484876	0.00943684	0.0143059	0.0234763
chr13	41025071	41055143	LINC00598	10	67.9321	64.494	67.2899	67.7308	66.0298	71.297	68.5359	67.6352	78.0801	80.2803	69.9305	5.19818	10.3964	59.5341	80.3269	71.9636	63.5422	57.0554	64.4336	54.7944	64.8136	68.838	61.0447	68.2747	67.9984	62.3578	66.1939	-7.57267	-3.73661	0.0373364	0.0427715	N.A.	N.A.
chr13	67565018	67576132	PCDH9-AS4	10	28.7912	26.7353	39.8529	37.7574	28.4615	32.488	48.989	33.6264	35.7692	13.8571	32.6328	9.28694	18.5739	14.0589	51.2067	47.9212	63.7697	46.4762	42.8462	40.5556	49.3122	38.1115	50.9256	40.4561	39.8277	48.3138	43.7266	15.681	11.0938	0.0101123	0.0155113	0.0143059	0.0234763
chr14	21056383	21075380	LOC254028	19	74.7315	69.7182	68.1609	74.7317	62.3843	69.5859	66.5165	51.4398	53.5938	58.9956	64.9858	8.17763	16.3553	48.6306	81.3411	76.1229	79.9739	90.3247	74.6707	76.2491	80.5557	75.8276	78.1386	77.41	77.5664	79.4683	77.8997	14.4824	12.9138	0.00484876	0.00943684	0.00219965	0.01724
chr14	23586515	23588820	CEBPE	30	51.1233	41.658	40.6004	47.5317	52.3694	58.629	41.8316	32.3118	41.9818	40.4391	44.8476	7.56595	15.1319	29.7157	59.9795	61.8832	70.299	68.7298	60.6363	63.6781	65.4577	69.2372	58.2124	58.2307	58.5198	65.0453	61.9315	20.1977	17.0839	0.00219965	0.00812523	0.00705073	0.0208771
chr14	24600675	24602058	FITM1	10	31.1364	17.9048	21.2121	18.1176	20.6429	14.1364	23.5	21.3482	28.3422	23.4962	21.9837	4.99723	9.99447	11.9892	31.9781	21.0874	17.8803	10.6051	11.2729	13.1464	14.419	19.5029	11.3198	16.5855	9.59398	14.7984	14.2843	-7.18526	-7.69942	N.A.	N.A.	0.0143059	0.0234763
chr14	25042724	25045466	CTSG	10	76.0303	76.5238	59.2857	75.6593	76.9899	73.5653	67	56.4583	63.5423	54.0047	67.906	9.02711	18.0542	49.8518	85.9602	87.8833	85.1335	88.7048	84.7966	85.402	81.8571	89.3882	71.2508	82.6185	74.5378	86.384	79.9305	18.4781	12.0245	0.00219965	0.00812523	N.A.	N.A.
chr14	75898837	75939404	JDP2	29	83.4128	82.6774	82.7309	87.2704	90.9267	88.533	77.3638	77.0111	84.7028	78.5177	83.3147	4.73362	9.46723	73.8474	92.7819	90.8227	91.8343	92.1462	87.8917	94.8553	87.3711	88.9561	90.6744	89.6444	86.4337	91.51	88.6159	8.19536	5.30124	0.00705073	0.0121541	N.A.	N.A.
chr14	103587186	103589246	LINC00677	11	10.9974	8.71212	8.00959	6.27463	12.1976	6.68608	6.68449	3.5737	9.10586	6.85564	7.90972	2.48526	4.97053	2.93919	12.8802	10.8943	15.4585	12.6141	7.98396	8.25374	18.7174	12.1953	14.7001	19.2937	16.9524	11.0409	16.3718	3.1312	8.46207	N.A.	N.A.	0.00328861	0.01724
chr15	23403866	23579357	GOLGA6L22	19	83.3769	84.8806	71.0637	77.1256	79.3952	74.5978	80.1981	77.2377	82.4241	89.1661	79.9466	5.27497	10.5499	69.3966	90.4965	82.8248	74.3536	83.8396	86.0526	83.2078	88.5304	86.394	82.9724	91.1679	88.7228	82.0557	87.5575	2.10912	7.61092	N.A.	N.A.	0.0199645	0.0277766
chr15	68483043	68498448	CALML4	18	63.3768	60.482	58.7572	52.6317	54.491	58.9228	45.6635	44.2363	48.6381	54.5208	54.172	6.43316	12.8663	41.3057	67.0384	62.2637	58.3868	64.3107	62.5808	64.7393	59.2215	52.7031	55.7943	58.9031	60.4625	62.4563	57.4169	8.28423	3.24489	0.0199645	0.0265703	N.A.	N.A.
chr16	15068592	15132187	PDXDC1	94	47.0098	41.7349	44.6655	35.0203	41.9113	46.4158	53.2665	40.5674	40.9308	46.4625	43.7985	4.9238	9.84759	33.9509	53.6461	36.5564	36.13	43.9261	33.1379	31.0931	38.7294	35.0374	35.1005	37.1167	49.7506	36.1687	39.1469	-7.62977	-4.65157	0.0274863	0.0331668	N.A.	N.A.
chr16	15068660	15132187	PDXDC1	92	47.9929	42.6422	45.6365	35.7816	42.8224	47.4248	54.4244	41.4493	41.8206	47.4046	44.7399	5.02399	10.048	34.692	54.7879	37.3511	36.9154	44.881	33.8583	31.7691	39.5713	35.7738	35.8636	37.9235	50.8321	36.955	39.9929	-7.78496	-4.74707	0.0274863	0.0331668	N.A.	N.A.
chr16	15068820	15123659	PDXDC1	87	45.1691	39.499	42.7676	32.2551	39.7863	44.7834	52.1883	38.3602	38.6773	44.5814	41.8068	5.36324	10.7265	31.0803	52.5332	33.9203	33.4571	41.8343	30.057	28.0393	36.2574	32.2468	32.4239	34.4235	48.0064	33.4616	36.6716	-8.34517	-5.13515	0.0274863	0.0331668	N.A.	N.A.
chr16	15068820	15132187	PDXDC1	92	47.9929	42.6422	45.6365	35.7816	42.8224	47.4248	54.4244	41.4493	41.8206	47.4046	44.7399	5.02399	10.048	34.692	54.7879	37.3511	36.9154	44.881	33.8583	31.7691	39.5713	35.7738	35.8636	37.9235	50.8321	36.955	39.9929	-7.78496	-4.74707	0.0274863	0.0331668	N.A.	N.A.
chr16	28603264	28608391	SULT1A2	11	75.2246	70.4581	82.5815	78.8525	72.7283	83.8739	75.9292	65.5246	80.7111	82.4448	76.8329	5.98147	11.9629	64.8699	88.7958	90.7203	88.1638	82.7385	78.238	86.5164	79.812	70.5357	83.2947	85.2639	84.0899	85.2754	80.5992	8.44254	3.76636	0.0199645	0.0265703	N.A.	N.A.
chr16	31579088	31580845	YBX3P1	34	18.276	21.1664	15.5045	18.4224	18.2816	15.6448	13.0178	12.9416	14.279	20.5101	16.8044	2.9514	5.90281	10.9016	22.7072	29.2698	27.4797	27.9362	30.4782	24.2661	27.1905	21.1174	23.8825	27.6308	22.0597	27.886	24.3762	11.0816	7.57174	0.00219965	0.00812523	0.00328861	0.01724
chr16	56710028	56711789	MT1IP	17	55.0747	54.8651	40.5952	36.7209	46.387	36.6076	49.3172	43.9578	42.2881	47.5158	45.3329	6.59478	13.1896	32.1434	58.5225	39.3214	35.6866	37.7399	30.8457	35.6119	38.7656	41.3237	33.3223	26.9847	43.1265	35.8411	36.7046	-9.49182	-8.62837	0.0101123	0.0155113	N.A.	N.A.
chr16	57702157	57723290	ADGRG3	16	83.7338	81.7164	76.2489	84.1014	78.9818	86.7986	72.0194	71.4914	80.0545	86.4733	80.1619	5.50522	11.0104	69.1515	91.1724	85.8853	93.0198	91.6819	84.3781	91.5437	82.8745	87.6105	89.7813	90.0676	87.7106	89.3018	87.6089	9.13982	7.44697	0.0101123	0.0155113	N.A.	N.A.
chr16	58035277	58047474	USB1	22	27.6975	20.351	21.4537	32.6479	31.2284	27.4421	19.6171	16.6798	27.6178	25.824	25.0559	5.27484	10.5497	14.5062	35.6056	28.7937	28.3333	30.6861	29.5963	35.3808	34.7267	30.3788	30.9989	33.3506	33.5859	30.558	32.6082	5.50212	7.55224	N.A.	N.A.	0.0101123	0.0208771
chr16	58035277	58047475	USB1	22	27.6975	20.351	21.4537	32.6479	31.2284	27.4421	19.6171	16.6798	27.6178	25.824	25.0559	5.27484	10.5497	14.5062	35.6056	28.7937	28.3333	30.6861	29.5963	35.3808	34.7267	30.3788	30.9989	33.3506	33.5859	30.558	32.6082	5.50212	7.55224	N.A.	N.A.	0.0101123	0.0208771
chr16	58035277	58055527	USB1	22	27.6975	20.351	21.4537	32.6479	31.2284	27.4421	19.6171	16.6798	27.6178	25.824	25.0559	5.27484	10.5497	14.5062	35.6056	28.7937	28.3333	30.6861	29.5963	35.3808	34.7267	30.3788	30.9989	33.3506	33.5859	30.558	32.6082	5.50212	7.55224	N.A.	N.A.	0.0101123	0.0208771
chr16	76668895	76692375	LINC02125	18	82.4786	83.3532	84.4444	75.5247	94.3434	75.0601	83.4175	91.5344	87.4074	74.8779	83.2442	6.73206	13.4641	69.78	96.7083	95.7819	90.679	90.4595	94.1919	94.4444	87.4199	91.6336	85.6481	90.7407	89.7475	93.1114	89.038	9.86719	5.79381	0.0143059	0.020882	N.A.	N.A.
chr16	88227887	88228823	LINC02182	11	53.3377	55.8762	67.0061	49.0551	68.2562	58.6508	50.5411	46.0673	49.7655	50.7898	54.9346	7.57797	15.1559	39.7787	70.0905	62.7965	68.5122	70.4196	56.8385	64.903	64.7496	73.747	62.4098	66.5686	64.5461	64.694	66.4042	9.75936	11.4696	0.0274863	0.0331668	0.0373364	0.0468535
chr17	1963133	1992055	SMG6	23	60.2996	53.3194	56.754	59.6236	59.9048	59.6552	56.6941	50.8593	53.4325	47.6796	55.8222	4.35114	8.70228	47.1199	64.5245	70.8407	72.3522	74.0237	62.8881	75.5953	66.7767	69.3443	69.8437	70.0922	54.8581	71.14	66.183	15.3178	10.3608	0.00219965	0.00812523	0.0199645	0.0277766
chr17	6756895	6803668	ALOX12P2	24	59.5342	43.406	49.2414	61.4883	59.8552	61.8568	58.0262	54.9742	53.316	54.5484	55.6247	5.86066	11.7213	43.9034	67.346	61.6821	55.3977	57.9106	34.5242	50.3619	48.5239	49.4036	45.7516	46.8436	40.4293	51.9753	46.1904	-3.64936	-9.43425	N.A.	N.A.	0.0143059	0.0234763
chr17	6797096	6803668	ALOX12P2	18	57.3634	44.0166	45.6845	60.5126	57.0022	56.3119	55.2757	54.653	52.8064	53.8018	53.7428	5.16136	10.3227	43.4201	64.0655	60.0272	54.5235	55.4682	31.482	48.0354	47.0125	43.9653	48.1549	45.4212	36.734	49.9073	44.2576	-3.83553	-9.48522	N.A.	N.A.	0.0143059	0.0234763
chr17	8700428	8702667	MFSD6L	42	64.7543	62.825	64.618	64.3174	63.8162	71.06	57.4169	50.4767	63.2543	67.6511	63.019	5.60544	11.2109	51.8081	74.2299	73.0251	73.2389	70.4338	70.491	65.7243	69.6296	65.3664	78.8089	76.9851	65.6097	70.5826	71.2799	7.56363	8.26095	0.0101123	0.0155113	0.0143059	0.0234763
chr17	14207057	14209062	MGC12916	38	41.3169	18.388	26.5508	38.8234	22.1431	22.8429	36.2626	31.6087	33.0931	30.614	30.1643	7.57992	15.1598	15.0045	45.3242	27.7892	12.0321	16.1286	16.4831	14.9952	25.8344	21.1311	19.1198	16.1942	17.6803	17.4856	19.992	-12.6787	-10.1724	0.0101123	0.0155113	0.0143059	0.0234763
chr17	41026691	41050751	LINC00671	10	79.6647	86.4769	81.4615	84.8333	85.4737	91.4332	82.549	75.2659	78.1056	81.6165	82.688	4.60789	9.21578	73.4723	91.9038	83.2169	93.8571	93.1286	86.3579	86.1667	95.424	89.6211	86.0707	91.3939	89.5	88.5454	90.4019	5.8574	7.71389	N.A.	N.A.	0.0143059	0.0234763
chr17	46652869	46655743	HOXB4	66	17.7881	11.666	10.1793	18.0398	18.5332	25.2828	9.96068	7.41898	11.5774	9.5672	14.0013	5.61457	11.2291	2.7722	25.2305	21.7044	42.9397	29.7838	21.4747	25.2976	37.4494	19.0908	28.887	22.7784	19.3801	28.24	25.5172	14.2387	11.5158	0.00484876	0.00943684	0.00705073	0.0208771
chr17	50939481	50976948	LINC02089	24	43.3066	47.3303	52.3674	37.7128	45.9203	52.3437	47.4263	47.4868	46.3889	41.9216	46.2205	4.46015	8.92031	37.3002	55.1408	44.411	65.3301	50.118	51.7857	45.3189	47.4179	59.2654	52.7887	54.6382	58.3806	51.3927	54.4981	5.17226	8.27767	N.A.	N.A.	0.0101123	0.0208771
chr17	56347217	56358296	MPO	69	40.1243	32.1697	28.3543	37.7508	47.7162	45.7207	32.8604	14.2597	26.5748	21.0134	32.6544	10.5881	21.1761	11.4783	53.8306	44.722	56.4411	64.5535	36.6192	48.2763	47.9643	42.8344	43.8794	49.4626	45.7139	50.1224	45.9709	17.468	13.3165	0.0199645	0.0265703	0.0199645	0.0277766
chr17	64394187	64412972	PRKCA-AS1	15	75.0319	74.759	72.5522	76.5079	75.6491	81.5368	82.4501	80.1399	74.8148	83.3086	77.675	3.81383	7.62766	70.0474	85.3027	72.3519	66.2068	61.5	76.7355	71.827	69.1552	83.4402	77.1111	81.3158	73.8754	69.7242	76.9796	-7.9508	-0.695487	0.0199645	0.0265703	N.A.	N.A.
chr17	80272746	80275480	CD7	34	47.8302	52.7173	56.0743	51.288	48.3916	49.3591	57.3104	54.8835	52.5645	62.8189	53.3238	4.61112	9.22224	44.1015	62.546	47.3423	43.1517	39.099	37.6941	39.1051	41.6947	49.3482	51.8686	48.2827	50.011	41.2784	48.241	-12.0454	-5.08274	0.00219965	0.00812523	N.A.	N.A.
chr18	13611463	13652753	LDLRAD4	110	40.934	38.6884	37.2867	38.0111	35.7412	44.6285	35.166	29.113	34.4905	30.3583	36.4418	4.61968	9.23936	27.2024	45.6811	44.3063	53.4435	49.079	39.4592	48.688	46.0733	39.7827	47.1956	47.4398	38.9061	46.9952	43.8795	10.5534	7.43771	0.00705073	0.0121541	N.A.	N.A.
chr18	13611763	13652753	LDLRAD4	110	40.934	38.6884	37.2867	38.0111	35.7412	44.6285	35.166	29.113	34.4905	30.3583	36.4418	4.61968	9.23936	27.2024	45.6811	44.3063	53.4435	49.079	39.4592	48.688	46.0733	39.7827	47.1956	47.4398	38.9061	46.9952	43.8795	10.5534	7.43771	0.00705073	0.0121541	N.A.	N.A.
chr18	13641757	13652753	LDLRAD4	41	42.3917	36.4273	35.7967	40.0778	33.7469	45.4406	31.262	25.0472	34.5645	24.5888	34.9343	6.79248	13.585	21.3494	48.5193	54.0821	69.4529	57.0056	45.6536	59.3272	57.5671	45.2308	54.0085	59.0902	42.7684	57.1043	51.733	22.1699	16.7987	0.00219965	0.00812523	0.00484876	0.01724
chr18	67530193	67624412	CD226	14	53.6275	83.3929	77.7492	80.4121	73.6871	82.5829	79.3329	76.5496	86.7706	73.5242	76.7629	9.15375	18.3075	58.4554	95.0704	74.3331	72.885	63.5742	60.6751	71.9258	62.5088	74	82.2822	82.0317	64.0801	68.6786	72.9805	-8.08428	-3.78236	0.0274863	0.0331668	N.A.	N.A.
chr19	827826	832018	AZU1	65	48.1515	38.6922	40.6862	47.9582	50.0557	56.6281	43.3505	28.0475	40.3928	32.5561	42.6519	8.4912	16.9824	25.6695	59.6343	53.8869	62.8321	58.7232	56.5358	60.9391	58.8312	56.1647	58.0555	63.8023	50.1693	58.5834	57.4046	15.9315	14.7527	0.00484876	0.00943684	0.00484876	0.01724
chr19	852209	856246	ELANE	122	44.7887	38.9208	37.8635	40.5999	44.0738	45.4294	36.9553	29.9179	35.5502	30.4771	38.4577	5.50467	11.0093	27.4483	49.467	50.778	48.5331	50.9643	50.3514	50.6198	48.2891	50.3164	45.7734	46.6053	44.553	50.2493	47.1074	11.7917	8.64978	0.00219965	0.00812523	0.00484876	0.01724
chr19	2458935	2462183	LINC01775	22	38.8017	33.73	35.0455	38.5464	37.3814	43.9793	32.0484	36.6249	28.8405	27.0189	35.2017	5.02798	10.056	25.1457	45.2577	40.9903	51.507	46.1669	39.0909	44.015	40.6474	41.4972	42.0082	41.6547	44.3706	44.354	42.0356	9.15232	6.83393	0.00484876	0.00943684	N.A.	N.A.
chr19	4542600	4559771	SEMA6B	162	71.5175	65.5491	66.0829	68.8019	67.3739	78.9799	68.5281	58.4645	64.243	60.432	66.9973	5.73672	11.4734	55.5238	78.4707	75.2472	79.1268	76.4032	78.308	81.1948	74.74	76.508	76.1989	78.4102	73.8755	78.056	75.9465	11.0587	8.94924	0.00705073	0.0121541	0.0143059	0.0234763
chr19	10736171	10755235	SLC44A2	72	75.7279	86.0725	82.204	86.1104	84.3484	89.0588	92.6969	73.4382	81.6965	92.3683	84.3722	6.38794	12.7759	71.5963	97.1481	89.8413	96.5552	92.1196	90.1552	96.7406	93.5649	89.8315	94.88	94.5886	96.5064	93.0824	93.8743	8.71019	9.5021	0.0199645	0.0265703	0.00484876	0.01724
chr19	12873817	12886434	HOOK2	129	32.5812	63.8291	50.6999	32.4285	30.5706	31.9819	58.5946	40.5872	37.7154	48.0838	42.7072	11.978	23.9561	18.7512	66.6633	29.3648	27.4717	37.8221	29.4082	27.2691	29.6772	35.0802	48.174	48.8372	29.5617	30.2671	38.2661	-12.4401	-4.44117	0.0143059	0.020882	N.A.	N.A.
chr19	16244838	16265472	HSH2D	10	61.569	65.8068	67.3859	64.2063	63.7504	67.8381	60.2388	53.3479	65.0675	60.7028	62.9914	4.28079	8.56158	54.4298	71.5529	72.3212	71.8207	71.1623	66.6094	76.6159	67.9132	67.3396	71.6795	73.5726	66.4808	71.7059	69.3972	8.71455	6.40579	0.00484876	0.00943684	N.A.	N.A.
chr19	39399620	39402798	CCER2	11	70.8732	64.5008	62.7778	58.0579	63.2449	76.6667	79.2208	68.5703	70.4773	69.5393	68.3929	6.47674	12.9535	55.4394	81.3464	63.0229	53.5707	56.1106	59.9219	62.0903	61.5787	68.0275	56.7645	59.6591	59.3011	58.9433	61.0662	-9.44964	-7.32674	0.0101123	0.0155113	N.A.	N.A.
chr19	39797457	39805976	LRFN1	226	82.848	78.9381	82.0174	74.5212	75.1159	82.4791	87.4669	75.7333	84.6102	88.2371	81.1967	4.96732	9.93465	71.2621	91.1314	79.6144	58.9444	60.3609	72.259	76.9011	69.4732	82.913	56.4846	73.7681	76.3003	69.616	71.7878	-11.5808	-9.40888	0.0274863	0.0331668	N.A.	N.A.
chr19	41903694	41930910	BCKDHA	34	77.944	74.1572	73.3444	76.9106	82.9443	79.3522	77.657	71.784	75.3314	76.0052	76.543	3.20651	6.41302	70.13	82.956	80.9465	85.9514	89.4399	82.9078	83.6768	86.4806	86.2846	82.8351	86.3003	80.4461	84.5845	84.4693	8.04145	7.92631	0.00484876	0.00943684	0.00484876	0.01724
chr19	42341148	42348736	LYPD4	23	83.9081	82.3991	81.0702	82.8836	77.1089	86.4483	80.9343	81.3063	80.1001	74.8219	81.0981	3.29601	6.59201	74.5061	87.6901	89.7072	87.7116	93.0216	90.8565	87.8882	84.4651	84.7771	86.6541	88.1491	86.2401	89.837	86.0571	8.73892	4.95903	0.00219965	0.00812523	N.A.	N.A.
chr19	44270685	44285409	KCNN4	52	42.4655	47.3498	46.6911	48.484	44.1485	30.7215	42.8277	32.8611	43.499	44.9848	42.4033	5.9483	11.8966	30.5067	54.2999	60.8731	70.9683	57.9918	46.8653	56.6839	57.3209	53.7203	58.6149	56.2286	52.5518	58.6765	55.6873	16.2732	13.284	0.00484876	0.00943684	0.00219965	0.01724
chr19	47835404	47845272	C5AR2	22	73.1527	69.6557	69.1849	71.989	72.6727	77.3943	64.6396	62.5755	66.0121	63.9	69.1176	4.78054	9.56108	59.5566	78.6787	78.0998	78.8898	79.399	79.7569	83.2369	80.5021	77.9607	78.0294	82.3017	78.2817	79.8765	79.4151	10.7589	10.2975	0.00219965	0.00812523	0.00219965	0.01724
chr19	54865233	54876721	LAIR1	19	53.6107	49.4956	48.9813	43.6945	53.8124	51.2531	44.6411	43.1702	43.0685	40.9423	47.267	4.72524	9.45048	37.8165	56.7175	57.4299	63.6156	70.2633	62.8488	56.2144	58.5871	50.5299	60.548	59.0175	57.5886	62.0744	57.2542	14.8074	9.98726	0.00219965	0.00812523	0.00705073	0.0208771
chr19	54865233	54882163	LAIR1	25	63.7251	59.8706	57.3967	52.1169	62.7156	59.088	56.6772	55.8216	54.2154	51.197	57.2824	4.17162	8.34323	48.9392	65.6257	66.3034	69.204	74.862	66.4719	66.0881	62.4101	61.4909	68.4914	67.2372	67.0548	68.5859	65.3369	11.3035	8.05444	0.00219965	0.00812523	0.0101123	0.0208771
chr2	10184372	10194963	KLF11	36	66.2491	75.1741	75.7917	62.7989	61.4583	75.0645	78.1775	74.5414	71.4085	79.5636	72.0227	6.36724	12.7345	59.2883	84.7572	66.5075	63.6272	56.7059	60.1692	65.712	64.8675	75.1529	64.6279	61.3462	60.2367	62.5444	65.2462	-9.47838	-6.77649	0.0274863	0.0331668	N.A.	N.A.
chr2	27665233	27667164	KRTCAP3	62	65.5576	50.2943	62.2335	64.4252	57.1696	71.5338	45.9181	50.7706	60.6683	49.1649	57.7736	8.44891	16.8978	40.8758	74.6714	64.8637	65.2755	66.3332	66.1352	64.8172	70.6076	73.7081	65.5924	75.1747	59.0062	65.485	68.8178	7.71134	11.0442	0.0373364	0.0427715	0.0274863	0.0351825
chr2	27665233	27669348	KRTCAP3	62	65.5576	50.2943	62.2335	64.4252	57.1696	71.5338	45.9181	50.7706	60.6683	49.1649	57.7736	8.44891	16.8978	40.8758	74.6714	64.8637	65.2755	66.3332	66.1352	64.8172	70.6076	73.7081	65.5924	75.1747	59.0062	65.485	68.8178	7.71134	11.0442	0.0373364	0.0427715	0.0274863	0.0351825
chr2	85621871	85636955	CAPG	14	54.8942	54.3522	62.4244	56.718	54.7764	61.6723	54.4096	51.7754	51.9135	54.1166	55.7053	3.63856	7.27713	48.4281	62.9824	59.3017	71.4286	66.1706	59.1903	57.5332	65.4156	58.0429	66.1719	68.537	61.2217	62.7249	63.8778	7.01965	8.17258	N.A.	N.A.	0.0101123	0.0208771
chr2	85621871	85637432	CAPG	14	54.8942	54.3522	62.4244	56.718	54.7764	61.6723	54.4096	51.7754	51.9135	54.1166	55.7053	3.63856	7.27713	48.4281	62.9824	59.3017	71.4286	66.1706	59.1903	57.5332	65.4156	58.0429	66.1719	68.537	61.2217	62.7249	63.8778	7.01965	8.17258	N.A.	N.A.	0.0101123	0.0208771
chr2	85621871	85637820	CAPG	14	54.8942	54.3522	62.4244	56.718	54.7764	61.6723	54.4096	51.7754	51.9135	54.1166	55.7053	3.63856	7.27713	48.4281	62.9824	59.3017	71.4286	66.1706	59.1903	57.5332	65.4156	58.0429	66.1719	68.537	61.2217	62.7249	63.8778	7.01965	8.17258	N.A.	N.A.	0.0101123	0.0208771
chr2	85646054	85664152	SH2D6	33	50.1843	49.6256	46.2608	49.6854	49.6512	50.1978	50.3442	46.1313	46.2917	46.1539	48.4526	1.94652	3.89305	44.5596	52.3457	57.798	57.3367	53.8015	56.9713	55.8599	56.5774	51.2479	57.5475	55.2531	56.215	56.3535	55.3682	7.90088	6.91559	0.00219965	0.00812523	N.A.	N.A.
chr2	113875470	113891593	IL1RN	10	79.5238	88.141	87.5	87.5108	82.5	83.3939	80	76.7063	78.9744	76.7803	82.1031	4.40924	8.81847	73.2846	90.9215	91.9737	85.2991	95.3571	90.5395	88.3442	84.7348	88.1061	87.9048	78.9743	90.4009	90.3027	86.0242	8.19966	3.92111	0.00705073	0.0121541	N.A.	N.A.
chr2	113931560	113960677	PSD4	71	41.8071	41.672	39.1431	49.9201	45.6775	46.0623	43.6354	34.8859	35.6232	43.2371	42.1664	4.6698	9.33959	32.8268	51.506	52.37	57.5693	50.756	50.8339	50.2955	45.9077	41.9929	44.3522	56.9743	42.0776	52.3649	46.2609	10.1986	4.09456	0.00219965	0.00812523	N.A.	N.A.
chr2	196998307	197036336	STK17B	46	15.2507	11.3341	18.6994	12.6581	10.5228	12.1334	13.4481	17.4548	16.0921	13.968	14.1562	2.67721	5.35441	8.80175	19.5106	7.96816	6.71937	3.6248	7.14011	5.48339	4.81516	11.9663	6.64529	6.11413	7.23799	6.18717	7.35577	-7.96899	-6.80039	0.00219965	0.00812523	N.A.	N.A.
chr2	233250460	233251754	ECEL1P2	14	41.3534	23.3333	20.0893	16.9841	32.5893	5.49451	34.6939	29.8137	12.6374	23.5294	24.0518	10.8515	21.703	2.34886	45.7548	4.88722	1.78571	4.03727	5.55556	8.73016	4.54545	22.0238	1.42857	1.19048	13.961	4.99918	8.62987	-19.0526	-15.422	0.00484876	0.00943684	0.0199645	0.0277766
chr20	3764498	3767337	CENPB	57	39.9419	39.6756	41.2691	40.2312	43.8389	41.309	40.2594	36.6894	33.9749	41.7253	39.8915	2.75704	5.51409	34.3774	45.4055	53.1781	52.8164	46.9315	46.0977	46.2878	42.3675	38.5382	43.9287	46.6323	51.3076	49.0623	44.5549	9.17085	4.6634	0.00219965	0.00812523	N.A.	N.A.
chr20	19867165	19983103	RIN2	87	79.7809	76.0109	79.4457	79.6111	79.9126	83.1966	77.7699	68.8997	73.4573	70.3535	76.8438	4.60774	9.21549	67.6283	86.0593	80.2885	87.6907	88.6059	82.9865	84.4406	84.5854	84.6027	84.2476	83.7615	82.7987	84.8024	83.9992	7.95863	7.15536	0.00484876	0.00943684	N.A.	N.A.
chr20	19870210	19983103	RIN2	87	79.7809	76.0109	79.4457	79.6111	79.9126	83.1966	77.7699	68.8997	73.4573	70.3535	76.8438	4.60774	9.21549	67.6283	86.0593	80.2885	87.6907	88.6059	82.9865	84.4406	84.5854	84.6027	84.2476	83.7615	82.7987	84.8024	83.9992	7.95863	7.15536	0.00484876	0.00943684	N.A.	N.A.
chr20	23059993	23066977	CD93	22	41.1572	38.4583	41.8671	29.2225	43.6688	40.5271	41.0186	35.052	41.8226	37.8474	39.0642	4.24018	8.48035	30.5838	47.5445	33.958	24.4072	37.4055	28.8777	27.0338	33.635	31.4514	33.0354	29.5544	33.5788	30.3365	32.251	-8.72771	-6.81319	0.00705073	0.0121541	N.A.	N.A.
chr20	24929866	24940564	CST7	23	41.4931	52.0115	53.9046	65.5436	49.1737	66.0061	57.476	48.8403	56.0219	54.5606	54.5031	7.46591	14.9318	39.5713	69.435	76.7128	82.3841	78.9223	63.953	74.6884	71.2523	68.0732	77.6674	72.3587	62.125	75.3321	70.2953	20.829	15.7922	0.00484876	0.00943684	0.00484876	0.01724
chr20	30063091	30072708	REM1	38	53.1748	51.1803	52.9527	55.0998	58.7662	58.3815	63.8847	58.5243	39.3697	59.7895	55.1123	6.7183	13.4366	41.6758	68.5489	53.617	35.9789	44.915	37.9362	44.4284	57.8437	59.226	37.6414	51.4274	55.2603	43.3751	52.2798	-11.7373	-2.8326	0.0199645	0.0265703	N.A.	N.A.
chr20	31097762	31108088	LOC101929698	11	82.8583	74.7506	81.5948	89.0756	81.5885	84.816	79.0665	66.6667	84.0723	72.5	79.6989	6.64104	13.2821	66.4169	92.981	92.6282	88.5038	91.7355	80.6047	89.8232	84.5242	88.4903	89.4982	87.8777	79.1322	88.6591	85.9045	8.96016	6.20559	0.0274863	0.0331668	N.A.	N.A.
chr20	43211190	43247678	PKIG	30	34.5483	38.7553	36.5307	35.7015	40.1909	33.4484	42.6601	46.2069	40.9059	45.4503	39.4398	4.44389	8.88779	30.552	48.3276	32.5572	28.927	21.6327	29.858	23.9082	33.36	31.3035	33.0524	31.7202	27.0444	27.3766	31.2961	-12.0632	-8.14373	0.00219965	0.00812523	0.00219965	0.01724
chr20	45947246	45949498	LOC100131496	17	45.3987	40.9732	39.006	33.9006	40.4383	42.1098	32.3815	33.2918	33.2799	33.2993	37.4079	4.70034	9.40068	28.0072	46.8086	46.9423	56.1591	51.9769	44.8802	47.4844	50.4413	46.7404	48.0393	50.5049	43.1524	49.4886	47.7757	12.0807	10.3678	0.00328861	0.00862665	0.00328861	0.01724
chr21	36118122	36157168	LINC01426	11	51.4719	51.0567	47.4747	52.0202	51.2864	51.0921	30.5303	39.6104	40.8501	44.9761	46.0369	7.11415	14.2283	31.8086	60.2652	44.3526	64.9116	57.3593	45.2381	47.0979	59.0909	49.4949	52.5162	53.6519	53.4632	51.7919	53.6434	5.75502	7.60656	N.A.	N.A.	0.0143059	0.0234763
chr21	39751950	39870428	ERG	33	77.3985	70.7095	70.662	78.0791	78.6701	75.309	70.6635	71.1362	72.7335	70.7802	73.6142	3.39114	6.78229	66.8319	80.3965	82.8257	85.7563	86.8901	78.82	86.307	85.2328	79.1652	81.53	85.389	81.2704	84.1198	82.5175	10.5056	8.90333	0.00219965	0.00812523	0.00219965	0.01724
chr21	39751950	39956869	ERG	42	79.3303	73.4422	75.1568	79.698	80.9497	78.3919	75.3533	75.0467	76.6515	74.9378	76.8958	2.51869	5.03738	71.8584	81.9332	85.3518	87.2	86.8312	82.2092	86.2599	87.4251	82.3415	84.538	86.6868	84.166	85.5704	85.0315	8.6746	8.13564	0.00219965	0.00812523	0.00219965	0.01724
chr21	45225639	45232448	AATBC	43	70.2023	67.5985	68.3926	70.6597	73.4932	72.8158	72.2971	61.4403	63.9555	62.3154	68.317	4.40668	8.81337	59.5037	77.1304	71.8277	78.7801	77.766	76.0749	79.3949	77.6271	74.8151	82.2795	79.4191	74.7508	76.7687	77.7783	8.45166	9.46128	0.00705073	0.0121541	0.00219965	0.01724
chr22	23604954	23607186	FBXW4P1	25	80.7259	76.5343	78.652	81.3244	79.3141	84.9949	78.7911	74.3376	83.577	71.7136	78.9965	4.03376	8.06752	70.929	87.064	89.0577	87.1031	93.7739	88.8133	85.9708	85.755	89.4634	91.0156	87.3813	83.3847	88.9438	87.4	9.94727	8.4035	0.00219965	0.00812523	0.00484876	0.01724
chr22	30658817	30661806	OSM	25	70.0674	73.8907	77.5547	75.5589	72.4582	76.4271	67.6242	65.0271	71.6678	67.9701	71.8246	4.14263	8.28525	63.5394	80.1099	80.2705	78.6524	83.784	80.2378	78.8966	84.1675	81.4539	76.7359	80.6445	80.4481	80.3683	80.69	8.54364	8.86534	0.00219965	0.00812523	0.00328861	0.01724
chr22	31500758	31503573	SELENOM	33	48.5071	47.3277	45.5114	44.5832	50.5478	49.3417	44.387	50.3403	51.5784	53.7492	48.5874	3.12352	6.24703	42.3403	54.8344	44.5137	29.3549	33.4654	43.6534	46.539	37.567	45.8173	33.313	37.2614	46.8652	39.5053	40.1648	-9.08206	-8.42259	0.0101123	0.0155113	0.0199645	0.0277766
chr22	38201114	38203443	H1F0	14	23.4756	15.1665	15.1093	21.6282	20.6489	23.556	21.4076	13.2051	14.1876	19.3745	18.7759	3.97803	7.95606	10.8199	26.732	26.2907	23.0573	23.0972	26.994	24.1813	27.7342	24.2958	23.3527	35.257	23.3814	24.7241	26.8042	5.94817	8.02831	N.A.	N.A.	0.0101123	0.0208771
chr22	46435787	46440748	LINC00899	41	16.4835	14.9128	17.6337	18.2152	17.1976	18.9576	11.9713	13.318	12.8868	16.7422	15.8319	2.41654	4.83308	10.9988	20.6649	23	27.2871	26.0751	21.7927	22.9001	24.5679	23.2078	25.7605	24.1408	18.0889	24.211	23.1532	8.37914	7.32131	0.00219965	0.00812523	N.A.	N.A.
chr22	46446339	46450024	PRR34	61	10.1927	5.30248	11.2702	19.064	13.1405	19.5205	9.55047	4.40281	7.21638	11.3441	11.1004	5.11373	10.2275	0.872966	21.3279	14.9048	34.112	22.5371	14.7756	12.0512	20.982	12.1007	29.1486	42.6028	12.4809	19.6761	23.463	8.57572	12.3626	0.0274863	0.0331668	0.0199645	0.0277766
chr22	46449726	46454402	PRR34-AS1	54	20.9129	18.4104	25.1529	26.8376	25.9917	35.0333	19.5643	17.9626	17.8096	25.8756	23.3551	5.47379	10.9476	12.4075	34.3027	26.6256	46.3084	32.0562	25.6201	28.2782	30.3904	25.9287	41.0648	45.0889	28.4768	31.7777	34.1899	8.42259	10.8348	0.0373364	0.0427715	0.0143059	0.0234763
chr3	42734155	42743013	HHATL	10	43.994	44.4874	39.5081	50.3349	44.0891	42.803	41.8913	38.5915	44.7451	45.4621	43.5907	3.27791	6.55582	37.0348	50.1465	54.3704	62.294	54.0897	46.48	51.1486	58.6954	45.4438	48.7784	60.0346	43.9993	53.6766	51.3903	10.0859	7.79964	0.00328861	0.00862665	0.0373364	0.0468535
chr3	49454211	49460111	AMT	14	41.1874	22.9167	21.4187	15.367	27.4689	27.2527	13.9385	13.4313	22.3389	14.7327	22.0053	8.57755	17.1551	4.85018	39.1604	23.6961	38.9881	32.3311	26.2493	30.0605	38.4439	27.563	37.6873	28.8652	27.1984	30.265	31.9516	8.25974	9.94628	N.A.	N.A.	0.0274863	0.0351825
chr3	159557650	159615155	SCHIP1	37	25.5822	29.2077	35.2466	26.9366	32.688	29.2583	34.3017	17.0993	21.7997	27.0147	27.9135	5.60145	11.2029	16.7106	39.1164	41.7064	45.6145	34.9099	38.7959	33.0656	41.7005	41.1638	51.5551	47.2693	40.6524	38.8185	44.4682	10.905	16.5547	0.00705073	0.0121541	0.00219965	0.01724
chr3	195415369	195438746	LINC00969	12	70.6813	62.1438	66.9976	71.9097	69.1863	66.6426	64.6048	66.2712	63.489	60.9909	66.2917	3.58754	7.17507	59.1166	73.4668	73.7209	74.254	75.6066	74.1357	72.5886	70.663	70.4803	73.1507	73.0883	64.9829	74.0611	70.4731	7.76942	4.18135	0.00219965	0.00812523	N.A.	N.A.
chr4	2932288	2935964	MFSD10	21	35.4814	32.1171	41.6756	35.388	34.5603	37.4579	28.24	30.2461	28.533	28.5987	33.2298	4.46283	8.92566	24.3041	42.1555	46.7661	46.0965	37.8155	33.0948	42.696	36.2679	35.6381	42.9317	39.5971	37.9649	41.2938	38.48	8.06398	5.25014	0.0199645	0.0265703	N.A.	N.A.
chr4	100467864	100484825	TRMT10A	16	31.5476	23.2091	28.9336	29.169	26.6321	50.7556	33.6538	28.125	25.4683	26.7045	30.4199	7.73862	15.4772	14.9426	45.8971	47.4835	40.6108	30.1116	35.0897	35.6318	35.1562	43.3207	32.3306	41.4663	49.7038	37.7855	40.3956	7.36561	9.97569	N.A.	N.A.	0.0199645	0.0277766
chr4	100467864	100485214	TRMT10A	16	31.5476	23.2091	28.9336	29.169	26.6321	50.7556	33.6538	28.125	25.4683	26.7045	30.4199	7.73862	15.4772	14.9426	45.8971	47.4835	40.6108	30.1116	35.0897	35.6318	35.1562	43.3207	32.3306	41.4663	49.7038	37.7855	40.3956	7.36561	9.97569	N.A.	N.A.	0.0199645	0.0277766
chr4	159045732	159093718	FAM198B	22	10.7402	4.94546	7.80303	5.72856	9.85691	5.98847	8.18626	4.83446	6.69638	7.06699	7.18467	1.98632	3.97263	3.21204	11.1573	15.2869	27.0169	7.89545	26.1568	7.76897	16.508	5.99578	12.793	18.5716	5.03828	16.825	11.7813	9.64032	4.59665	0.0274863	0.0331668	N.A.	N.A.
chr4	159045732	159094202	FAM198B	22	10.7402	4.94546	7.80303	5.72856	9.85691	5.98847	8.18626	4.83446	6.69638	7.06699	7.18467	1.98632	3.97263	3.21204	11.1573	15.2869	27.0169	7.89545	26.1568	7.76897	16.508	5.99578	12.793	18.5716	5.03828	16.825	11.7813	9.64032	4.59665	0.0274863	0.0331668	N.A.	N.A.
chr4	185570767	185616113	PRIMPOL	23	47.7917	42.2341	40.687	45.8869	46.7539	45.364	38.9043	37.5597	42.9847	44.8842	43.305	3.4303	6.86061	36.4444	50.1656	50.7425	51.3409	53.0459	53.2867	53.0147	43.0102	47.3583	46.6156	51.2658	48.5096	52.2861	47.3519	8.98109	4.04685	0.00219965	0.00812523	N.A.	N.A.
chr5	34684612	34832717	RAI14	12	85.5065	87.987	86.1306	92.0695	92.92	87.7164	84.8627	86.4919	89.8674	89.2577	88.281	2.72757	5.45515	82.8258	93.7361	91.415	98.2906	92.3436	90.6496	91.7907	95.5108	96.8941	96.4814	96.3393	93.7364	92.8979	95.7924	4.61692	7.51142	N.A.	N.A.	0.00219965	0.01724
chr5	34687664	34832717	RAI14	12	85.5065	87.987	86.1306	92.0695	92.92	87.7164	84.8627	86.4919	89.8674	89.2577	88.281	2.72757	5.45515	82.8258	93.7361	91.415	98.2906	92.3436	90.6496	91.7907	95.5108	96.8941	96.4814	96.3393	93.7364	92.8979	95.7924	4.61692	7.51142	N.A.	N.A.	0.00219965	0.01724
chr5	78985659	79096049	CMYA5	47	81.0028	84.2516	70.873	68.8031	75.3862	73.272	76.0758	76.2301	77.1263	71.7357	75.4757	4.66405	9.3281	66.1476	84.8038	79.3305	67.1722	70.5655	77.168	81.2982	53.2269	74.8228	61.6647	66.9804	71.1188	75.1069	65.5627	-0.368796	-9.91294	N.A.	N.A.	0.0199645	0.0277766
chr5	131593351	131609147	PDLIM4	82	39.6534	30.975	34.2506	38.0932	35.0916	42.2071	36.5916	36.1419	33.0418	39.0736	36.512	3.35559	6.71119	29.8008	43.2232	29.56	32.6752	22.1138	29.4135	20.943	33.5453	45.9385	36.2739	33.4955	42.0323	26.9411	38.2571	-9.57089	1.74509	0.00328861	0.00862665	N.A.	N.A.
chr5	133451254	133483920	TCF7	40	76.3513	79.7406	78.8046	78.3659	80.3608	72.9302	76.1481	87.6369	79.4485	82.3383	79.2125	3.94858	7.89717	71.3153	87.1097	73.5671	64.5549	65.3083	70.9326	67.9456	73.5986	77.0119	72.4352	74.6542	72.6404	68.4617	74.0681	-10.7508	-5.14445	0.00328861	0.00862665	N.A.	N.A.
chr5	149237519	149324356	PDE6A	21	77.9034	77.9653	74.0765	73.4084	72.5244	71.456	76.4087	74.1861	68.796	74.0693	74.0794	2.84461	5.68921	68.3902	79.7686	84.7055	84.0831	84.1004	79.9158	81.17	80.2021	84.8359	83.5258	83.1401	80.7864	82.795	82.498	8.71554	8.41863	0.00219965	0.00812523	0.00219965	0.01724
chr5	150273954	150284545	ZNF300	11	24.4755	25.2964	30.0079	15.9514	30.0654	16.4018	20.3463	13.2162	8.73602	16.33	20.0827	7.19033	14.3807	5.70203	34.4634	31.4935	35.7257	27.6605	21.8182	29.7721	21.8032	22.0096	27.1694	18.15	14.4628	29.294	20.719	9.21131	0.636314	0.0373364	0.0427715	N.A.	N.A.
chr5	176811432	176817514	SLC34A1	14	56.722	62.295	55.7398	55.7683	62.3299	61.6493	57.0093	61.073	51.6282	56.1842	58.0399	3.59847	7.19693	50.843	65.2368	67.8303	69.0282	67.0681	62.8401	64.8483	66.064	51.0899	59.4926	57.6672	56.8245	66.323	58.2277	8.28311	0.187752	0.00219965	0.00812523	N.A.	N.A.
chr5	176811432	176825849	SLC34A1	18	61.7097	68.822	59.3254	63.3753	68.6809	68.0883	64.7109	63.3742	59.9965	64.0692	64.2153	3.42913	6.85826	57.357	71.0735	74.2847	75.9108	71.2999	69.4312	70.0672	71.3831	58.0699	67.8769	66.2809	62.5302	72.1988	65.2282	7.9835	1.01295	0.00219965	0.00812523	N.A.	N.A.
chr5	176827108	176827637	PFN3	14	65.9373	63.5434	55.5001	54.5604	56.0065	53.0519	62.7381	61.9818	55.0325	69.5028	59.7855	5.65502	11.31	48.4754	71.0955	65.7708	28.4702	41.056	35.941	54.1558	54.6672	60.3514	42.9098	45.8767	47.2691	45.0788	50.2148	-14.7067	-9.57064	N.A.	N.A.	0.0274863	0.0351825
chr6	2948393	2962404	SERPINB6	23	69.4224	65.1061	70.0366	56.6235	59.2713	79.6052	72.1937	59.6773	62.1159	61.9506	65.6002	7.1128	14.2256	51.3746	79.8258	73.2692	81.52	80.8109	73.9891	77.355	85.2967	74.4334	72.1062	76.1268	76.4598	77.3888	76.8846	11.7886	11.2843	0.00705073	0.0121541	0.0143059	0.0234763
chr6	24804509	24910965	RIPOR2	28	73.3644	71.6865	76.5253	70.3094	71.8442	77.399	80.2683	70.9374	72.9619	76.6354	74.1932	3.30447	6.60895	67.5842	80.8021	83.7537	83.8921	83.8179	79.8851	80.9877	75.7665	80.0747	80.8424	81.8031	74.0418	82.4673	78.5057	8.27411	4.31253	0.00328861	0.00862665	N.A.	N.A.
chr6	31539876	31542100	LTA	21	35.3643	46.655	54.822	44.0152	37.3398	40.1277	63.5195	62.152	54.3804	65.5952	50.3971	11.2224	22.4447	27.9524	72.8419	29.1015	15.4427	23.1219	20.0854	25.6855	30.0686	29.1886	32.11	26.2974	44.5583	22.6874	32.4446	-27.7097	-17.9525	0.00219965	0.00812523	0.0101123	0.0208771
chr6	31691121	31694485	MPIG6B	38	81.0891	74.3842	86.1241	89.7169	82.8255	89.7685	81.0678	81.0485	74.3736	87.0947	82.7493	5.54475	11.0895	71.6598	93.8388	90.2798	94.5211	88.4219	92.6356	92.3969	89.2689	83.082	88.3243	89.9703	90.033	91.6511	88.1357	8.90177	5.38639	0.00484876	0.00943684	N.A.	N.A.
chr6	43858765	43905944	LINC01512	14	80.4026	87.5458	86.3049	77.8044	83.2583	87.6276	80.9555	78.484	86.2126	79.1129	82.7709	3.89142	7.78284	74.988	90.5537	85.8853	93.3168	92.5505	84.2177	96.1362	89.6962	81.2409	87.5548	88.4096	82.1545	90.4213	85.8112	7.65043	3.04033	0.0373364	0.0427715	N.A.	N.A.
chr6	110713383	110736753	DDO	10	75.3309	81.1706	69.7489	67.9272	69.614	89.0274	66.3725	60.7189	39.5833	73.2184	69.2712	13.1203	26.2405	43.0307	95.5117	90.5967	64.7338	95.2174	82.6466	70.4062	92.954	90.2927	74.2096	87.0353	86	80.7201	86.0983	11.4489	16.8271	N.A.	N.A.	0.0143059	0.0234763
chr6	160424323	160428696	AIRN	37	66.0842	57.481	64.8062	57.0706	50.2098	47.7015	58.8952	58.8487	63.2547	60.2564	58.4608	5.88462	11.7692	46.6916	70.2301	69.4473	58.0865	57.7471	62.4639	58.8053	65.4861	68.1863	73.1691	72.1126	58.4279	61.31	67.4764	2.84919	9.01558	N.A.	N.A.	0.0274863	0.0351825
chr6	169558187	169562396	LINC01615	24	82.9212	81.4699	81.1977	84.596	87.0806	85.3198	88.119	77.1033	76.115	76.2232	82.0146	4.40668	8.81337	73.2012	90.8279	89.6522	93.7295	88.6318	85.5339	93.1096	92.0048	82.7755	91.1583	90.4825	89.4883	90.1314	89.1819	8.11683	7.16732	0.00484876	0.00943684	N.A.	N.A.
chr6	169558187	169563084	LINC01615	24	82.9212	81.4699	81.1977	84.596	87.0806	85.3198	88.119	77.1033	76.115	76.2232	82.0146	4.40668	8.81337	73.2012	90.8279	89.6522	93.7295	88.6318	85.5339	93.1096	92.0048	82.7755	91.1583	90.4825	89.4883	90.1314	89.1819	8.11683	7.16732	0.00484876	0.00943684	N.A.	N.A.
chr7	1778266	1781946	ELFN1-AS1	14	62.505	79.8214	75.9027	68.9796	60.3571	69.397	55.6543	66.4871	72.3091	75.6711	68.7084	7.60715	15.2143	53.4941	83.9227	81.8258	89.0476	83.2544	82.729	82.4868	72.4226	77.5262	89.4556	77.1864	80.1078	83.8687	79.3397	15.1603	10.6313	0.00219965	0.00812523	0.0143059	0.0234763
chr7	27179983	27195547	HOXA-AS3	180	58.1924	50.3642	44.7825	52.6825	51.2584	51.2132	48.7918	53.9752	48.8892	45.0976	50.5247	4.00692	8.01383	42.5109	58.5385	55.6639	63.1799	64.0807	56.5838	53.1945	58.5715	56.993	58.9353	53.5446	50.4714	58.5406	55.7032	8.01585	5.17846	0.0101123	0.0155113	N.A.	N.A.
chr7	27180671	27183287	HOXA5	66	80.0984	69.926	63.2413	82.8869	67.791	72.0529	70.7266	75.7698	66.9632	63.1996	71.2656	6.63408	13.2682	57.9974	84.5337	80.506	87.8692	86.4873	78.076	73.1408	84.2306	83.1377	86.3615	77.348	73.7794	81.2159	80.9714	9.9503	9.70586	0.0199645	0.0265703	0.0143059	0.0234763
chr7	27185202	27187393	HOXA6	23	28.6178	28.3669	19.8615	22.9353	25.5758	21.8439	16.2698	31.8499	18.8298	21.5603	23.5711	4.92169	9.84338	13.7277	33.4145	24.4443	51.8395	38.2521	32.4987	25.0667	29.8572	30.3793	38.01	29.4699	16.4732	34.4203	28.8379	10.8492	5.26683	0.0373364	0.0427715	N.A.	N.A.
chr7	45002260	45018704	MYO1G	67	67.319	68.9577	75.4788	67.6508	74.7288	71.002	80.4926	67.0512	70.6202	85.6943	72.8995	6.22351	12.447	60.4525	85.3465	81.0574	92.9481	80.4247	75.1768	82.0899	79.3806	78.0879	81.6269	82.233	81.0195	82.3394	80.4696	9.43987	7.57003	0.0274863	0.0331668	0.0274863	0.0351825
chr7	57509883	57533265	ZNF716	19	83.9473	82.26	75.9876	84.9719	77.4843	86.4272	89.0349	78.2019	87.8936	90.8745	83.7083	5.13218	10.2644	73.444	93.9727	76.5964	74.2803	73.1063	73.1785	79.1927	82.1881	82.9058	81.0607	88.014	83.6793	75.2708	83.5696	-8.43749	-0.138749	0.0101123	0.0155113	N.A.	N.A.
chr7	64035073	64078967	LOC100128885	35	74.2103	60.4366	67.6813	75.6804	63.5031	70.2078	80.7062	65.7752	72.0482	63.0765	69.3326	6.40511	12.8102	56.5223	82.1428	71.1402	67.9664	65.4572	70.1437	63.0804	76.2703	77.3556	83.2067	75.843	76.2761	67.5576	77.7903	-1.77498	8.45778	N.A.	N.A.	0.0101123	0.0208771
chr7	90893783	90898132	FZD1	126	30.4549	28.0024	29.8628	17.0475	29.4058	18.1844	29.6913	27.3748	24.6938	22.1215	25.6839	4.9763	9.95261	15.7313	35.6365	18.1858	14.0524	15.4122	14.132	20.4731	16.6142	23.9498	21.6126	25.2397	24.065	16.4511	22.2963	-9.23283	-3.38766	0.0101123	0.0155113	N.A.	N.A.
chr7	99816871	99819111	PVRIG	12	45.7795	60.7133	56.0052	53.2381	51.4774	46.9269	67.7174	74.3263	58.8019	64.9375	57.9923	9.17885	18.3577	39.6346	76.35	36.4522	40.7782	26.8315	35.032	34.1675	40.6633	51.9864	57.8988	47.591	36.711	34.6523	46.9701	-23.3401	-11.0223	0.00219965	0.00812523	N.A.	N.A.
chr7	100171658	100172356	ZASP	30	92.952	87.3608	92.6852	92.2328	86.3445	92.8213	85.3194	95.7476	89.8559	88.3679	90.3687	3.42321	6.84643	83.5223	97.2152	81.1788	82.1342	80.5843	77.3412	83.8381	92.8664	85.3846	83.4844	81.1501	90.5387	81.0153	86.6848	-9.35342	-3.6839	0.00219965	0.00812523	N.A.	N.A.
chr7	100450341	100464634	SLC12A9	92	50.5429	45.5632	47.0319	49.535	51.5364	51.6397	41.6619	37.3678	41.3119	45.6585	46.1849	4.85267	9.70534	36.4796	55.8902	59.279	64.9982	64.8562	61.1811	61.8398	61.4184	49.9007	65.1463	65.357	55.8206	62.4309	59.5286	16.2459	13.3437	0.00219965	0.00812523	0.00705073	0.0208771
chr7	140372953	140394908	ADCK2	27	50.3858	46.6578	45.047	49.2769	46.0458	52.0714	40.6006	42.7083	57.9321	47.9582	47.8684	4.93816	9.87632	37.9921	57.7447	54.9749	65.1662	63.0836	52.4157	46.2082	58.7042	50.9404	55.0694	63.6074	51.7459	56.3697	56.0135	8.50133	8.14507	0.0373364	0.0427715	0.0143059	0.0234763
chr8	614200	681239	ERICH1	232	38.4609	54.6628	37.2392	36.0338	38.9815	40.1598	37.2631	36.0241	37.1912	37.6789	39.3695	5.5215	11.043	28.3265	50.4125	38.5147	40.286	53.9198	53.8595	57.0898	39.994	39.192	39.5771	39.8284	68.4686	48.7339	45.412	9.36442	6.04252	0.0199645	0.0265703	N.A.	N.A.
chr8	21881621	21894408	NPM2	40	32.5499	28.295	31.5757	31.6744	25.7184	27.7692	27.1377	24.1245	30.0491	31.6565	29.055	2.87778	5.75555	23.2995	34.8106	38.0437	35.7464	38.1659	36.8526	36.4484	30.7398	34.1122	40.5923	41.3299	36.4105	37.0514	36.637	7.99638	7.58193	0.00219965	0.00812523	0.0101123	0.0208771
chr8	21882354	21894408	NPM2	23	55.6005	48.9188	54.4794	54.3561	44.7276	48.2943	46.8336	41.3346	52.2593	55.0547	50.1859	4.91832	9.83663	40.3493	60.0226	65.0619	62.1676	66.1198	63.5222	63.3885	52.9682	59.0358	70.4063	71.8782	62.6884	64.052	63.3953	13.8661	13.2094	0.00219965	0.00812523	0.0101123	0.0208771
chr8	28174649	28200871	PNOC	24	54.0311	50.273	52.8793	46.8424	52.3498	45.2368	47.6641	40.3298	41.024	40.3966	47.1027	5.27694	10.5539	36.5488	57.6566	52.6233	55.7028	61.1755	51.315	56.8599	57.8517	55.9865	50.6311	48.1746	54.2318	55.5353	53.3751	8.4326	6.27244	0.0143059	0.020882	N.A.	N.A.
chr8	28196165	28200871	PNOC	15	69.8686	67.1612	61.6902	61.1701	66.0096	61.3533	56.8639	52.038	52.5661	51.1418	59.9863	6.64834	13.2967	46.6896	73.283	72.5571	79.0165	87.0059	69.5007	70.087	75.4198	63.0401	68.8084	68.5177	66.9234	75.6334	68.5419	15.6471	8.5556	0.00328861	0.00862665	0.0274863	0.0351825
chr8	28625175	28747432	INTS9	55	72.9654	72.8922	67.6489	77.3066	76.8222	76.5345	70.5428	69.2354	73.1539	71.1426	72.8245	3.29428	6.58857	66.2359	79.413	79.8748	84.5232	80.6965	79.206	81.4033	81.7893	78.5803	82.4557	82.7133	73.6882	81.1407	79.8454	8.31627	7.02089	0.00219965	0.00812523	N.A.	N.A.
chr8	28625175	28747698	INTS9	55	72.9654	72.8922	67.6489	77.3066	76.8222	76.5345	70.5428	69.2354	73.1539	71.1426	72.8245	3.29428	6.58857	66.2359	79.413	79.8748	84.5232	80.6965	79.206	81.4033	81.7893	78.5803	82.4557	82.7133	73.6882	81.1407	79.8454	8.31627	7.02089	0.00219965	0.00812523	N.A.	N.A.
chr8	95961808	96001882	NDUFAF6	24	35.5605	37.0215	34.9354	20.7035	47.7662	36.7458	32.2403	34.5227	48.7458	46.7072	37.4949	8.47495	16.9499	20.545	54.4448	20.9028	23.1752	23.7111	31.0978	29.9596	58.5506	38.0544	30.0324	37.2292	25.1737	25.7693	37.8081	-11.7256	0.313173	0.0143059	0.020882	N.A.	N.A.
chr8	134048973	134115310	SLA	22	59.083	57.799	57.1746	56.182	61.5583	62.7947	53.0007	51.5792	51.9862	56.6518	56.781	3.80339	7.60677	49.1742	64.3877	66.3956	71.1249	70.4021	63.2507	60.5043	66.0476	67.345	65.6044	67.7137	65.7093	66.3355	66.484	9.55457	9.70302	0.00484876	0.00943684	0.00219965	0.01724
chr8	134249414	134309547	NDRG1	49	52.8639	51.17	51.5167	50.8057	52.634	51.2174	47.9414	45.2976	48.3991	44.9142	49.676	2.88037	5.76074	43.9152	55.4367	58.6775	55.9797	58.2785	56.282	58.7645	57.436	53.6246	57.4937	56.6145	51.6202	57.5964	55.3578	7.92044	5.68181	0.00219965	0.00812523	N.A.	N.A.
chr8	143831568	143833952	LYPD2	23	90.2367	78.804	82.7911	76.8944	80.1797	90.2351	88.3065	85.0861	80.5908	80.8535	83.3978	4.81826	9.63651	73.7613	93.0343	95.0584	94.7807	88.5194	94.5245	93.1772	87.6047	91.7205	85.9546	85.4343	91.5718	93.2121	88.4572	9.81426	5.05939	0.00484876	0.00943684	N.A.	N.A.
chr8	144806103	144815914	FAM83H	309	51.9647	50.4321	53.0584	55.5337	57.4264	58.5535	60.729	49.859	51.3014	56.6195	54.5478	3.74399	7.48797	47.0598	62.0357	49.0008	43.3044	42.5304	55.4955	37.0489	54.9345	59.5963	50.439	53.1273	57.6551	45.476	55.1505	-9.07179	0.602676	0.0143059	0.020882	N.A.	N.A.
chr9	112887781	112934791	AKAP2	11	70.2956	65.7454	65.0814	67.0557	68.4557	74.6243	65.045	57.4332	59.1272	61.5139	65.4377	5.15736	10.3147	55.123	75.7525	76.0289	67.5848	74.0269	73.8809	70.7714	75.0567	77.467	72.5727	69.9431	71.9075	72.4586	73.3894	7.02086	7.95166	N.A.	N.A.	0.0101123	0.0208771
chr9	124062079	124095120	GSN	20	53.0644	50.9653	52.8929	53.6045	55.0808	56.7464	51.5686	42.9584	46.3613	54.975	51.8218	4.21453	8.42906	43.3927	60.2508	60.0623	58.8422	59.2173	61.7435	60.0725	57.6981	54.3724	55.3708	60.4575	54.8302	59.9876	56.5458	8.16583	4.72401	0.00219965	0.00812523	N.A.	N.A.
chr9	127115744	127177752	PSMB7	24	81.1793	80.2605	82.7143	80.9453	79.5518	82.4074	73.1997	73.0843	75.786	76.1532	78.5282	3.66182	7.32364	71.2045	85.8518	89.3237	91.2068	90.8858	89.363	89.0382	88.5664	84.7958	88.1471	91.6644	83.2977	89.9635	87.2943	11.4353	8.76612	0.00219965	0.00812523	0.00219965	0.01724
chr9	136919412	136923927	LOC100130548	11	48.4578	55.4673	56.7952	62.5277	52.4192	73.1313	44.7103	38.0972	42.3077	49.6018	52.3515	10.274	20.5479	31.8036	72.8994	56.9008	81.4723	59.9276	62.6653	64.9671	71.7394	68.4874	66.1846	72.4064	61.1634	65.1866	67.9962	12.8351	15.6447	0.0199645	0.0265703	0.0199645	0.0277766
chr9	139924626	139927292	FUT7	49	71.4167	73.0655	68.6745	76.9861	75.585	74.2494	67.5873	65.4445	72.9624	70.814	71.6786	3.63705	7.27411	64.4044	78.9527	77.6161	84.3159	82.779	76.2652	78.0305	77.2006	76.1763	79.1348	79.4438	74.104	79.8013	77.2119	8.12278	5.53334	0.00328861	0.00862665	N.A.	N.A.

## Sheet: CpG island
Additional file 7. Lists of DMVs in various genomic regions.
Chromosome	Start	End	CpG island	Length	Number of analyzed cytosines	Control_1 (%)	Control_2 (%)	Control_3 (%)	Control_4 (%)	Control_5 (%)	Control_6 (%)	Control_7 (%)	Control_8 (%)	Control_9 (%)	Control_10 (%)	The mean methylation of Controls (%)	SD	2SDs	(The mean methylation of Controls)-2SDs	(The mean methylation of Controls)+2SDs	ART-SRS_1 (%)	ART-SRS_2 (%)	ART-SRS_3 (%)	ART-SRS_4 (%)	ART-SRS_5 (%)	Sp-SRS_1 (%)	Sp-SRS_2 (%)	Sp-SRS_3 (%)	Sp-SRS_4 (%)	Sp-SRS_5 (%)	The mean methylation of ART-SRS (%)	The mean methylation of Sp-SRS (%)	(The mean methylation of ART-SRS)-(The mean methylation of Controls) (%)	(The mean methylation of Sp-SRS)-(The mean methylation of Controls) (%)	P-value (Control <-> ART-SRS)	FDR (Control <-> ART-SRS)	P-value (Control <-> Sp-SRS)	FDR (Control <-> Sp-SRS)
chr1	1374462	1375584	CpG: 122	1123	76	85.8956	83.7078	79.372	89.2652	93.2078	89.7196	95.562	89.0295	87.5239	92.6916	88.5975	4.78289	9.56578	79.0317	98.1633	74.1299	86.3507	80.8995	81.9576	69.1397	88.1058	91.83	89.996	83.012	86.8567	78.4955	87.9601	-10.102	-0.637395	0.0143059	0.0348254	N.A.	N.A.
chr1	1474963	1475220	CpG: 32	258	26	16.8088	11.0973	13.0134	14.4139	7.619	15.9866	10.246	9.63666	23.8627	18.7037	14.1388	4.88149	9.76297	4.37583	23.9018	33.7179	28.8034	22.3443	18.9032	20.8555	21.1617	14.2628	20.1227	34.1172	16.5443	24.9249	21.2417	10.7861	7.10294	0.00705073	0.0278562	N.A.	N.A.
chr1	1476094	1476669	CpG: 55	576	26	47.25	41.4934	51.5163	49.5899	51.454	54.1408	47.297	43.7945	51.4084	49.1501	48.7094	3.85167	7.70333	41.0061	56.4128	62.8842	63.8351	61.7381	57.1993	58.6055	57.7615	53.6637	59.8819	61.2782	57.9377	60.8524	58.1046	12.143	9.39519	0.00219965	0.0278562	0.00328861	0.0384171
chr1	2990031	2990718	CpG: 82	688	54	7.43315	4.12702	4.12497	1.38497	3.88077	3.95241	5.23504	1.42722	2.6787	3.19113	3.74354	1.78139	3.56277	0.180766	7.30631	10.0595	13.5725	15.2174	11.17	8.48485	3.86504	3.04242	5.74148	5.55298	4.39186	11.7009	4.51876	7.95732	0.77522	0.00219965	0.0278562	N.A.	N.A.
chr1	6520585	6521955	CpG: 109	1371	45	65.2854	63.7437	58.2914	63.6287	64.3899	63.479	68.1481	64.5848	61.319	66.3748	63.9245	2.69129	5.38258	58.5419	69.3071	58.9629	62.5094	51.8126	58.7126	48.1331	62.1902	64.066	58.2396	63.4838	62.5796	56.0261	62.1118	-7.89837	-1.81265	0.0101123	0.030849	N.A.	N.A.
chr1	24229116	24229537	CpG: 47	422	73	27.1188	19.436	20.962	18.1724	17.1035	22.4699	24.7786	12.1606	17.8566	22.4479	20.2506	4.26876	8.53751	11.7131	28.7881	29.9063	32.0445	37.5051	22.0402	31.3824	27.8696	28.3055	25.6326	20.5253	24.1115	30.5757	25.2889	10.325	5.03828	0.0101123	0.030849	N.A.	N.A.
chr1	27675920	27678016	CpG: 162	2097	111	54.6671	56.2548	54.1852	62.8791	64.2848	61.947	66.3647	65.8702	56.6115	66.379	60.9443	4.99936	9.99872	50.9456	70.9431	69.484	78.9388	63.035	71.7959	68.6569	62.369	54.4137	61.0706	68.6316	56.8694	70.3821	60.6709	9.43778	-0.273477	0.0101123	0.030849	N.A.	N.A.
chr1	32054342	32054843	CpG: 54	502	45	30.293	32.675	30.1481	35.6821	32.5582	32.1573	29.8689	20.6947	24.3734	32.8421	30.1293	4.43374	8.86749	21.2618	38.9968	36.7845	54.9693	50.6353	27.8605	40.3102	45.9316	34.3286	44.1582	42.2738	34.4283	42.112	40.2241	11.9827	10.0948	N.A.	N.A.	0.00484876	0.0384171
chr1	43814306	43815277	CpG: 76	972	26	46.3515	58.9054	67.4867	61.9192	59.3466	59.425	62.6282	57.96	55.4534	77.8836	60.736	8.12485	16.2497	44.4863	76.9857	66.7138	80.2823	73.8659	72.5345	73.6647	66.9977	72.9218	67.4961	83.8442	56.5467	73.4122	69.5613	12.6762	8.82533	0.0143059	0.0348254	N.A.	N.A.
chr1	55246743	55247519	CpG: 88	777	28	66.1161	63.4524	54.9284	74.0596	63.7373	54.4972	70.9783	82.7753	62.0525	68.6539	66.1251	8.56442	17.1288	48.9963	83.2539	55.1551	10.3257	31.6386	43.2571	24.9799	37.8694	62.818	27.9429	19.7718	49.9281	33.0713	39.666	-33.0538	-26.4591	0.00484876	0.0278562	0.00705073	0.0403458
chr1	147789653	147790094	CpG: 35	442	16	73.2383	73.8995	77.6316	77.7344	67.8125	80.649	73.9854	68.75	73.2639	74.6052	74.157	3.92207	7.84414	66.3128	82.0011	68.8988	37.546	69.2424	64.2857	71.0227	70.1265	76.9531	64.7917	65.9836	70.4861	62.1991	69.6682	-11.9578	-4.48879	0.0199645	0.0433462	N.A.	N.A.
chr1	156046344	156047384	CpG: 91	1041	63	45.2675	49.7442	48.5143	46.1216	47.4029	54.7593	48.5639	45.6248	42.683	47.484	47.6165	3.22098	6.44196	41.1746	54.0585	50.4388	61.7776	58.5725	56.8815	49.0945	53.864	45.9046	55.4948	56.3944	54.787	55.353	53.2889	7.73645	5.67239	0.00705073	0.0278562	N.A.	N.A.
chr1	164545541	164545917	CpG: 45	377	28	97.39	94.781	91.7688	91.0126	95.1966	93.7907	90.2317	95.6763	95.2245	93.8939	93.8966	2.25817	4.51635	89.3803	98.413	92.3966	59.8958	86.1241	79.657	76.5926	85.0204	93.6137	82.0584	86.4337	84.6005	78.9332	86.3453	-14.9634	-7.55126	0.00705073	0.0278562	0.00705073	0.0403458
chr1	201617042	201619788	CpG: 179	2747	140	26.6167	14.9411	24.2308	27.085	17.3345	12.5377	28.3167	38.2508	17.7107	21.1194	22.8143	7.67254	15.3451	7.46927	38.1594	19.9803	6.847	12.1166	14.233	8.11118	8.3963	27.5172	8.25824	7.5703	10.6632	12.2576	12.4811	-10.5567	-10.3333	0.0143059	0.0348254	N.A.	N.A.
chr1	211589678	211590293	CpG: 55	616	77	18.7336	21.1824	32.0157	20.1187	17.3466	22.4279	26.4004	22.3938	19.6659	27.4882	22.7773	4.54696	9.09392	13.6834	31.8713	25.844	36.3343	28.2177	23.0023	15.4713	41.4423	29.1266	33.6111	24.9733	31.7175	25.7739	32.1742	2.99659	9.39684	N.A.	N.A.	0.0143059	0.0475324
chr10	101287163	101287920	CpG: 56	758	23	42.3525	28.1628	30.4193	41.8533	36.5217	35.8132	24.2067	18.8104	30.9938	27.6106	31.6744	7.53062	15.0612	16.6132	46.7357	45.2473	65.0993	42.018	47.6933	58.917	31.9815	29.8682	55.3175	53.2651	32.203	51.795	40.5271	20.1206	8.85265	0.00328861	0.0278562	N.A.	N.A.
chr10	120801662	120802226	CpG: 39	565	27	82.972	79.3239	82.6235	84.4138	86.3578	87.2824	82.3361	75.0485	81.0032	68.3111	80.9672	5.65062	11.3012	69.666	92.2685	89.6388	87.1435	92.0711	81.895	87.4185	88.9689	89.5588	88.5334	88.0498	89.3774	87.6334	88.8976	6.66617	7.93041	N.A.	N.A.	0.00219965	0.0384171
chr10	125751133	125751984	CpG: 62	852	93	31.9676	11.6712	32.4743	21.2294	10.2402	9.23807	16.6562	8.44136	13.6189	23.0957	17.8633	9.00748	18.015	-0.151676	35.8783	6.61098	10.5456	6.97949	9.13569	5.92717	8.45152	14.7543	44.7573	8.81065	9.4933	7.83978	17.2534	-10.0235	-0.609869	0.0101123	0.030849	N.A.	N.A.
chr11	315740	316539	CpG: 90	800	67	47.2869	57.6751	51.5294	57.9126	59.9628	50.9916	58.2757	60.4565	58.0906	61.7495	56.3931	4.76188	9.52377	46.8693	65.9168	52.3208	32.238	41.8189	42.8757	44.9792	36.6027	47.5141	45.6834	56.5489	39.1574	42.8465	45.1013	-13.5465	-11.2918	0.00705073	0.0278562	0.0101123	0.0416628
chr11	57117316	57117575	CpG: 20	260	10	34.2857	40.4779	34.6886	37.8571	36.9048	33.0952	39.2857	24.5263	36	37.25	35.4371	4.45036	8.90072	26.5364	44.3379	44.6154	40	44.5238	40.9649	47.3518	36.4583	41.6667	42.5882	36	48.1169	43.4912	40.966	8.05403	5.52888	0.00328861	0.0278562	N.A.	N.A.
chr11	57267007	57267316	CpG: 27	310	23	23.6589	20.1066	29.5723	30.9726	25.5434	39.6697	33.7912	10.4967	18.4714	19.042	25.1325	8.58549	17.171	7.9615	42.3035	36.5935	49.3549	42.8513	35.8211	34.4269	31.0637	25.8669	34.8997	43.6944	52.8214	39.8095	37.6693	14.677	12.5368	0.00705073	0.0278562	N.A.	N.A.
chr11	64972186	64972404	CpG: 26	219	27	59.2084	61.2694	61.9493	51.6755	48.7979	54.7308	62.2731	52.7629	59.8441	52.933	56.5444	4.90675	9.8135	46.7309	66.3579	53.9884	41.6746	42.5397	42.8627	52.2558	51.8814	51.4198	46.4387	42.4837	53.545	46.6642	49.1537	-9.88021	-7.39073	0.0199645	0.0433462	N.A.	N.A.
chr11	67758155	67759445	CpG: 118	1291	26	23.1768	36.5222	27.5425	27.4155	24.8454	15.5643	44.4742	30.9784	18.4272	45.3926	29.4339	10.0824	20.1648	9.26913	49.5987	22.325	11.0439	8.2486	10.5383	12.2436	14.8427	25.3549	10.0723	14.5846	18.3452	12.8799	16.6399	-16.554	-12.794	0.00484876	0.0278562	0.0143059	0.0475324
chr11	68517668	68518179	CpG: 61	512	72	28.6141	18.5231	20.4389	19.4323	22.98	31.2912	21.1088	16.2608	17.2665	19.4001	21.5316	4.86319	9.72639	11.8052	31.258	38.2605	32.8268	23.1185	31.6867	35.3091	33.8419	24.9683	31.4222	29.1493	23.644	32.2403	28.6051	10.7087	7.07354	0.00484876	0.0278562	N.A.	N.A.
chr11	68773285	68773712	CpG: 37	428	25	89.5984	90.432	96.8963	92.3994	81.1557	86.9292	91.6857	91.882	92.7602	87.1642	90.0903	4.25934	8.51869	81.5716	98.609	84.9904	81.6591	81.9305	77.6866	77.4258	86.9205	86.0711	88.7701	85.7131	91.3995	80.7385	87.7749	-9.35182	-2.31545	0.00705073	0.0278562	N.A.	N.A.
chr11	128419199	128419513	CpG: 27	315	22	35.0256	28.2448	23.58	34.6083	32.819	36.0806	37.7065	16.2047	29.9308	26.4059	30.0606	6.65245	13.3049	16.7557	43.3655	44.4477	39.3606	39.4639	34.7997	36.3031	42.9021	35.1761	36.6624	38.7052	33.0971	38.875	37.3086	8.81436	7.24798	0.0101123	0.030849	N.A.	N.A.
chr12	1771935	1772513	CpG: 44	579	33	62.592	60.357	48.4764	48.261	61.9038	56.5856	66.1626	59.0559	61.0275	53.773	57.8195	5.99889	11.9978	45.8217	69.8173	44.7505	32.4288	41.3386	52.6231	43.7963	41.3775	47.7963	34.9619	51.8366	68.1962	42.9875	48.8337	-14.832	-8.98576	0.00484876	0.0278562	N.A.	N.A.
chr12	7781004	7781248	CpG: 23	245	22	94.6784	90.0315	66.6765	92.0893	92.4019	82.8308	64.8473	97.3711	91.2034	97.3636	86.9494	11.9117	23.8235	63.1259	110.773	94.9723	97.0021	97.8286	95.0859	97.4599	81.7911	95.4942	97.4984	97.3843	85.7389	96.4698	91.5814	9.52037	4.632	0.0199645	0.0433462	N.A.	N.A.
chr12	9217329	9217715	CpG: 36	387	45	18.9658	15.4835	18.8952	14.252	16.1871	15.3943	13.5977	10.3067	8.13846	7.01469	13.8236	4.14002	8.28004	5.54351	22.1036	14.2432	7.27618	38.2795	21.0739	32.5767	16.3581	19.8772	33.9292	32.9802	24.888	22.6899	25.6065	8.86634	11.783	N.A.	N.A.	0.00484876	0.0384171
chr12	49782966	49783193	CpG: 19	228	13	46.7456	51.7329	52.0921	49.359	27.5892	61.5385	59.1937	33.767	53.2505	44.0171	47.9285	10.5686	21.1371	26.7914	69.0657	65.2432	79.1142	54.379	60.9687	63.0769	54.4872	49.1453	58.7067	63.6799	55.9172	64.5564	56.3872	16.6278	8.4587	0.00705073	0.0278562	N.A.	N.A.
chr12	96389406	96389675	CpG: 23	270	14	76.1596	77.8231	73.3124	70.9023	82.542	88.7302	71.4286	65.1709	59.966	61.0348	72.707	9.14202	18.284	54.4229	90.991	89.6528	82.0513	79.8701	86.3757	87.4313	90.9685	76.9824	90.5788	84.438	82.2704	85.0762	85.0476	12.3693	12.3406	0.0199645	0.0433462	N.A.	N.A.
chr12	107974843	107975305	CpG: 46	463	22	66.4219	64.8937	86.6063	64.1109	84.9872	61.0129	89.9094	87.8291	87.2452	74.4046	76.7421	11.6962	23.3924	53.3497	100.135	62.0149	27.9239	35.7826	49.3162	50.2991	57.0894	56.1934	33.1605	24.8534	77.335	45.0673	49.7263	-31.6748	-27.0158	0.00328861	0.0278562	0.0143059	0.0475324
chr12	125002007	125002433	CpG: 34	427	13	32.5608	27.4743	26.9597	19.1475	31.9457	15.7781	21.958	26.3889	27.388	20.3312	24.9932	5.51109	11.0222	13.971	36.0154	36.4257	43.4813	29.1345	33.9775	29.9556	29.6348	28.4506	29.188	30.2458	26.1035	34.5949	28.7245	9.6017	3.73131	0.0101123	0.030849	N.A.	N.A.
chr12	125002881	125003101	CpG: 21	221	10	50.6702	39.5648	47.6093	40.2121	47.0549	45.0911	42.5877	36.3917	52.3323	33.3525	43.4867	6.16533	12.3307	31.156	55.8173	64.3534	80.5853	71.7544	50.1334	59.4674	62.0749	60.1383	66.9421	66.7716	58.8609	65.2588	62.9576	21.7721	19.4709	0.00484876	0.0278562	0.00219965	0.0384171
chr13	19918586	19919221	CpG: 58	636	15	24.4333	18.4615	13.3333	11.8853	10.9858	9.3088	5.99548	21.3716	22.6111	14.0317	15.2418	6.16363	12.3273	2.91455	27.5691	9.39394	6.66414	6.94444	6.34572	2.58145	12.6996	11.6768	26.9382	13.8996	28.8667	6.38594	18.8162	-8.85587	3.57434	0.0143059	0.0348254	N.A.	N.A.
chr13	31019861	31020137	CpG: 25	277	10	7.38562	15.1084	8.05933	9.13636	9.11184	21.5439	4.35526	2.40476	18.9744	7.47036	10.355	6.20681	12.4136	-2.05861	22.7686	25.942	25.7353	28.8235	9.90712	15.2696	12.2876	15.5	28.8889	26.6136	13.4314	21.1355	19.3443	10.7805	8.98928	0.0143059	0.0348254	N.A.	N.A.
chr13	47012103	47012440	CpG: 35	338	37	75.4263	78.5801	71.2822	66.276	78.8693	80.3087	66.2198	77.7212	76.9301	58.6079	73.0222	7.17935	14.3587	58.6635	87.3809	78.085	82.9534	82.3818	87.8683	84.1629	70.4619	70.1695	82.9601	82.3793	76.2141	83.0903	76.437	10.0681	3.41481	0.00705073	0.0278562	N.A.	N.A.
chr13	48892636	48893857	CpG: 85	1222	38	43.4664	41.657	41.2214	21.7983	48.9403	46.4706	48.4405	30.368	43.6911	40.8708	40.6924	8.45222	16.9044	23.788	57.5969	44.4815	51.3842	44.8087	43.0416	40.8434	51.845	51.9725	48.1132	52.995	49.6999	44.9119	50.9251	4.21942	10.2327	N.A.	N.A.	0.00484876	0.0384171
chr13	107145409	107145787	CpG: 30	379	26	72.0129	60.2473	68.9015	71.2838	73.8231	74.3778	62.1822	59.9802	75.7128	68.5205	68.7042	5.9194	11.8388	56.8654	80.543	77.3633	78.9263	77.4235	77.0934	83.299	77.7555	78.1087	74.9179	77.1329	76.5568	78.8211	76.8943	10.1169	8.19014	0.00219965	0.0278562	0.00328861	0.0384171
chr13	114145966	114146172	CpG: 17	207	13	13.4974	11.6789	11.1317	12.7976	13.3324	26.017	11.5385	14.5111	13.0891	17.8438	14.5437	4.46138	8.92275	5.62099	23.4665	24.9118	29.0024	26.3601	16.5751	24.4012	21.8762	10.0114	22.7162	22.822	20.592	24.2501	19.6036	9.70639	5.05983	0.0101123	0.030849	N.A.	N.A.
chr14	34268947	34270438	CpG: 147	1492	116	30.2234	26.0615	36.9641	28.0934	54.5315	35.5043	46.9726	49.2393	30.9082	36.9761	37.5474	9.64859	19.2972	18.2503	56.8446	33.0112	15.8062	20.5538	26.1581	18.5657	37.3591	60.4843	22.3747	40.949	25.2883	22.819	37.2911	-14.7284	-0.25637	0.0143059	0.0348254	N.A.	N.A.
chr14	101292044	101292709	CpG: 45	666	11	35.8874	34.9239	49.1492	14.2149	22.0351	42.7273	36.5597	23.1729	23.6985	26.8182	30.9187	10.7042	21.4084	9.51026	52.3272	32.0494	49.0333	27.3435	20.4545	19.8864	49.0598	42.7479	45.5819	41.2251	50.792	29.7534	45.8813	-1.16528	14.9626	N.A.	N.A.	0.0143059	0.0475324
chr14	105936265	105936558	CpG: 29	294	17	68.9109	64.3743	52.1598	64.246	72.8513	76.0663	56.9466	42.8937	60.4762	54.8364	61.3762	10.0621	20.1243	41.2519	81.5004	68.1494	90.4038	81.9631	75.445	81.6176	81.8158	74.1601	74.6561	77.8304	75.2326	79.5158	76.739	18.1397	15.3629	0.0101123	0.030849	0.00705073	0.0403458
chr15	42174085	42174855	CpG: 79	771	18	46.2743	27.1368	21.1833	36.6758	35.6801	48.2684	41.0822	15.4127	37.3737	40.4783	34.9565	10.622	21.244	13.7125	56.2006	58.8079	60.6408	47.0202	38.0978	52.575	56.2285	60.2377	51.8421	57.8923	37.8982	51.4283	52.8198	16.4718	17.8632	0.0143059	0.0348254	0.0101123	0.0416628
chr15	91499953	91500818	CpG: 91	866	14	37.8066	41.0042	31.978	15.3027	33.6913	34.8196	24.4461	29.2687	22.5275	28.3929	29.9238	7.66346	15.3269	14.5969	45.2507	38.4325	39.4048	33.8143	38.4821	49.7623	44.5559	36.461	36.2467	43.3357	30.5195	39.9792	38.2238	10.0554	8.29998	0.0199645	0.0433462	N.A.	N.A.
chr16	122018	122873	CpG: 68	856	16	10.7151	6.49596	6.49038	10.5935	13.361	13.1878	6.58482	7.90659	5.60516	4.55101	8.54914	3.17839	6.35678	2.19235	14.9059	14.9485	31.422	24.6894	10.4464	13.3077	19.6637	14.2128	22.6288	21.7249	11.1314	18.9628	17.8723	10.4137	9.32316	0.0143059	0.0348254	0.00484876	0.0384171
chr16	711066	711414	CpG: 26	349	10	14.1333	12.0295	14.9031	17.1528	5.5	15.4523	8.58824	3.75238	4.29231	6.47736	10.2281	5.07582	10.1516	0.0764913	20.3798	14.9103	28.3182	21.2627	16.0507	18.5475	15.6708	14.8553	26.0582	18.4387	6.88235	19.8179	16.3811	9.58975	6.15294	0.00705073	0.0278562	N.A.	N.A.
chr16	31580071	31580317	CpG: 22	247	34	18.276	21.1664	15.5045	18.4224	18.2816	15.6448	13.0178	12.9416	14.279	20.5101	16.8044	2.9514	5.90281	10.9016	22.7072	29.2698	27.4797	27.9362	30.4782	24.2661	27.1905	21.1174	23.8825	27.6308	22.0597	27.886	24.3762	11.0816	7.57174	0.00219965	0.0278562	0.00328861	0.0384171
chr16	69776089	69776394	CpG: 24	306	13	88.4365	82.8402	84.6154	79.3124	86.9231	87.4466	81.6147	75.3394	86.7216	79.1453	83.2395	4.34219	8.68438	74.5551	91.9239	90.0452	93.7154	95.2429	85.4416	87.6908	90.7994	91.5171	88.7179	93.3252	90.0955	90.4272	90.891	7.18768	7.65153	N.A.	N.A.	0.00219965	0.0384171
chr16	76668836	76669152	CpG: 34	317	22	84.6542	84.4318	86.5152	78.4596	94.8934	78.9453	86.4325	93.0736	89.1288	77.1728	85.3707	6.0021	12.0042	73.3665	97.3749	96.0438	90.9533	89.1639	94.2378	95.2479	87.913	91.5019	86.8113	91.342	90.7593	93.1293	89.6655	7.75861	4.29476	0.0143059	0.0348254	N.A.	N.A.
chr16	88536937	88537375	CpG: 31	439	12	56.6338	61.2302	52.2222	55.9091	61.5162	64.2992	63.1016	51.5212	59.8291	63.091	58.9353	4.60212	9.20424	49.7311	68.1396	56.6667	65.3472	51.8519	49.2027	49.3056	46.381	52.7778	51.2077	45.0758	53.6111	54.4748	49.8107	-4.46054	-9.12468	N.A.	N.A.	0.0101123	0.0416628
chr16	88747748	88748018	CpG: 21	271	15	66.2554	71.5556	69.2415	56.6852	60.2737	65.131	65.7319	50.8027	61.959	62.0333	62.9669	6.08135	12.1627	50.8042	75.1296	75.7816	61.7172	76.2222	65.5936	58.771	75.7917	81.4009	70.9981	70	70.7197	67.6171	73.7821	4.65022	10.8151	N.A.	N.A.	0.00705073	0.0403458
chr17	934418	935088	CpG: 59	671	37	81.8888	80.5254	82.5139	82.5529	83.782	87.2681	86.1636	74.8032	81.5699	84.245	82.5313	3.41919	6.83837	75.6929	89.3697	87.1924	96.3026	91.5908	88.2911	90.8993	94.6774	76.3143	87.9005	92.5326	93.2288	90.8553	88.9307	8.32397	6.39942	0.00328861	0.0278562	N.A.	N.A.
chr17	8702343	8702824	CpG: 48	482	48	37.0545	32.8371	37.7429	39.1509	37.0119	46.494	32.9491	20.178	34.5548	44.8847	36.2858	7.26545	14.5309	21.7549	50.8167	50.8856	63.8358	44.5463	45.1376	43.9551	48.5227	40.4454	65.1889	59.554	39.0236	49.6721	50.5469	13.3863	14.2611	0.0143059	0.0348254	0.0143059	0.0475324
chr17	30243860	30244564	CpG: 75	705	15	35.309	41.4133	36.3594	32.3333	40.1905	31.0298	31.7778	35.037	30.3592	29.3462	34.3156	4.11082	8.22163	26.0939	42.5372	33.557	42.5641	40.5563	37.9868	37.324	40.3477	41.4258	38.0852	39.4004	52.6929	38.3976	42.3904	4.08208	8.07485	N.A.	N.A.	0.0143059	0.0475324
chr17	33776554	33776888	CpG: 28	335	38	23.9143	20.0309	17.55	14.6418	19.0879	25.6049	13.5246	6.91349	16.4456	12.5379	17.0252	5.5306	11.0612	5.96394	28.0864	29.6376	30.1167	32.9801	18.1882	36.1012	29.0762	19.034	23.6892	23.3741	21.4784	29.4048	23.3304	12.3796	6.30524	0.0101123	0.030849	N.A.	N.A.
chr17	46641535	46642110	CpG: 56	576	73	44.8717	37.8573	43.1211	49.2817	43.9084	47.8792	41.0227	40.1551	43.0368	44.7519	43.5886	3.42647	6.85294	36.7357	50.4415	53.6515	81.7366	63.69	50.8248	43.844	54.5004	35.8976	55.4324	57.4637	61.7309	58.7494	53.005	15.1608	9.41642	0.0143059	0.0348254	N.A.	N.A.
chr17	46654054	46654369	CpG: 32	316	44	26.6821	17.2045	14.9443	27.0597	27.7998	37.9242	14.5622	10.9012	17.366	13.9136	20.8358	8.55916	17.1183	3.71745	37.9541	32.5037	64.4095	44.5769	32.212	37.7949	56.063	28.3814	43.2493	34.1676	28.9282	42.2994	38.1579	21.4636	17.3221	0.00705073	0.0278562	0.00705073	0.0403458
chr17	46698881	46699083	CpG: 23	203	25	82.5278	77.4386	82.9556	71.4714	78.0613	80.5844	86.2206	87.2727	75.0969	73.7093	79.5339	5.28679	10.5736	68.9603	90.1074	70.0278	65.982	64.2277	82.1548	70.6151	79.1782	86.3071	64.4751	77.7609	77.6706	70.6015	77.0784	-8.93237	-2.45549	0.0199645	0.0433462	N.A.	N.A.
chr17	56356375	56357013	CpG: 60	639	51	32.4607	23.9334	26.4019	31.8578	40.4394	37.2769	25.2002	12.7233	22.1818	17.5455	27.0021	8.62219	17.2444	9.75772	44.2465	39.3444	50.7598	61.4377	32.6609	43.1399	41.2688	38.2963	35.1647	41.2134	43.3468	45.4685	39.858	18.4664	12.8559	0.00705073	0.0278562	0.00705073	0.0403458
chr17	56401729	56402343	CpG: 54	615	37	13.7762	7.61695	9.36463	7.36113	9.17303	20.2991	12.6707	7.07608	8.70322	9.74022	10.5781	4.05723	8.11446	2.46366	18.6926	17.5378	16.1807	20.6607	19.5217	17.2955	20.4733	14.8679	17.2567	16.8628	13.5832	18.2393	16.6088	7.66116	6.03068	0.0101123	0.030849	N.A.	N.A.
chr17	78417836	78418089	CpG: 22	254	10	18.6364	37.3725	16.1538	32.5	15.0952	17.9464	36.25	22.0476	20.5882	35.4167	25.2007	9.0602	18.1204	7.0803	43.3211	12.6613	7.5098	10.974	17.9037	15.7143	9.17778	31.5988	6.73077	9.63427	13.4211	12.9526	14.1125	-12.2481	-11.0882	0.00705073	0.0278562	N.A.	N.A.
chr17	79427931	79429135	CpG: 90	1205	51	65.7673	50.4645	65.4948	63.6556	61.6628	75.4401	60.6305	53.2588	56.7691	54.0301	60.7174	7.42127	14.8425	45.8748	75.5599	75.7729	82.1042	82.1169	69.4232	70.7802	80.6319	79.6329	69.9653	76.9142	71.8385	76.0395	75.7966	15.3221	15.0792	0.00484876	0.0278562	0.00484876	0.0384171
chr17	79799287	79799624	CpG: 25	338	22	67.5369	55.9433	50.9884	58.7721	64.0539	65.5169	53.7259	35.9537	39.5522	53.5991	54.5642	10.4565	20.913	33.6512	75.4773	72.5579	81.5062	81.4946	75.0075	82.0772	79.8416	76.5383	71.3931	77.2664	77.3103	78.5287	76.47	23.9644	21.9057	0.00219965	0.0278562	0.00219965	0.0384171
chr18	13641585	13642415	CpG: 84	831	53	40.1808	34.6279	29.7174	33.3248	28.5285	46.0929	27.9653	17.3033	28.6544	18.1503	30.4546	8.83713	17.6743	12.7803	48.1288	48.0258	65.4765	56.7702	37.3218	57.2154	50.2857	38.2458	50.8368	53.5127	35.7147	52.9619	45.7191	22.5074	15.2646	0.00484876	0.0278562	0.0101123	0.0416628
chr18	77376689	77377995	CpG: 104	1307	94	42.4179	37.1488	56.2919	51.5171	49.7971	49.6269	52.1486	37.1127	54.7387	55.9318	48.6732	7.26824	14.5365	34.1367	63.2096	57.0212	24.3158	45.7939	51.4514	34.3683	62.7645	50.672	64.9795	56.4879	58.9774	42.5901	58.7762	-6.08307	10.1031	N.A.	N.A.	0.0143059	0.0475324
chr19	814445	815238	CpG: 60	794	21	74.8487	56.8707	63.9505	79.7279	82.9849	77.3387	69.131	60.1146	68.5688	63.9552	69.7491	8.73063	17.4613	52.2878	87.2104	90.5921	92.2262	92.9705	83.3525	89.4955	90.6764	90.9618	89.3442	78.076	78.0664	89.7274	85.425	19.9783	15.6759	0.00219965	0.0278562	0.0101123	0.0416628
chr19	852856	853495	CpG: 74	640	58	22.7231	16.8508	12.9859	15.7679	22.2724	27.1305	12.781	15.2352	15.8768	8.02361	16.9647	5.61321	11.2264	5.7383	28.1911	29.1931	21.6147	25.6567	30.7345	28.4891	22.3559	27.3909	23.9365	21.2596	23.398	27.1376	23.6682	10.1729	6.70346	0.0101123	0.030849	N.A.	N.A.
chr19	855527	856146	CpG: 48	620	34	70.4509	71.6377	76.3704	77.6797	75.9955	74.171	74.4309	61.1677	72.4714	66.3394	72.0715	5.05558	10.1112	61.9603	82.1826	79.5529	85.005	80.5162	77.5091	80.0101	81.1194	77.4574	77.274	80.3328	74.7515	80.5187	78.187	8.44723	6.11556	0.00328861	0.0278562	N.A.	N.A.
chr19	940724	942490	CpG: 130	1767	79	35.2809	33.9098	34.5325	35.3213	35.6201	37.7221	38.3017	33.2859	33.6902	37.947	35.5611	1.84012	3.68024	31.8809	39.2414	38.8474	70.7001	40.7379	37.0357	40.6766	40.037	36.7581	44.8391	49.2945	34.6632	45.5995	41.1183	10.0384	5.5572	0.00705073	0.0278562	N.A.	N.A.
chr19	947548	947981	CpG: 33	434	43	40.7001	30.0575	27.8242	23.9771	30.9379	31.058	27.3354	17.8444	25.863	17.9911	27.3589	6.69938	13.3988	13.9601	40.7576	37.1439	46.2995	46.4785	38.8437	45.8348	39.6748	37.9191	37.8587	37.4212	36.1375	42.9201	37.8023	15.5612	10.4434	0.00484876	0.0278562	0.0143059	0.0475324
chr19	1254025	1254454	CpG: 41	430	15	69.043	71.7443	69.5462	75.1389	71.5833	79.5238	70.3801	70.8889	65.5529	75.5014	71.8903	3.93034	7.86068	64.0296	79.751	79.6674	87.4444	76.75	58.4098	78.5235	84.2579	87.5966	80.4456	77.9142	75.4545	76.159	81.1338	4.26875	9.24349	N.A.	N.A.	0.00705073	0.0403458
chr19	3369478	3369913	CpG: 37	436	31	31.2364	31.4822	34.6765	31.3302	38.2501	26.0593	34.9562	8.90987	21.8913	18.3409	27.7133	9.00439	18.0088	9.70451	45.7221	35.5908	45.4141	46.3082	39.1747	39.7172	33.2098	30.4999	21.1639	42.6114	24.6404	41.241	30.4251	13.5277	2.71181	0.00328861	0.0278562	N.A.	N.A.
chr19	4543408	4544578	CpG: 115	1171	84	72.1755	66.4103	63.5921	66.8366	62.852	77.878	67.2013	52.7351	62.0579	53.7841	64.5523	7.57929	15.1586	49.3937	79.7109	74.2229	79.445	73.295	77.5645	81.7402	75.333	79.4896	78.5835	78.3762	74.7454	77.2535	77.3055	12.7012	12.7532	0.00705073	0.0278562	0.00484876	0.0384171
chr19	4950671	4950940	CpG: 20	270	23	69.8814	70.1895	62.2693	73.8203	84.5512	74.3101	62.8744	54.9759	65.0475	48.0079	66.5928	10.3993	20.7986	45.7942	87.3914	79.765	88.303	86.7159	82.8923	76.6475	85.873	79.7864	84.1598	82.5937	67.1855	82.8648	79.9197	16.272	13.3269	0.00705073	0.0278562	N.A.	N.A.
chr19	5799290	5799542	CpG: 20	253	12	53.7184	44.0681	48.9764	38.6105	47.767	37.6936	37.0226	31.3578	41.3569	56.0299	43.6601	7.89713	15.7943	27.8659	59.4544	48.6689	59.9173	55.9414	59.778	61.4039	48.9619	61.9814	48.273	54.0278	39.8283	57.1419	50.6145	13.4818	6.95437	0.0101123	0.030849	N.A.	N.A.
chr19	7682680	7682988	CpG: 27	309	18	69.3673	64.1975	64.9789	67.2876	69.4017	75.9193	62.5381	59.6495	57.8175	47.6475	63.8805	7.73455	15.4691	48.4114	79.3496	76.5562	88.7449	86.3324	79.2521	85.683	81.0212	68.7551	78.5	87.227	81.8713	83.3137	79.4749	19.4332	15.5944	0.00219965	0.0278562	0.00705073	0.0403458
chr19	10736000	10736396	CpG: 46	397	41	59.9649	78.3421	70.7724	77.0721	74.5594	82.5892	89.0314	55.3023	68.8489	88.0174	74.45	11.0872	22.1743	52.2757	96.6243	84.6339	95.9237	87.6305	85.4472	95.9571	90.995	83.4817	92.6153	92.0241	95.6367	89.9185	90.9506	15.4685	16.5005	0.0199645	0.0433462	0.00484876	0.0384171
chr19	12865420	12865825	CpG: 41	406	11	41.8182	53.7879	52.8409	39.8601	59.8485	62.8788	66.8831	66.2338	33.3333	64.6853	54.217	12.107	24.214	30.003	78.431	71.342	59.893	47.2727	66.6667	59.0909	72.2937	68.6869	70.1299	56.1497	74.8663	60.8531	68.4253	6.63608	14.2083	N.A.	N.A.	0.0143059	0.0475324
chr19	12880575	12880888	CpG: 36	314	56	29.5289	43.7387	41.1877	28.1167	24.875	26.4786	60.6196	48.2983	41.3539	37.752	38.1949	11.2851	22.5701	15.6248	60.765	21.8026	16.9493	18.9504	20.0356	15.8518	23.0845	34.0195	32.486	34.4242	20.8929	18.7179	28.9814	-19.477	-9.21351	0.00219965	0.0278562	N.A.	N.A.
chr19	44278274	44278777	CpG: 52	504	37	46.1115	51.805	51.9978	54.9629	47.1218	26.1179	46.7795	32.9997	47.4036	49.1883	45.4488	8.97703	17.9541	27.4947	63.4029	71.6552	83.7821	66.8534	51.948	64.9321	66.2845	61.1502	68.6724	65.2301	58.7185	67.8342	64.0111	22.3854	18.5623	0.00484876	0.0278562	0.00219965	0.0384171
chr19	48229073	48229507	CpG: 45	435	11	86.3636	65.9462	76.1865	64.2293	76.5054	86.4448	72.6693	51.1593	68.6968	60.619	70.882	11.1183	22.2366	48.6455	93.1186	76.9841	90.8402	88.5724	89.7112	89.8294	75.0551	81.7737	88.2067	90.9507	80.3636	87.1875	83.27	16.3054	12.3879	0.00484876	0.0278562	N.A.	N.A.
chr19	56061262	56061516	CpG: 22	255	17	82.3039	75.3299	87.5649	77.1682	82.2904	79.9794	81.9107	85.5659	81.6696	89.9758	82.3759	4.44844	8.89687	73.479	91.2727	76.5734	55.7932	78.499	73.7929	78.3486	67.3923	82.5342	69.8967	78.6892	81.329	72.6014	75.9683	-9.77445	-6.40759	0.0143059	0.0348254	N.A.	N.A.
chr2	3699126	3699465	CpG: 28	340	30	11.4035	11.0989	1.31944	4.88909	2.07583	10.2244	1.11209	5.79022	8.58425	2.11587	5.86136	4.17787	8.35573	-2.49437	14.2171	18.189	10.1366	8.21693	31.6029	1.89997	5.79576	18.1089	11.7742	12.9535	19.0161	14.0091	13.5297	8.14772	7.66834	N.A.	N.A.	0.0101123	0.0416628
chr2	86038312	86038666	CpG: 25	355	18	61.3886	60.1595	57.7451	65.469	64.5506	61.6102	61.6532	47.2583	58.3069	64.1657	60.2307	5.2177	10.4354	49.7953	70.6661	66.6262	68.9371	72.448	68.6882	64.7491	64.3847	59.8078	67.2486	68.3771	65.6566	68.2897	65.095	8.05899	4.86423	0.00328861	0.0278562	N.A.	N.A.
chr2	97166209	97166660	CpG: 59	452	13	73.5717	76.1538	74.7863	79.1855	76.9231	77.7778	74.8252	75	74.8252	69.2308	75.2279	2.69104	5.38208	69.8459	80.61	57.1429	73.4266	67.5824	54.6154	62.8205	76.0684	80.3419	55.3846	54.9451	68.8259	63.1175	67.1132	-12.1104	-8.11477	0.00326083	0.0278562	N.A.	N.A.
chr2	113956344	113957042	CpG: 77	699	38	20.9583	19.1251	15.9672	33.8582	27.1572	27.0859	21.5587	8.19115	8.15163	22.6994	20.4753	8.15628	16.3126	4.16272	36.7878	40.0778	48.4973	36.8768	37.4902	37.8122	27.4444	21.1953	25.1851	47.3673	21.6346	40.1509	28.5653	19.6756	8.09005	0.00219965	0.0278562	N.A.	N.A.
chr2	120020676	120020970	CpG: 22	295	10	82.6462	83.2949	90	83.3333	89.432	85.3182	73.2819	75.7895	83.3603	80.0714	82.6528	5.2705	10.541	72.1118	93.1938	86.1698	91.8873	91.6282	89.1155	96.9048	87.1128	89.0476	89.0556	88.3	90.672	91.1411	88.8376	8.48832	6.18483	0.0101123	0.030849	N.A.	N.A.
chr2	170624685	170625480	CpG: 78	796	42	27.463	27.7058	31.5021	27.3779	25.9764	25.002	29.986	35.035	25.254	34.0654	28.9368	3.57614	7.15229	21.7845	36.089	31.68	30.2033	31.9137	17.7952	35.8757	36.1865	45.9237	40.0211	43.394	36.0077	29.4936	40.3066	0.55682	11.3698	N.A.	N.A.	0.00219965	0.0384171
chr2	200468552	200468958	CpG: 37	407	18	76.6479	91.3157	93.2073	83.0471	90.26	87.3148	85.5922	79.8196	66.3655	96.0979	84.9668	8.89087	17.7817	67.1851	102.749	57.9985	66.9171	81.8638	75.2879	56.1038	78.476	65.416	80.8675	83.7434	78.6528	67.6342	77.4311	-17.3326	-7.53566	0.0143059	0.0348254	N.A.	N.A.
chr2	233251362	233253414	CpG: 184	2053	85	64.5625	65.6623	59.9002	57.2677	55.2569	38.777	67.3841	60.8413	62.6623	55.426	58.774	8.17503	16.3501	42.424	75.1241	44.9984	10.0566	20.9637	32.2153	31.9045	29.2589	58.1506	14.7486	19.4968	36.9022	28.0277	31.7114	-30.7463	-27.0626	0.00328861	0.0278562	0.0101123	0.0416628
chr2	237476312	237477263	CpG: 68	952	24	15.7894	6.94257	10.3871	4.45447	11.0235	18.1601	4.78175	8.80449	9.21043	9.39184	9.89457	4.35819	8.71639	1.17819	18.611	12.0355	24.2153	15.753	28.8311	23.9454	16.2249	12.9949	15.2803	25.1699	17.8741	20.9561	17.5088	11.0615	7.61425	0.0101123	0.030849	N.A.	N.A.
chr20	2729998	2730797	CpG: 61	800	56	40.3522	53.6038	34.0431	34.8329	47.8542	30.3939	43.6019	40.955	49.1748	50.0482	42.486	7.73567	15.4713	27.0147	57.9573	40.9373	16.3626	21.3569	33.5194	32.542	22.923	39.1801	15.6402	30.6556	25.9296	28.9436	26.8657	-13.5424	-15.6203	0.0199645	0.0433462	0.0101123	0.0416628
chr20	19955537	19956034	CpG: 37	498	23	65.9189	43.1981	58.8908	60.033	58.0313	62.2639	55.7862	29.5107	39.2055	31.9924	50.4831	13.2751	26.5501	23.9329	77.0332	62.9293	81.8342	83.6182	70.4275	68.8853	77.0279	75.5764	71.6313	77.9272	65.5555	73.5389	73.5436	23.0558	23.0606	0.00328861	0.0278562	0.00328861	0.0384171
chr20	30071913	30072315	CpG: 42	403	36	56.1289	54.0237	55.8945	58.1609	61.7463	61.4615	67.4338	61.7757	41.2483	63.0567	58.093	7.14255	14.2851	43.8079	72.3781	56.3709	37.8388	47.3074	39.9229	46.7898	60.9018	62.4095	39.3357	54.1887	58.3303	45.646	55.0332	-12.4471	-3.05981	0.0199645	0.0433462	N.A.	N.A.
chr20	44829507	44829848	CpG: 40	342	38	35.809	25.571	28.7155	33.6112	29.5443	35.9502	31.0061	29.3624	31.8257	26.1065	30.7502	3.6201	7.24021	23.51	37.9904	20.1332	27.0765	25.5616	37.4359	18.3069	50.208	37.0904	33.6187	41.6698	33.7325	25.7028	39.2639	-5.04737	8.5137	N.A.	N.A.	0.0101123	0.0416628
chr20	56247250	56247651	CpG: 30	402	13	23.7179	16.7308	13.2051	15.4083	7.80886	11.9841	16.2863	12.5114	15.1261	9.6809	14.246	4.39274	8.78548	5.46051	23.0315	21.3424	32.7891	19.9147	24.5819	23.0936	25.4322	11.1273	26.3708	23.2634	21.3801	24.3443	21.5148	10.0983	7.26876	0.00705073	0.0278562	N.A.	N.A.
chr20	57414596	57414896	CpG: 24	301	26	35.1436	39.1213	44.3046	52.5316	38.2501	40.4808	42.9219	46.0575	33.5155	36.6118	40.8939	5.71537	11.4307	29.4631	52.3246	55.1741	48.14	30.3449	33.3527	32.0028	54.869	49.224	51.591	52.7097	43.9118	39.8029	50.4611	-1.09101	9.56722	N.A.	N.A.	0.0143059	0.0475324
chr20	62569798	62570776	CpG: 88	979	67	47.4486	56.4814	64.9859	45.2539	60.4151	56.6728	64.8561	56.4857	64.4684	58.9581	57.6026	6.85546	13.7109	43.8917	71.3135	73.3222	54.6729	65.3755	72.8202	58.8312	70.0956	69.6544	76.0285	59.331	74.0453	65.0044	69.831	7.4018	12.2283	N.A.	N.A.	0.0101123	0.0416628
chr22	38379094	38379964	CpG: 82	871	51	83.3778	85.0105	85.1679	78.6105	87.5833	83.9997	87.1299	83.3877	86.797	89.0774	85.0142	2.94672	5.89343	79.1207	90.9076	85.8764	75.4764	70.1884	76.8292	79.4063	74.2621	81.0816	69.8993	78.74	82.6322	77.5553	77.323	-7.45881	-7.69113	N.A.	N.A.	0.00705073	0.0403458
chr22	40814817	40815102	CpG: 22	286	20	67.6616	59.1918	78.5904	69.0833	62.0714	69.7917	65.3971	74.1832	74.3244	72.3575	69.2652	5.93828	11.8766	57.3887	81.1418	59.5833	54.5833	53.8737	61.3791	44.5076	46.8592	63.5423	65.5238	63.9444	68.9679	54.7854	61.7675	-14.4798	-7.4977	0.00484876	0.0278562	N.A.	N.A.
chr22	43088919	43089668	CpG: 61	750	17	53.4481	49.2363	48.6448	47.7861	49.6919	54.2002	51.5271	48.2365	46.1514	50.0555	49.8978	2.5188	5.03761	44.8602	54.9354	59.1384	55.5975	56.0635	49.1597	61.2517	58.4701	56.7843	51.6966	55.2344	75.4493	56.2421	59.527	6.34436	9.62918	N.A.	N.A.	0.00484876	0.0384171
chr22	46457096	46458028	CpG: 110	933	110	78.0853	78.107	74.0254	73.2278	77.0296	77.8297	75.9219	66.9022	79.4469	80.476	76.1052	3.93504	7.87008	68.2351	83.9753	70.4674	26.1137	60.7647	64.0892	58.4847	61.616	79.6508	37.8269	41.6952	74.1005	55.9839	58.9779	-20.1213	-17.1273	0.00328861	0.0278562	N.A.	N.A.
chr22	50657481	50657937	CpG: 34	457	14	58.7698	55.9601	46.5305	54.5	51.1673	49.866	37.1526	38.0225	49.1209	40.3871	48.1477	7.55342	15.1068	33.0408	63.2545	58.5647	68.0114	73.2421	61.8567	55.7387	59.4089	51.7222	70.4396	65.0298	62.056	63.4827	61.7313	15.335	13.5836	0.00705073	0.0278562	0.00705073	0.0403458
chr22	50984973	50988141	CpG: 219	3169	130	55.3214	54.8881	52.6207	50.1704	55.2307	52.3313	51.693	52.7222	51.9854	54.2363	53.12	1.72325	3.44651	49.6734	56.5665	46.1493	39.1918	38.658	52.9665	46.4809	48.557	56.1161	43.8831	46.6706	54.2871	44.6893	49.9028	-8.43064	-3.21717	0.0199645	0.0433462	N.A.	N.A.
chr3	75704573	75705061	CpG: 48	489	10	53.3373	57.2787	62.1954	50.9203	56.0293	57.1616	59.6667	55.4364	53.9246	59.703	56.5654	3.38044	6.76088	49.8045	63.3262	56.1787	28.782	39.6706	36.0384	48.2371	47.5585	63.8208	51.5221	51.531	46.3185	41.7813	52.1502	-14.784	-4.41518	0.0143059	0.0348254	N.A.	N.A.
chr4	183729060	183729344	CpG: 24	285	18	82.4546	78.8962	71.4379	79.4841	63.5626	87.132	88.725	53.875	56.5305	75.1955	73.7293	12.2075	24.4149	49.3144	98.1443	90.3691	97.9702	93.2672	82.7722	93.8928	87.6365	90.7617	91.5797	93.4949	95.7496	91.6543	91.8445	17.925	18.1151	0.00484876	0.0278562	0.00328861	0.0384171
chr5	169579	169798	CpG: 16	220	14	71.0828	59.0703	57.8228	59.344	71.4112	72.2124	59.8373	46.2932	63.0635	57.2692	61.7407	8.04616	16.0923	45.6483	77.833	78.9253	73.3187	82.5461	83.7485	79.0018	78.3722	74.8372	72.9911	71.3652	79.1383	79.5081	75.3408	17.7674	13.6002	0.00219965	0.0278562	0.00484876	0.0384171
chr5	43000344	43000791	CpG: 34	448	27	27.4175	26.2457	14.9391	18.5278	32.624	37.7724	21.2741	21.6574	14.1013	17.1156	23.1675	7.77592	15.5518	7.61564	38.7193	29.8003	35.356	37.5499	37.8815	32.7927	52.3315	42.7052	27.7506	23.3744	24.3058	34.6761	34.0935	11.5086	10.926	0.0143059	0.0348254	N.A.	N.A.
chr5	131607019	131607889	CpG: 75	871	45	55.6939	39.5864	50.5915	56.7454	48.7602	62.3545	50.709	51.4619	43.8964	60.2183	52.0018	7.03262	14.0652	37.9365	66.067	41.2186	49.4254	28.2233	41.178	26.0228	49.7814	69.2842	57.2306	50.6472	64.1648	37.2136	58.2216	-14.7881	6.21988	0.0143059	0.0348254	N.A.	N.A.
chr6	24910627	24911285	CpG: 47	659	15	9.58333	6.66667	14.0909	2.96296	8.80952	15.7576	21.2636	7.21212	12.2222	18	11.6569	5.65915	11.3183	0.338595	22.9752	27.8571	25.7778	25.5556	21.3333	20.5128	12.2473	21.1508	21.2121	25.2315	13.9394	24.2073	18.7562	12.5504	7.09932	0.00328861	0.0278562	N.A.	N.A.
chr6	31691426	31691718	CpG: 26	293	38	81.0891	74.3842	86.1241	89.7169	82.8255	89.7685	81.0678	81.0485	74.3736	87.0947	82.7493	5.54475	11.0895	71.6598	93.8388	90.2798	94.5211	88.4219	92.6356	92.3969	89.2689	83.082	88.3243	89.9703	90.033	91.6511	88.1357	8.90177	5.38639	0.00484876	0.0278562	N.A.	N.A.
chr6	32118102	32118544	CpG: 35	443	23	28.5948	26.3812	20.3297	20.1956	21.1159	23.9904	21.4372	28.6404	25.8385	25.2941	24.1818	3.26379	6.52759	17.6542	30.7094	19.7169	9.28549	14.9666	13.1679	21.3445	17.1153	26.8552	12.4132	12.4122	22.2974	15.6963	18.2187	-8.48549	-5.96311	0.00705073	0.0278562	N.A.	N.A.
chr6	170451498	170452927	CpG: 121	1430	91	98.1084	90.6767	92.4193	96.2757	95.7468	93.2474	89.7301	93.4254	96.0479	88.2459	93.3924	3.18663	6.37326	87.0191	99.7656	68.4892	86.362	82.4983	93.2343	84.8982	92.2512	85.5881	78.1687	93.4173	94.4285	83.0964	88.7708	-10.296	-4.6216	0.0101123	0.030849	N.A.	N.A.
chr7	1584055	1584345	CpG: 26	291	16	75.5952	75.2525	69.7338	75.6344	77.9954	84.8116	73.9745	72.5039	72.2864	76.794	75.4582	4.07646	8.15293	67.3052	83.6111	78.5152	86.9792	87.7841	79.3116	83.5737	83.7985	82.5321	79.9892	87.8887	80.4167	83.2327	82.925	7.77457	7.46685	0.00705073	0.0278562	N.A.	N.A.
chr7	27182614	27185562	CpG: 207	2949	107	77.2609	67.4523	58.8594	70.8107	68.211	67.9405	67.7533	73.3442	67.8985	59.4359	67.8967	5.57206	11.1441	56.7525	79.0408	75.8059	80.2513	85.7868	74.166	69.2491	77.1849	75.8688	77.1193	70.5908	68.1174	77.0518	73.7762	9.15514	5.87957	0.0143059	0.0348254	N.A.	N.A.
chr7	29923883	29924264	CpG: 28	382	10	28.9192	31.5079	7.08333	31.3889	28.1377	31.1221	17.8788	21.1508	14.697	28.8824	24.0768	8.46623	16.9325	7.14434	41.0093	25.785	28.2143	24.5	14.1333	24.4103	45.8093	45.5391	37.6599	33.7343	32.8571	23.4086	39.12	-0.668231	15.0432	N.A.	N.A.	0.00219965	0.0384171
chr7	45002112	45002845	CpG: 76	734	54	60.0121	61.6307	71.1496	60.8925	69.1815	64.8105	76.3684	59.9476	63.934	82.7308	67.0658	7.71761	15.4352	51.6306	82.501	78.005	92.0135	76.5888	70.0653	77.957	74.9887	73.1139	78.4007	78.3699	77.1786	78.9259	76.4104	11.8601	9.34459	0.0199645	0.0433462	N.A.	N.A.
chr7	73720747	73720988	CpG: 17	242	14	2.0646	4.44898	9.10867	4.05844	10.736	13.532	5.96983	7.23232	7.08006	5.47139	6.97023	3.39999	6.79999	0.170246	13.7702	8.90085	32.9958	20.528	9.361	10.9918	14.1033	6.7619	21.4712	22.5466	5.35326	16.5555	14.0472	9.58526	7.07701	0.0199645	0.0433462	N.A.	N.A.
chr7	75779629	75780022	CpG: 39	394	52	33.5819	47.993	44.5617	39.6962	59.6901	70.6939	62.9622	46.9477	61.899	53.9239	52.195	11.6314	23.2627	28.9322	75.4577	48.6835	47.6291	40.3268	62.464	23.2531	63.0458	65.7111	65.1714	72.3066	65.5726	44.4713	66.3615	-7.72369	14.1665	N.A.	N.A.	0.0101123	0.0416628
chr7	90893568	90896683	CpG: 276	3116	146	26.283	24.1664	25.772	14.7122	25.4537	15.6934	25.624	23.6248	21.3111	19.1749	22.1816	4.29442	8.58883	13.5927	30.7704	15.6946	12.1274	13.3009	12.3345	17.6686	14.3383	20.669	18.652	21.7822	20.7684	14.2252	19.242	-7.95636	-2.93958	0.0101123	0.030849	N.A.	N.A.
chr7	100463759	100464146	CpG: 32	388	21	57.7066	39.7645	38.3153	50.6673	58.7879	51.0646	28.8188	16.2295	23.8247	34.1827	39.9362	14.4957	28.9913	10.9449	68.9275	77.9509	93.293	90.8299	80.5458	83.5128	81.341	47.3856	96.0666	95.9129	67.7249	85.2265	77.6862	45.2903	37.75	0.00219965	0.0278562	0.0101123	0.0416628
chr7	101961742	101962226	CpG: 55	485	58	17.5255	28.0916	20.809	19.1437	18.8082	28.9638	39.4334	16.9858	17.7751	15.2983	22.2834	7.57491	15.1498	7.13362	37.4333	9.03723	13.5027	8.3458	18.7562	7.79021	11.5948	16.2937	14.1512	12.3054	15.5057	11.4864	13.9702	-10.797	-8.31326	0.0101123	0.030849	0.00484876	0.0384171
chr8	21882246	21882883	CpG: 53	638	19	47.8322	39.9193	46.2119	45.4048	34.0483	38.1608	38.7986	33.8422	43.6706	47.1406	41.5029	5.26192	10.5238	30.9791	52.0268	59.8118	54.6078	59.5411	56.9203	56.4327	44.0564	51.3986	65.9304	65.9578	54.8333	57.4627	56.4353	15.9598	14.9323	0.00219965	0.0278562	0.0101123	0.0416628
chr8	52321163	52322221	CpG: 98	1059	72	57.1457	71.743	62.0735	77.7466	78.2273	77.1915	70.8912	78.8975	77.7119	68.028	71.9656	7.56601	15.132	56.8336	87.0976	81.061	73.8103	82.0091	84.1768	82.5234	68.9918	81.8147	71.7604	76.757	78.5386	80.7161	75.5725	8.75048	3.60691	0.0143059	0.0348254	N.A.	N.A.
chr8	61626646	61627074	CpG: 43	429	28	58.4584	49.2659	63.1811	44.6657	38.805	54.3913	56.9196	49.6945	57.9774	35.4063	50.8765	9.04185	18.0837	32.7928	68.9602	56.7422	67.4314	67.9218	58.2622	38.2953	59.2685	55.8679	65.2924	64.2035	64.8532	57.7306	61.8971	6.85404	11.0206	N.A.	N.A.	0.0143059	0.0475324
chr8	103750882	103751088	CpG: 18	207	20	9.58452	14.4706	16.6839	26.1081	23.7896	17.1065	14.2481	6.33124	22.9048	22.1513	17.3379	6.43091	12.8618	4.47604	30.1997	25.3614	35.1042	31.4113	24.1725	22.3058	24.5455	24.4928	22.7805	27.7994	26.6017	27.671	25.244	10.3332	7.90611	0.0143059	0.0348254	0.0143059	0.0475324
chr8	142237038	142237360	CpG: 25	323	15	86.7256	87.4017	92.0855	76.658	90.4225	87.8859	86.5051	68.9243	78.7425	86.395	84.1746	7.15894	14.3179	69.8567	98.4925	88.1647	92.7476	90.5417	79.7675	88.8287	92.2769	91.9003	91.1186	93.6064	96.7614	88.01	93.1327	3.83544	8.95813	N.A.	N.A.	0.00484876	0.0384171
chr8	143407247	143408048	CpG: 53	802	12	70.4435	73.333	74.0028	71.5342	74.5354	71.7917	68.3659	66.2885	62.9292	60.8383	69.4063	4.71777	9.43553	59.9707	78.8418	80.6748	83.0163	83.7198	82.3061	79.807	78.3526	79.7712	78.5669	81.15	81.9449	81.9048	79.9571	12.4986	10.5509	0.00219965	0.0278562	0.00219965	0.0384171
chr8	144808222	144810978	CpG: 297	2757	208	74.3744	72.6316	77.0562	80.6392	83.0582	85.3228	87.51	71.4549	74.0924	82.3492	78.8489	5.66949	11.339	67.5099	90.1879	70.5641	61.8043	60.417	80.0933	53.1626	79.0724	86.1975	72.1001	77.1954	83.1751	65.2082	79.5481	-13.6406	0.699218	0.0143059	0.0348254	N.A.	N.A.
chr9	35791585	35791924	CpG: 38	340	40	38.7018	35.4629	28.1772	29.5417	32.7447	35.7612	39.5673	35.4754	34.5578	23.9933	33.3983	4.86145	9.7229	23.6754	43.1212	37.399	50.0042	41.0887	43.7304	39.4156	38.4049	32.6628	30.4039	36.0072	45.1458	42.3276	36.5249	8.92925	3.12661	0.00705073	0.0278562	N.A.	N.A.
chr9	91605765	91606141	CpG: 30	377	13	21.424	12.2503	12.689	15.6044	15.36	15.8392	10.1149	9.42801	11.9949	14.2795	13.8984	3.4592	6.91839	6.98002	20.8168	21.991	22.8964	20.9605	22.0474	18.2075	31.5582	25.3846	35.8481	20.4762	20.0366	21.2206	26.6607	7.32214	12.7623	N.A.	N.A.	0.00484876	0.0384171
chr9	128985400	128985605	CpG: 16	206	13	52.7047	57.9643	51.9231	44.4444	45.3602	44.0171	52.2589	47.8632	51.4486	50.4033	49.8388	4.40075	8.8015	41.0373	58.6403	40.4365	48.7404	45.1282	40	50	43.474	40.7208	44.4906	35.0953	44.8847	44.861	41.7331	-4.97775	-8.10568	N.A.	N.A.	0.0101123	0.0416628
chr9	131154347	131155923	CpG: 147	1577	89	90.304	91.7591	90.5336	90.6302	89.1803	92.4103	93.3517	92.8611	89.8469	90.9917	91.1869	1.36178	2.72356	88.4633	93.9104	83.042	76.9154	76.0885	83.3816	82.4711	78.8496	78.6974	75.3378	83.0249	87.6483	80.3797	80.7116	-10.8072	-10.4753	0.00219965	0.0278562	0.00219965	0.0384171
chr9	136566574	136566896	CpG: 24	323	20	39.4034	62.7946	46.9306	54.1856	21.1757	24.9175	47.9139	57.753	60.4475	62.1801	47.7702	15.0375	30.0751	17.6951	77.8453	38.9916	28.286	10.5513	19.6578	4.12733	36.564	30.704	29.9281	37.9551	27.3008	20.3228	32.4904	-27.4474	-15.2798	0.0101123	0.030849	N.A.	N.A.
chr9	139715664	139716441	CpG: 96	778	93	30.4482	23.6711	30.2724	32.0173	38.0366	40.0288	38.6497	24.8273	24.502	33.6914	31.6145	6.04546	12.0909	19.5236	43.7054	43.6295	55.0979	50.2973	46.6147	48.0124	42.2209	33.6756	39.7972	44.5614	35.9335	48.7304	39.2377	17.1159	7.62323	0.00219965	0.0278562	N.A.	N.A.
chr9	139925244	139925996	CpG: 58	753	39	71.7766	73.7518	71.6618	79.7952	78.2978	75.9158	67.8266	67.4206	75.3976	73.1118	73.4956	4.05237	8.10474	65.3908	81.6003	80.2525	84.8151	83.7133	78.7378	79.083	77.9408	77.4545	80.5912	80.1262	74.3484	81.3203	78.0922	7.82479	4.59666	0.00484876	0.0278562	N.A.	N.A.

## Sheet: CpG island shore
Additional file 7. Lists of DMVs in various genomic regions.
Chromosome	Start	End	CpG island	Position	Number of analyzed cytosines	Control_1 (%)	Control_2 (%)	Control_3 (%)	Control_4 (%)	Control_5 (%)	Control_6 (%)	Control_7 (%)	Control_8 (%)	Control_9 (%)	Control_10 (%)	The mean methylation of Controls (%)	SD	2SDs	(The mean methylation of Controls)-2SDs	(The mean methylation of Controls)+2SDs	ART-SRS_1 (%)	ART-SRS_2 (%)	ART-SRS_3 (%)	ART-SRS_4 (%)	ART-SRS_5 (%)	Sp-SRS_1 (%)	Sp-SRS_2 (%)	Sp-SRS_3 (%)	Sp-SRS_4 (%)	Sp-SRS_5 (%)	The mean methylation of ART-SRS (%)	The mean methylation of Sp-SRS (%)	(The mean methylation of ART-SRS)-(The mean methylation of Controls) (%)	(The mean methylation of Sp-SRS)-(The mean methylation of Controls) (%)	P-value (Control <-> ART-SRS)	FDR (Control <-> ART-SRS)	P-value (Control <-> Sp-SRS)	FDR (Control <-> Sp-SRS)
chr1	1360955	1362954	CpG: 50	upstream	24	19.2411	21.56	23.1336	12.1003	21.7282	21.2934	27.8641	20.309	23.1578	18.4982	20.8886	4.02995	8.05991	12.8287	28.9485	15.019	12.865	15.1043	12.3692	10.1132	15.2157	18.7471	9.34013	11.4217	11.5333	13.0941	13.2516	-7.79443	-7.63697	0.0101123	0.0197521	0.00705073	0.0212891
chr1	1473343	1475342	CpG: 21	downstream	39	16.9511	12.892	15.2197	19.8172	11.0986	17.6235	12.7735	11.6867	24.8339	19.9411	16.2837	4.39929	8.79859	7.48516	25.0823	33.9965	30.7371	25.6741	22.5199	21.2294	23.2553	18.7169	21.472	33.1423	20.5434	26.8314	23.426	10.5477	7.14223	0.00484876	0.0149028	N.A.	N.A.
chr1	1608244	1610243	CpG: 27	downstream	16	49.0057	56.9256	54.0743	48.2093	49.18	38.7427	46.3542	66.2668	49.7343	60.3472	51.884	7.78674	15.5735	36.3105	67.4575	39.7758	28.2486	27.4802	38.1341	43.4436	32.2887	30.1868	44.8992	43.986	44.7406	35.4165	39.2203	-16.4675	-12.6637	0.00484876	0.0149028	0.00705073	0.0212891
chr1	1689768	1691767	CpG: 22	upstream	29	85.4715	74.886	84.4075	75.6302	85.6788	85.1774	76.3493	70.6222	79.483	83.1946	80.09	5.42962	10.8592	69.2308	90.9493	83.533	96.486	96.1109	86.9869	85.9556	89.1788	75.6474	91.9904	92.2756	84.7768	89.8145	86.7738	9.72442	6.68374	0.0101123	0.0197521	N.A.	N.A.
chr1	2455242	2457241	CpG: 100	upstream	12	27.2124	41.7262	33.3941	39.9753	38.0562	36.1632	26.1385	45.2174	32.283	42.6091	36.2775	6.46182	12.9236	23.3539	49.2012	28.223	22.7374	33.1025	23.6585	28.1319	24.6735	37.9866	23.3257	27.6455	24.0079	27.1707	27.5278	-9.10689	-8.7497	0.0274863	0.0374244	0.0274863	0.040513
chr1	2525240	2527239	CpG: 20	upstream	16	72.3377	69.4291	72.6992	83.0674	79.0952	83.2986	78.652	71.011	74.9586	72.7975	75.7346	4.97597	9.95194	65.7827	85.6866	87.4418	91.9693	91.9774	81.0323	80.4029	84.0644	80.0053	85.2413	90.5439	85.3422	86.5648	85.0394	10.8301	9.3048	0.0101123	0.0197521	0.00484876	0.0186169
chr1	2995273	2997272	CpG: 15	upstream	25	71.5536	62.1008	71.6185	75.187	72.8509	71.4295	67.5051	51.7267	56.609	74.1198	67.4701	8.00646	16.0129	51.4572	83.483	77.3584	91.0355	86.9326	80.2601	75.7896	85.964	78.2136	81.7318	83.4777	73.6363	82.2752	80.6047	14.8051	13.1346	0.00219965	0.0127702	0.00484876	0.0186169
chr1	3036068	3038067	CpG: 20	upstream	21	65.9014	66.6522	74.5849	68.081	76.9045	73.6961	69.9519	64.7486	61.2551	69.3449	69.1121	4.83783	9.67566	59.4364	78.7877	78.2626	86.3469	84.1483	78.7719	78.3419	78.1818	76.58	79.3457	81.0602	77.4731	81.1743	78.5282	12.0623	9.41611	0.00219965	0.0127702	0.00328861	0.0173349
chr1	3340013	3342012	CpG: 52	upstream	17	23.5028	14.1541	15.8579	19.7591	22.0701	22.8994	11.6578	5.22546	18.0794	20.7283	17.3934	5.77839	11.5568	5.83665	28.9502	27.0044	30.8558	38.4594	26.4572	19.3137	24.4118	21.565	21.5703	28.6534	18.5458	28.4181	22.9492	11.0247	5.55581	0.0143059	0.0245076	N.A.	N.A.
chr1	3605097	3607096	CpG: 40	upstream	16	64.1915	66.3501	72.1354	66.9288	67.42	65.8481	74.0765	67.9776	69.0851	64.7252	67.8738	3.14661	6.29322	61.5806	74.167	67.9947	50.9229	59.6921	57.8882	63.9881	61.8994	65.0175	58.9823	61.6981	67.6407	60.0972	63.0476	-7.77664	-4.82623	0.0274863	0.0374244	N.A.	N.A.
chr1	9747296	9749295	CpG: 71	upstream	22	11.7992	14.2136	23.0165	13.4943	10.3124	19.3818	23.7762	22.6073	20.3873	23.6059	18.2595	5.27369	10.5474	7.71208	28.8068	17.4927	28.1396	15.2256	33.0144	19.2517	26.0578	26.5536	30.695	28.9193	20.5747	22.6248	26.5601	4.36532	8.30061	N.A.	N.A.	0.0101123	0.0241918
chr1	9789159	9791158	CpG: 26	upstream	18	61.2628	53.4931	55.9842	54.7205	56.3044	50.3955	51.6354	46.3417	54.604	48.0638	53.2806	4.35168	8.70336	44.5772	61.9839	64.09	71.4081	58.2182	52.4204	64.2769	62.4381	65.3307	68.0474	66.9101	62.7952	62.0827	65.1043	8.80218	11.8237	0.0274863	0.0374244	0.00219965	0.0173349
chr1	9790705	9792704	CpG: 32	downstream	20	71.5449	64.8431	66.2053	66.5179	66.6422	61.6495	60.4632	62.3868	65.1821	61.5876	64.7023	3.3123	6.6246	58.0777	71.3269	73.6828	77.2703	67.7027	62.7495	71.2297	71.936	74.5063	76.6384	75.4677	70.083	70.527	73.7263	5.82474	9.02401	N.A.	N.A.	0.00328861	0.0173349
chr1	16862297	16864296	CpG: 105	downstream	10	60.2918	53.4815	55.3256	60.7872	56.0897	56.3885	66.483	60.0347	60.0047	57.0341	58.5921	3.71759	7.43517	51.1569	66.0272	42.9305	49.0816	53.5146	56.4009	51.1428	45.4775	57.4954	45.574	46.7974	55.7749	50.6141	50.2239	-7.97799	-8.36821	0.0143059	0.0245076	0.0274863	0.040513
chr1	17304552	17306551	CpG: 72	upstream	13	48.9522	51.5899	53.4842	47.4188	50.6185	48.7093	43.9412	46.5651	46.2553	52.213	48.9747	3.00726	6.01451	42.9602	54.9893	60.1264	58.2032	61.2117	55.2997	58.8918	53.3895	43.1408	60.635	54.1363	52.8621	58.7466	52.8327	9.77184	3.85799	0.00219965	0.0127702	N.A.	N.A.
chr1	19971924	19973923	CpG: 153	downstream	14	35.2889	67.1888	46.4286	70.1855	66.3492	85.0758	46.7432	45.5303	40.5344	68.3311	57.1656	16.2359	32.4719	24.6937	89.6374	74.7468	96.2014	92.0779	68.326	72.4772	81.6808	68.1122	60.7129	84.0949	76.862	80.7659	74.2926	23.6003	17.127	0.0143059	0.0245076	N.A.	N.A.
chr1	27191912	27193911	CpG: 74	downstream	16	25.9767	21.4518	27.6613	25.0429	21.6731	27.5503	20.564	20.3622	21.3045	22.7949	23.4382	2.85801	5.71602	17.7222	29.1542	13.3284	11.9589	21.0159	23.6376	25.1858	4.00433	16.2509	4.16667	7.64502	12.7439	19.0253	8.96217	-4.41285	-14.476	N.A.	N.A.	0.00219965	0.0173349
chr1	27681278	27683277	CpG: 23	upstream	24	76.666	74.3878	73.0035	81.5592	79.9339	87.1014	81.4638	74.9408	64.6546	78.1884	77.1899	6.07331	12.1466	65.0433	89.3366	81.4942	83.4572	87.5638	69.8608	77.6633	88.535	91.4377	88.5813	85.7166	84.622	80.0079	87.7785	2.81792	10.5886	N.A.	N.A.	0.00484876	0.0186169
chr1	27716893	27718892	CpG: 66	upstream	11	16.7987	7.63348	19.4215	13.9124	19.6502	16.0711	12.967	6.5368	14.5455	10.7452	13.8282	4.48877	8.97755	4.85064	22.8057	20.4659	24.595	23.6963	14.7565	17.9654	20.8452	28.118	23.6145	29.0384	18.5202	20.2958	24.0273	6.46763	10.1991	N.A.	N.A.	0.00484876	0.0186169
chr1	31381967	31383966	CpG: 49	downstream	18	66.6453	71.7827	62.2293	68.4992	60.685	60.1768	61.1266	59.8569	64.666	60.255	63.5923	4.14702	8.29404	55.2982	71.8863	64.9702	80.2483	69.892	70.6219	75.852	65.4162	66.6796	73.0282	77.1135	65.1998	72.3169	69.4875	8.7246	5.8952	0.0143059	0.0245076	N.A.	N.A.
chr1	32052772	32054771	CpG: 37	downstream	38	26.992	31.5203	27.5956	34.0567	29.3336	28.3588	29.3495	20.9999	22.3855	29.4492	28.0041	3.89599	7.79198	20.2121	35.7961	35.4867	50.4215	48.07	26.348	36.6541	42.7785	31.1352	41.3715	40.13	31.2198	39.3961	37.327	11.392	9.32291	0.0373364	0.0472928	0.0101123	0.0241918
chr1	38274403	38276402	CpG: 126	downstream	10	58.67	54.5029	61.6679	69.2068	66.5278	62.1833	60.7917	54.1897	53.0642	56.4269	59.7231	5.38933	10.7787	48.9445	70.5018	67.9921	80.8333	76.3942	76.9603	69.5786	70.3647	67.5146	73.1923	78.2805	58.4848	74.3517	69.5674	14.6286	9.84429	0.00328861	0.0140269	0.0274863	0.040513
chr1	54585365	54587364	CpG: 16	upstream	19	46.9457	43.1601	38.4166	47.3201	43.8088	49.9556	40.6232	35.4313	43.9288	46.7231	43.6313	4.44688	8.89375	34.7376	52.5251	50.3163	56.4893	56.5028	53.0078	50.6824	53.8152	47.31	52.6915	52.9222	42.8212	53.3997	49.912	9.7684	6.28071	0.00219965	0.0127702	N.A.	N.A.
chr1	54951894	54953893	CpG: 104	upstream	11	34.1071	35.6566	26.5619	18.3838	14.8347	31.1236	25.6005	15.6799	14.0507	35.954	25.1953	8.88361	17.7672	7.42805	42.9625	48.2086	55.5255	61.4406	30.0127	43.7892	36.6973	31.08	54.9521	50.2525	35.8126	47.7953	41.7589	22.6	16.5636	0.0101123	0.0197521	0.0143059	0.0285201
chr1	93251097	93253096	CpG: 107	downstream	11	51.5477	57.1591	58.8889	69.1667	68.9394	66.6667	55.4312	74.4008	45.5808	67.6635	61.5445	9.19043	18.3809	43.1636	79.9253	75.8876	73.8636	69.3007	71.6529	70.0078	67.5642	72.9947	66.8675	75.529	72.6861	72.1425	71.1283	10.598	9.58383	0.0101123	0.0197521	N.A.	N.A.
chr1	155827110	155829109	CpG: 27	upstream	14	31.1255	32.1024	36.712	32.3882	26.0207	50.9206	29.9242	37.8571	33.3786	32.9323	34.3362	6.69723	13.3945	20.9417	47.7306	48.0332	42.412	49.8214	41.8887	35.3801	36.0691	38.4524	45.074	57.8827	36.0556	43.5071	42.7067	9.17092	8.37058	0.0274863	0.0374244	N.A.	N.A.
chr1	173794096	173796095	CpG: 67	downstream	17	50.8218	53.3937	42.9426	57.1487	60.0741	52.9704	56.3741	62.754	53.3183	35.784	52.5582	7.98868	15.9774	36.5808	68.5355	66.7694	63.4496	55.6484	64.418	55.2915	60.393	52.8295	66.3529	59.0527	67.1615	61.1154	61.1579	8.55718	8.59977	0.0373364	0.0472928	N.A.	N.A.
chr1	206221538	206223537	CpG: 46	upstream	11	30.4635	29.6761	25.1082	17.7112	35.5007	26.8923	19.4949	14.5317	19.4934	28.3333	24.7205	6.66036	13.3207	11.3998	38.0413	35.4611	29.8898	28.8025	37.5708	32.1419	34.1322	25.941	17.0996	24.2883	26.8595	32.7732	25.6641	8.05269	0.943593	0.0274863	0.0374244	N.A.	N.A.
chr1	226922561	226924560	CpG: 185	upstream	10	71.2986	69.1279	78.2302	54.9916	63.0178	63.7088	70.9016	76.3281	74.0003	80.3504	70.1955	7.79868	15.5974	54.5982	85.7929	46.8538	59.8048	46.7197	56.4396	53.1808	59.3549	55.1854	64.3258	65.7729	63.362	52.5997	61.6002	-17.5958	-8.59531	0.00484876	0.0149028	N.A.	N.A.
chr1	228110951	228112950	CpG: 25	upstream	11	74.6591	72.8603	80.2342	78.5085	71.5123	84.2172	73.4339	66.2338	79.3652	75.3535	75.6378	5.12003	10.2401	65.3977	85.8779	82.9039	85.9504	94.6757	82.4506	75.718	85.1601	79.1558	87.7904	87.7604	82.5425	84.3397	84.4819	8.70191	8.84406	0.0199645	0.0299109	0.0101123	0.0241918
chr1	234365136	234367135	CpG: 35	upstream	10	47.3504	54.4643	55.1655	59.5155	52.9741	56.3431	54.274	56.4394	65.7281	47.2895	54.9544	5.39805	10.7961	44.1583	65.7505	58.9856	64.0072	51.1065	69.8086	54.0809	55.9596	68.8811	61.7163	59.6405	67.375	59.5978	62.7145	4.64338	7.76012	N.A.	N.A.	0.0199645	0.0332029
chr10	6184521	6186520	CpG: 137	upstream	19	85.7939	74.1098	57.9236	74.0852	72.1546	77.4077	68.609	62.6448	65.9485	60.6369	69.9314	8.48824	16.9765	52.9549	86.9079	81.6556	88.7539	92.3189	82.247	79.2071	81.1486	82.564	78.7322	84.9423	75.5639	84.8365	80.5902	14.9051	10.6588	0.00705073	0.0167455	0.0199645	0.0332029
chr10	49672244	49674243	CpG: 64	upstream	20	80.8726	74.3152	76.8145	81.6484	78.1108	83.1782	78.6936	70.3415	80.1963	75.9033	78.0074	3.82573	7.65145	70.356	85.6589	89.5851	97.2323	95.8975	93.0368	90.6062	91.9981	88.1556	92.4387	96.38	86.3333	93.2716	91.0611	15.2641	13.0537	0.00219965	0.0127702	0.00219965	0.0173349
chr10	102131022	102133021	CpG: 35	upstream	13	60.2863	63.8739	68.0123	67.7293	64.4911	58.5317	65.5021	64.215	71.6717	69.1611	65.3475	3.99437	7.98874	57.3587	73.3362	62.0849	60.7574	55.226	51.9231	58.0769	57.6541	59.4963	66.3976	62.3609	62.8205	57.6136	61.7459	-7.73381	-3.60156	0.0101123	0.0197521	N.A.	N.A.
chr10	106034804	106036803	CpG: 21	downstream	12	36.2309	51.043	27.7244	22.2047	49.8451	36.2561	25.6444	14.8975	28.0969	51.0608	34.3004	12.8662	25.7324	8.56799	60.0328	57.4036	61.9213	73.5768	47.8136	55.733	52.6471	57.1439	58.0787	63.7791	36.838	59.2896	53.6974	24.9893	19.397	0.00705073	0.0167455	0.00705073	0.0212891
chr10	118894433	118896432	CpG: 89	downstream	22	23.3442	29.8956	33.5227	28.1955	32.7273	32.5758	31.801	29.262	29.4962	29.4637	30.0284	2.95091	5.90183	24.1266	35.9302	23.5884	21.6346	17.0774	28.3261	20.0087	28.0707	27.2848	18.2068	21.7062	26.5563	22.1271	24.3649	-7.90134	-5.66344	0.00705073	0.0167455	N.A.	N.A.
chr10	134264679	134266678	CpG: 29	upstream	12	62.5941	60.8756	64.0079	55.6777	57.5	57.3135	70.6389	72.2763	71.5942	73.6111	64.6089	6.88693	13.7739	50.8351	78.3828	57.5235	49.6774	41.2681	53.3333	41.2563	59.2152	60.2949	66.4983	48.5089	69.7237	48.6117	60.8482	-15.9972	-3.76074	0.00705073	0.0167455	N.A.	N.A.
chr10	135073002	135075001	CpG: 55	upstream	12	63.8436	58.3796	63.0976	63.4566	61.6856	66.2692	59.4659	57.1201	59.7222	65.9902	61.9031	3.15186	6.30373	55.5993	68.2068	68.3427	74.455	76.4531	68.9334	70.671	69.5353	69.4796	70.2903	72.6573	71.1383	71.771	70.6201	9.86797	8.71708	0.00219965	0.0127702	0.00219965	0.0173349
chr10	135238238	135240237	CpG: 141	downstream	10	46.3627	35.508	30.0907	32.6795	35.0372	33.3333	33.153	41.669	34.5133	36.9259	35.9273	4.77109	9.54218	26.3851	45.4695	47.6355	35.7012	43.3051	40.1142	23.3968	40.3164	39.223	52.4194	45.8728	50.7424	38.0305	45.7148	2.10328	9.78754	N.A.	N.A.	0.0143059	0.0285201
chr11	414420	416419	CpG: 131	upstream	10	3.89186	4.73793	0	13.0856	9.51299	18.8182	6.96609	8.66071	2.64516	12.665	8.09835	5.66224	11.3245	-3.22613	19.4228	10.2698	32.3427	21.7386	10.5357	16.7153	16.2923	8.13196	19.1448	18.4974	7.92929	18.3204	13.9992	10.2221	5.90081	0.0274863	0.0374244	N.A.	N.A.
chr11	502190	504189	CpG: 46	upstream	10	39.6111	41.7857	31.1364	29.0714	33.2364	30.0476	48.3225	20.9423	29.4722	20.0181	32.3644	8.85486	17.7097	14.6547	50.0741	61.7803	62.0833	56.2576	47.0797	60.3889	58.8262	54.8631	62.0027	58.6204	46	57.518	56.0625	25.1536	23.6981	0.00328861	0.0140269	0.00328861	0.0173349
chr11	744878	746877	CpG: 130	upstream	29	64.8137	65.1077	61.9819	69.2877	66.499	69.9097	56.3511	61.7049	62.0047	61.6231	63.9284	4.06125	8.12251	55.8058	72.0509	68.0209	75.9604	75.7101	66.968	74.6456	74.5559	76.4202	70.3054	68.7906	71.9584	72.261	72.4061	8.33264	8.47777	0.0101123	0.0197521	0.00484876	0.0186169
chr11	1766980	1768979	CpG: 151	upstream	21	86.0131	86.2042	87.6496	88.734	79.9293	93.2482	86.328	71.1018	82.8559	85.9945	84.8059	5.93782	11.8756	72.9302	96.6815	90.3698	90.9184	97.0957	92.8455	90.8315	89.2722	92.6839	92.9027	88.309	93.7879	92.4122	91.3911	7.60635	6.58529	0.0101123	0.0197521	N.A.	N.A.
chr11	2018254	2020253	CpG: 65	downstream	16	63.7489	49.8987	67.3989	59.883	71.0578	71.7454	61.4114	66.9101	54.4331	53.6086	62.0096	7.54447	15.0889	46.9206	77.0985	48.2572	54.8688	43.4512	37.6842	49.7939	46.2025	39.9188	54.2692	50.9425	44.2411	46.8111	47.1148	-15.1985	-14.8948	0.00705073	0.0167455	0.00705073	0.0212891
chr11	2019864	2021863	CpG: 27	downstream	48	48.4124	52.8036	54.3617	51.0999	49.351	44.2286	59.0187	52.9509	43.7098	50.8297	50.6766	4.59549	9.19098	41.4856	59.8676	30.8782	32.3632	9.80297	6.78965	30.7554	23.366	14.4152	26.9772	36.6259	16.5512	22.1179	23.5871	-28.5588	-27.0895	0.00219965	0.0127702	0.00219965	0.0173349
chr11	2154388	2156387	CpG: 28	downstream	15	65.2698	75.6799	68.0626	65.6508	52.9506	59.4892	75.2483	61.4023	68.3114	62.25	65.4315	6.94527	13.8905	51.541	79.322	48.2222	44.237	27.3757	41.3361	44.0741	53.8462	45.1082	56.6125	62.381	27.8796	41.049	49.1655	-24.3825	-16.266	0.00219965	0.0127702	0.0199645	0.0332029
chr11	2718411	2720410	CpG: 165	upstream	18	52.0214	55.5083	45.7537	49.0121	55.8102	49.0414	57.4264	45.9331	48.0456	51.0862	50.9638	4.15681	8.31363	42.6502	59.2775	61.3625	58.1812	53.6854	56.3229	50.8421	52.536	60.1901	70.8536	61.9048	51.8795	56.0788	59.4728	5.11498	8.50896	N.A.	N.A.	0.0274863	0.040513
chr11	47416599	47418598	CpG: 19	downstream	15	32.9797	20.3988	25.7534	27.4907	22.6615	29.3669	16.6606	14.72	20.4698	20.3838	23.0885	5.74141	11.4828	11.6057	34.5714	30.0971	49.2326	41.295	29.3421	37.8281	40.0824	24.2168	36.7725	33.1459	38.4897	37.559	34.5415	14.4704	11.4529	0.00705073	0.0167455	0.0101123	0.0241918
chr11	47587609	47589608	CpG: 87	downstream	12	24.1885	21.1645	20.826	24.2105	18.6394	19.127	14.9379	10.5702	21.6957	19.7038	19.5063	4.14991	8.29983	11.2065	27.8062	26.1517	34.1083	28.4217	25.0419	23.869	25.3082	18.6962	25.9473	24.1184	23.124	27.5185	23.4388	8.01219	3.93248	0.00484876	0.0149028	N.A.	N.A.
chr11	63972830	63974829	CpG: 18	upstream	19	10.4723	21.6667	15.1754	13.6523	16.9687	10.9023	20.0399	8.8664	12.9825	11.3569	14.2083	4.23682	8.47364	5.73469	22.682	24.5461	22.4681	23.0349	22.4305	21.7557	26.9215	17.4641	20.9748	26.7669	25.8712	22.8471	23.5997	8.63872	9.39138	0.00219965	0.0127702	0.00705073	0.0212891
chr11	63975049	63977048	CpG: 18	downstream	10	41.2874	41.3571	35.3571	48.5714	49.8864	44.7261	40.5726	40.4495	39.4167	45.9068	42.7531	4.45427	8.90854	33.8446	51.6617	50.0125	53.2224	63.7734	54.1754	53.2759	52.6166	48.0314	44.345	52.0098	48.6684	54.892	49.1342	12.1388	6.38112	0.00219965	0.0127702	N.A.	N.A.
chr11	65319226	65321225	CpG: 48	upstream	21	45.2672	47.0082	46.1087	42.8832	32.0907	44.9459	38.4613	49.1894	43.3542	46.6649	43.5974	4.97305	9.94609	33.6513	53.5435	42.1477	40.5591	37.8495	39.2226	35.652	33.9285	40.6916	37.0472	34.9487	28.3382	39.0862	34.9908	-4.5112	-8.60654	N.A.	N.A.	0.0143059	0.0285201
chr11	65545500	65547499	CpG: 182	upstream	38	77.1543	66.5074	73.6249	75.3579	72.1929	77.4078	66.7753	68.9628	73.2573	69.8245	72.1065	3.98128	7.96257	64.1439	80.0691	84.2729	89.5262	87.3472	80.7758	82.7851	84.7433	83.5049	83.2948	85.7504	83.6129	84.9414	84.1813	12.8349	12.0748	0.00219965	0.0127702	0.00219965	0.0173349
chr11	66080921	66082920	CpG: 130	downstream	14	66.8188	74.1667	64.6429	68.8137	70.6731	64.6011	67.4887	68.061	63.0882	69.0774	67.7431	3.24801	6.49602	61.2471	74.2392	67.9568	61.8461	55.1507	49.857	65.5436	62.5983	69.2921	59.008	62.5723	64.803	60.0709	63.6547	-7.67228	-4.0884	0.0373364	0.0472928	N.A.	N.A.
chr11	66081956	66083955	CpG: 49	upstream	15	92.2534	92.9801	97.2076	94.0056	97.2877	93.2875	93.6449	91.2926	89.5845	94.3488	93.5893	2.38242	4.76484	88.8244	98.3541	89.5973	91.0134	79.9937	74.4877	87.072	89.0114	94.1751	85.7832	92.0386	91.4197	84.4328	90.4856	-9.15643	-3.10366	0.00484876	0.0149028	N.A.	N.A.
chr11	67050395	67052394	CpG: 49	upstream	14	44.6109	35.9736	28.1223	42.3392	42.7514	49.5347	39.9237	20.5825	23.1822	19.1047	34.6125	10.9987	21.9975	12.615	56.61	58.4821	73.2923	60.2523	44.3045	48.3835	62.5726	63.2503	52.5387	50.2909	50.5031	56.943	55.8311	22.3304	21.2186	0.00705073	0.0167455	0.00219965	0.0173349
chr11	67137888	67139887	CpG: 105	upstream	14	38.2794	30.9011	32.9531	31.7857	30.6954	38.7228	29.1503	26.5047	34.816	28.5768	32.2385	4.02616	8.05231	24.1862	40.2908	42.1919	61.5512	48.0009	36.3305	46.8641	41.96	43.4763	38.3954	44.2192	39.4085	46.9877	41.4919	14.7492	9.25332	0.00484876	0.0149028	0.00328861	0.0173349
chr11	67804252	67806251	CpG: 36	upstream	12	41.3536	48.4421	48.5629	44.7244	44.3561	42.8727	43.2647	44.3684	43.0583	46.0204	44.7024	2.36151	4.72302	39.9793	49.4254	52.4596	60.6253	55.994	46.6587	55.3616	48.1468	47.4977	50.8726	49.6468	53.4192	54.2199	49.9166	9.51751	5.21426	0.00484876	0.0149028	N.A.	N.A.
chr11	68516755	68518754	CpG: 29	upstream	78	27.6448	17.8034	20.0054	18.6884	22.2226	30.2534	19.8331	15.5442	17.0067	18.598	20.76	4.71512	9.43025	11.3297	30.1902	36.2883	31.248	22.6222	30.6114	34.3119	32.2933	24.3877	30.2414	28.2563	23.3616	31.0164	27.7081	10.2564	6.94808	0.00484876	0.0149028	N.A.	N.A.
chr11	68773110	68775109	CpG: 24	downstream	36	90.6767	91.4967	96.6588	93.0603	83.2693	89.3464	91.6461	91.7484	92.8611	88.3399	90.9104	3.5048	7.0096	83.9008	97.92	86.0478	84.2397	82.7251	80.7649	79.2854	88.0035	86.8175	90.138	87.2301	92.1001	82.6126	88.8578	-8.29778	-2.05254	0.00484876	0.0149028	N.A.	N.A.
chr11	71791961	71793960	CpG: 51	downstream	15	57.7142	49.1026	62.291	54.7682	54.8543	55.2474	54.5833	54.2385	55.5653	53.3631	55.1728	3.31487	6.62975	48.543	61.8025	66.452	60.4288	66.4246	65.8343	68.9273	56.2633	57.3648	62.1712	63.6806	68.9633	65.6134	61.6887	10.4406	6.51586	0.00328861	0.0140269	N.A.	N.A.
chr11	126226074	126228073	CpG: 87	downstream	11	3.35116	10.0238	11.708	10.9226	7.96877	13.3972	9.85485	8.09809	10.9366	4.7619	9.1023	3.11872	6.23744	2.86486	15.3397	16.9318	14.5646	21.0233	11.7918	14.1042	14.4725	23.4159	14.8565	13.7229	19.6261	15.6832	17.2188	6.58085	8.11647	N.A.	N.A.	0.00219965	0.0173349
chr12	1755244	1757243	CpG: 23	downstream	15	20.4209	18.6716	18.3983	21.7103	27.7333	25.0101	18.9551	19.3064	16.2496	22.9683	20.9424	3.4626	6.92521	14.0172	27.8676	21.4033	24.4834	25.7998	27.5669	30.2328	31.4486	33.2111	27.0053	26.0197	28.219	25.8973	29.1808	4.95487	8.23838	N.A.	N.A.	0.00484876	0.0186169
chr12	1771477	1773476	CpG: 59	downstream	33	62.592	60.357	48.4764	48.261	61.9038	56.5856	66.1626	59.0559	61.0275	53.773	57.8195	5.99889	11.9978	45.8217	69.8173	44.7505	32.4288	41.3386	52.6231	43.7963	41.3775	47.7963	34.9619	51.8366	68.1962	42.9875	48.8337	-14.832	-8.98576	0.00484876	0.0149028	N.A.	N.A.
chr12	4141053	4143052	CpG: 37	downstream	13	63.2479	59.1848	72.9744	61.8071	65.7274	78.9591	58.432	59.1716	73.5371	58.4741	65.1515	7.44169	14.8834	50.2682	80.0349	80.5725	80.3263	80.4584	70.3921	68.3314	75.9369	75.1088	82.2328	81.0012	68.8527	76.0161	76.6265	10.8646	11.4749	0.0199645	0.0299109	0.0143059	0.0285201
chr12	6641262	6643261	CpG: 123	upstream	14	14.8759	8.40005	8.94017	12.4407	18.8462	21.7872	14.6556	7.10263	8.4677	6.47118	12.1987	5.24016	10.4803	1.71842	22.6791	16.1828	20.8673	26.3822	22.1392	24.652	19.2343	17.6853	26.2832	24.3777	21.5494	22.0447	21.826	9.84597	9.62726	0.00705073	0.0167455	0.0101123	0.0241918
chr12	6880856	6882855	CpG: 44	upstream	10	47.451	50.7791	47.5397	63.75	61.7857	75.8036	47.2538	62.6667	55.4167	62.2727	57.4719	9.40805	18.8161	38.6558	76.288	72.8333	75.6061	87.1429	71.671	75.6269	54.6895	65.8929	75.368	80.9023	61.7598	76.576	67.7225	19.1041	10.2506	0.0101123	0.0197521	N.A.	N.A.
chr12	51785822	51787821	CpG: 62	downstream	12	23.4691	19.7793	31.6001	43.7229	26.4583	35.3552	19.2105	22.901	19.797	15.5395	25.7833	8.7014	17.4028	8.38051	43.1861	32.4803	59.2902	42.4855	44.5195	45.4211	33.287	32.2446	46.3218	29.0379	28.7703	44.8393	33.9323	19.056	8.14904	0.00705073	0.0167455	N.A.	N.A.
chr12	57082446	57084445	CpG: 112	downstream	18	32.3171	6.75357	29.0802	19.8645	21.9204	8.93283	10.8671	7.43717	14.8083	25.5188	17.75	9.33237	18.6647	-0.914738	36.4147	8.72507	24.6652	45.3337	23.4614	15.3932	33.4781	36.3212	21.3286	43.9981	40.8925	23.5157	35.2037	5.76573	17.4537	N.A.	N.A.	0.0101123	0.0241918
chr12	65670392	65672391	CpG: 88	upstream	16	19.1146	9.62874	10.0446	7.79412	11.3975	14.9306	13.0449	9.18818	6.25436	9.26624	11.0664	3.76344	7.52689	3.53949	18.5933	12.2819	27.2856	19.3006	17.5691	19.308	12.4003	18.5227	19.5623	25.0458	14.4623	19.1491	17.9987	8.08267	6.93229	0.0101123	0.0197521	N.A.	N.A.
chr12	108238722	108240721	CpG: 103	downstream	33	36.8664	25.1776	27.0156	22.7732	22.9706	38.4895	37.2923	27.4362	25.4813	29.4933	29.2996	6.0419	12.0838	17.2158	41.3834	17.6556	13.7836	22.7166	22.6121	21.5112	21.5899	43.8698	15.4958	14.366	29.3125	19.6558	24.9268	-9.64379	-4.37282	0.00219965	0.0127702	N.A.	N.A.
chr12	110888246	110890245	CpG: 39	downstream	10	1.48352	15.5128	0	26.7857	4.16667	18.3636	3.82479	2.83333	9.33333	7	8.93038	8.66768	17.3354	-8.40498	26.2657	21.7273	15	41.5	32.5621	30.1111	1.17647	8.53147	21.9697	11.7105	8.24786	28.1801	10.3272	19.2497	1.39682	0.0101123	0.0197521	N.A.	N.A.
chr12	121454358	121456357	CpG: 21	downstream	11	64.7866	57.7506	50.9171	53.5931	69.2208	72.1121	46.7722	37.1628	53.8331	42.6136	54.8762	11.3409	22.6818	32.1944	77.558	77.8485	86.7782	90.4959	78.2576	79.3414	81.9908	82.6985	74.2297	80.5965	73.748	82.5443	78.6527	27.6681	23.7765	0.00219965	0.0127702	0.00219965	0.0173349
chr12	121973029	121975028	CpG: 127	upstream	16	57.6174	62.914	64.375	53.4722	59.1453	59.9151	58.0931	65.1458	63.8971	58.4655	60.304	3.70272	7.40544	52.8986	67.7095	73.9985	70.4023	69.9185	68.0944	67.751	71.1426	70.6788	73.3242	73.564	69.5612	70.033	71.6542	9.72891	11.3501	0.00219965	0.0127702	0.00219965	0.0173349
chr12	122354316	122356315	CpG: 47	upstream	10	69.4928	53.0519	65.9615	54.4638	80.4167	62.4458	57.4603	60.3106	56.9048	53.3333	61.3841	8.62047	17.2409	44.1432	78.6251	70.5958	74.4444	65.2381	71.1891	67.3206	59.1014	50.8333	77.8235	68.3036	81.6842	69.7576	67.5492	8.37346	6.16506	0.0373364	0.0472928	N.A.	N.A.
chr12	123468554	123470553	CpG: 54	upstream	17	56.7227	40.6702	43.4929	53.3442	53.3749	52.4064	32.474	25.2377	42.1866	44.2279	44.4138	10.031	20.0619	24.3518	64.4757	56.5508	72.7591	60.1006	53.4584	70.4595	76.8299	57.636	57.0633	67.8699	53.6948	62.6657	62.6188	18.2519	18.205	0.00484876	0.0149028	0.00328861	0.0173349
chr12	125000881	125002880	CpG: 21	upstream	22	47.3426	37.0327	42.2456	32.971	45.127	34.7212	35.6923	38.306	38.1685	32.5511	38.4158	5.01653	10.0331	28.3828	48.4489	50.4905	59.2111	44.2512	46.8453	48.2133	47.9741	45.4567	47.0922	49.0008	42.7619	49.8023	46.4571	11.3865	8.0413	0.00705073	0.0167455	0.0101123	0.0241918
chr12	125001218	125003217	CpG: 20	upstream	32	48.3825	37.824	43.9218	35.2339	45.7295	37.9618	37.8471	37.7078	42.5947	32.8015	40.0005	4.92745	9.85491	30.1455	49.8554	54.8226	65.8906	52.846	47.8728	51.7302	52.3806	50.0447	53.2953	54.5542	47.7929	54.6324	51.6135	14.632	11.6131	0.00328861	0.0140269	0.00328861	0.0173349
chr12	125002434	125004433	CpG: 34	downstream	24	54.1506	41.0164	53.2126	44.7929	55.2065	49.8457	42.807	40.0938	46.5616	36.6136	46.4301	6.46311	12.9262	33.5039	59.3563	60.2219	78.9358	64.8944	56.9386	63.1488	64.507	57.5557	65.7822	65.6773	59.1082	64.8279	62.5261	18.3978	16.096	0.00219965	0.0127702	0.00219965	0.0173349
chr12	125299875	125301874	CpG: 27	downstream	17	80.7202	78.4382	78.9652	79.2933	85.0897	85.7209	78.6933	73.1161	76.224	80.1922	79.6453	3.73115	7.46229	72.183	87.1076	87.0076	88.0411	90.1415	90.0818	89.8916	87.1775	83.2054	87.871	89.6894	87.5622	89.0327	87.1011	9.38742	7.45578	0.00219965	0.0127702	N.A.	N.A.
chr12	133071398	133073397	CpG: 23	upstream	24	81.0001	80.4833	82.6837	80.2888	84.951	81.6589	82.3768	69.1729	76.866	80.2003	79.9682	4.32704	8.65409	71.3141	88.6223	86.5389	90.0479	89.8138	86.0619	87.555	84.9578	85.8956	89.8758	88.8887	90.9142	88.0035	88.1064	8.03532	8.13827	0.00219965	0.0127702	0.00219965	0.0173349
chr12	133133294	133135293	CpG: 29	upstream	11	49.8505	25.6566	27.7406	12.6171	35.1299	20.8236	37.2727	22.601	17.5974	21.9114	27.1201	10.9273	21.8545	5.26554	48.9746	42.891	47.0779	35.1969	39.8049	41.7112	45.3691	28.6364	34.2755	38.3916	27.193	41.3364	34.7731	14.2163	7.65302	0.0199645	0.0299109	N.A.	N.A.
chr13	48891550	48893549	CpG: 42	downstream	58	54.722	53.3127	52.9409	35.969	49.7466	56.2906	58.3272	45.1952	55.3473	54.9089	51.676	6.62867	13.2573	38.4187	64.9334	48.5707	58.2556	55.9793	52.987	53.5733	60.2849	59.7581	56.9041	61.0035	59.5447	53.8732	59.4991	2.19713	7.82302	N.A.	N.A.	0.00328861	0.0173349
chr13	92051717	92053716	CpG: 53	downstream	13	22.1699	38.2771	27.0253	41.0645	35.7527	35.4245	31.3274	28.359	24.9725	42.5543	32.6927	6.97969	13.9594	18.7333	46.6521	47.0081	41.4359	44.4017	50.8009	52.9412	53.1156	56.4253	43.833	63.1023	30.8679	47.3176	49.4688	14.6248	16.7761	0.00328861	0.0140269	0.0199645	0.0332029
chr13	103423299	103425298	CpG: 153	upstream	15	85.0342	77.7231	83.8938	85.3547	73.8637	85.3963	77.4062	76.4515	77.1697	78.6394	80.0933	4.3491	8.69819	71.3951	88.7914	80.1446	91.6575	90.625	89.6398	87.7743	93.3386	87.5407	86.7088	86.1312	83.5556	87.9682	87.455	7.87497	7.36171	0.0101123	0.0197521	N.A.	N.A.
chr13	114145626	114147625	CpG: 151	downstream	18	13.0423	10.2496	9.16132	10.4332	11.0619	20.8138	11.1111	12.3741	11.333	14.3086	12.3889	3.30688	6.61377	5.77512	19.0027	21.2659	26.2316	21.0118	13.455	20.48	20.2933	9.85946	19.1861	20.4725	18.1127	20.4889	17.5848	8.09998	5.19591	0.00705073	0.0167455	N.A.	N.A.
chr14	52115976	52117975	CpG: 144	upstream	11	54.5455	57.0665	30.7071	54.5455	46.1364	44.8918	52.3967	35	50.7913	46.0317	47.2112	8.65282	17.3056	29.9056	64.5169	53.1469	62.259	60.0551	46.7907	60.6484	59.7403	80.101	28.1818	42.4242	68.1818	56.58	55.7258	9.36878	8.5146	0.0371667	0.0472928	N.A.	N.A.
chr14	69254677	69256676	CpG: 34	upstream	14	30.2083	41.735	42.2458	39.1418	43.006	40.8571	46.7595	46.6549	38.2717	38.8876	40.7768	4.74467	9.48934	31.2874	50.2661	28.8733	26.9817	23.7719	23.3599	20.6218	31.0697	28.5317	24.9445	34.7502	31.4906	24.7217	30.1573	-16.0551	-10.6194	0.00219965	0.0127702	0.00705073	0.0212891
chr14	75422508	75424507	CpG: 43	downstream	15	46.2963	39.0064	38.0159	39.4074	36.6667	49.4017	44.8504	35.8396	28.7179	49.8601	40.8062	6.69381	13.3876	27.4186	54.1939	50.7709	45.1852	56.6462	42.8139	48.2531	48.4848	49.9487	45.2148	51.3333	46.621	48.7338	48.3205	7.92759	7.51429	N.A.	N.A.	0.0274863	0.040513
chr14	75892309	75894308	CpG: 93	upstream	10	43.4818	38	38.1944	27.8205	37.8571	34.7403	34.2456	20.1553	22.6398	26.3158	32.3451	7.67072	15.3414	17.0036	47.6865	34.4	51.2281	42.6667	40.3571	44.1991	36.3685	26.7391	45.0864	42.8571	38.4524	42.5702	37.9007	10.2251	5.55564	0.0274863	0.0374244	N.A.	N.A.
chr14	93796710	93798709	CpG: 117	upstream	13	24.8384	19.2275	13.85	36.0073	16.5092	24.4056	7.98817	15.7967	14.4294	12.0243	18.5077	8.05525	16.1105	2.39717	34.6182	20.5623	53.3024	46.1524	24.5513	22.996	23.57	23.1144	32.4542	28.3077	32.6923	33.5129	28.0277	15.0052	9.52006	0.0373364	0.0472928	N.A.	N.A.
chr14	100769821	100771820	CpG: 204	upstream	19	39.8621	36.4394	31.7559	40.5697	31.176	37.0097	34.8465	28.7255	33.6344	30.3031	34.4322	4.02787	8.05575	26.3765	42.488	31.9661	49.4547	49.513	40.5199	36.4688	47.3522	39.7051	48.6641	44.2987	39.8335	41.5845	43.9707	7.15229	9.5385	N.A.	N.A.	0.0101123	0.0241918
chr14	101290864	101292863	CpG: 18	upstream	16	35.1935	33.2432	50.3526	18.7216	33.3242	45.8594	36.4227	30.3185	31.7094	31.7448	34.689	8.62131	17.2426	17.4464	51.9316	34.8371	47.7214	34.0377	27.7136	28.4057	49.6741	43.2094	45.9574	44.9277	51.7978	34.5431	47.1133	-0.145897	12.4243	N.A.	N.A.	0.0199645	0.0332029
chr14	101290869	101292868	CpG: 30	downstream	15	35.2063	33.9779	52.0427	18.303	32.0538	47.6667	37.0327	29.6125	31.49	31.7778	34.9163	9.40003	18.8001	16.1163	53.7164	32.8585	48.3387	34.2779	27.9739	27.5833	49.6524	43.9688	45.6879	43.161	52.1138	34.2065	46.9168	-0.709893	12.0004	N.A.	N.A.	0.0274863	0.040513
chr14	101291428	101293427	CpG: 70	upstream	27	44.8212	42.3809	44.1787	36.3662	36.6409	47.1752	36.5744	40.452	37.4976	35.3181	40.1405	4.24617	8.49235	31.6482	48.6329	41.905	52.6522	44.8378	36.1033	38.7486	57.138	46.6697	51.3115	49.9582	57.5447	42.8494	52.5244	2.70885	12.3839	N.A.	N.A.	0.00328861	0.0173349
chr14	101292710	101294709	CpG: 45	downstream	12	56.8398	52.8846	34.3487	58.9452	42.3747	46.5608	36.0015	54.0014	45.0071	39.7436	46.6708	8.70064	17.4013	29.2695	64.072	53.2131	58.044	58.0378	46.2652	52.7051	66.4949	50.0458	58.341	58.4546	64.3333	53.653	59.5339	6.98228	12.8632	N.A.	N.A.	0.0199645	0.0332029
chr14	105153521	105155520	CpG: 95	upstream	38	74.4178	65.6217	79.5457	76.0778	71.9309	79.6334	65.7389	58.0115	65.3659	65.1163	70.146	7.22858	14.4572	55.6888	84.6031	83.6283	84.951	82.5739	78.7756	81.5652	82.8542	80.0103	82.9178	85.1387	78.9385	82.2988	81.9719	12.1528	11.8259	0.00484876	0.0149028	0.00484876	0.0186169
chr14	105945701	105947700	CpG: 110	downstream	15	26.4551	19.1786	22.3188	22.303	25.6629	22.0925	26.1508	19.5224	20.1366	20.0945	22.3915	2.79614	5.59228	16.7993	27.9838	26.0479	41.8847	31.0533	29.7677	25.8896	31.6935	33.9424	35.2238	38.9651	25.1635	30.9286	32.9977	8.5371	10.6061	0.0101123	0.0197521	0.00705073	0.0212891
chr15	41791563	41793562	CpG: 142	upstream	11	46.4098	50.9884	46.382	49.9383	39.9575	46.4989	54.7589	48.281	42.0452	46.4748	47.1735	4.23591	8.47182	38.7017	55.6453	42.4704	40.4221	44.8776	42.0165	37.7592	36.4519	37.7234	38.6293	42.6517	39.8796	41.5092	39.0672	-5.66432	-8.10632	N.A.	N.A.	0.00484876	0.0186169
chr15	53083700	53085699	CpG: 248	downstream	13	42.0039	39.982	40.0822	37.1058	41.6752	31.8706	47.5149	39.5367	36.2856	43.5651	39.9622	4.27489	8.54977	31.4124	48.512	42.6899	14.0243	23.5609	25.3299	33.1467	36.9869	39.3507	25.1507	26.1844	31.5887	27.7503	31.8523	-12.2119	-8.10992	N.A.	N.A.	0.0143059	0.0285201
chr15	63890790	63892789	CpG: 101	upstream	24	14.9451	13.0053	17.4387	11.2916	14.3935	17.3448	12.7612	6.04335	7.66899	13.429	12.8322	3.71179	7.42359	5.40856	20.2557	22.1769	27.9389	22.4521	20.4914	11.6036	28.6619	18.857	23.3642	29.9474	21.7273	20.9326	24.5116	8.10044	11.6794	0.0274863	0.0374244	0.00219965	0.0173349
chr16	596198	598197	CpG: 29	downstream	32	63.869	54.3099	66.5597	52.6452	54.1804	67.9099	48.3981	45.1113	47.1489	48.7531	54.8886	8.35034	16.7007	38.1879	71.5892	63.8604	76.6322	67.1033	71.9913	66.8657	67.8868	66.5864	70.9477	69.5232	62.1029	69.2906	67.4094	14.402	12.5208	0.0143059	0.0245076	0.0143059	0.0285201
chr16	627464	629463	CpG: 38	upstream	16	20.8028	27.7898	57.1089	51.4918	24.9519	33.2879	46.8257	22.7761	22.445	45.1317	35.2612	13.61	27.22	8.04111	62.4812	56.6597	68.3897	56.5453	69.8281	36.7822	59.7802	59.3423	33.7686	60.1907	55.1948	57.641	53.6553	22.3799	18.3942	0.0199645	0.0299109	0.0143059	0.0285201
chr16	741925	743924	CpG: 164	upstream	14	61.5616	54.7502	49.1477	57.6984	64.278	61.2361	58.6928	68.039	51.4239	56.2325	58.306	5.75693	11.5139	46.7922	69.8199	56.0087	51.0269	48.4779	45.7566	52.3982	54.1599	62.1888	50.6194	57.9101	55.3831	50.7337	56.0522	-7.57237	-2.25379	0.0199645	0.0299109	N.A.	N.A.
chr16	787328	789327	CpG: 21	downstream	15	33.2931	13.837	29.831	27.5513	26.6337	38.763	20.615	17.6533	18.8699	22.5056	24.9553	7.69061	15.3812	9.57406	40.3365	35.3282	30.5015	44.9653	55.9892	29.6352	37.6776	31.6061	40.6394	45.4312	21.7961	39.2839	35.4301	14.3286	10.4748	0.0199645	0.0299109	N.A.	N.A.
chr16	1507654	1509653	CpG: 32	downstream	14	82.3045	55.928	77.4603	67.634	64.2725	70.1312	68.6122	89.3878	70.1409	56.2992	70.2171	10.586	21.172	49.0451	91.3891	49.5344	51.975	58.7244	62.7068	65.1465	73.0615	69.2896	58.5084	69.3161	63.7124	57.6174	66.7776	-12.5996	-3.43945	0.0274863	0.0374244	N.A.	N.A.
chr16	1574987	1576986	CpG: 36	downstream	35	73.6443	73.7865	75.7591	70.202	72.7018	69.6981	80.8776	75.9804	71.303	74.3495	73.8302	3.26962	6.53923	67.291	80.3695	67.455	66.0809	66.633	63.3708	65.2732	66.779	69.4792	69.8928	69.4196	71.0406	65.7626	69.3223	-8.06765	-4.50798	0.00219965	0.0127702	N.A.	N.A.
chr16	1592108	1594107	CpG: 22	downstream	11	70.8333	67.5076	68.1818	75.1543	74.3316	78.9773	71.2121	68.7179	61.5822	68.4848	70.4983	4.82951	9.65903	60.8393	80.1573	79.1647	78.0109	80.6277	82.4599	81.5152	82.303	77.7622	72.4138	80.7359	73.8636	80.3557	77.4157	9.85736	6.91743	0.00328861	0.0140269	N.A.	N.A.
chr16	1818917	1820916	CpG: 31	downstream	34	43.8457	35.1194	49.1103	51.3133	40.0747	53.353	42.9728	41.0149	45.8714	52.712	45.5388	6.0283	12.0566	33.4821	57.5954	48.4664	62.9632	60.3639	51.2672	50.6406	51.8346	51.3076	58.8798	60.1625	54.3805	54.7403	55.313	9.20152	9.77424	N.A.	N.A.	0.0143059	0.0285201
chr16	2057327	2059326	CpG: 84	upstream	10	10.4762	1	5.64103	8.83459	9.58333	9.00735	2.33766	3.53623	1.11111	3.79121	5.53187	3.66903	7.33806	-1.80619	12.8699	15.5861	36.25	18.6513	12.4545	5.81871	6.77866	3.07692	16.2745	15.7998	8.4127	17.7521	10.0685	12.2203	4.53664	0.0101123	0.0197521	N.A.	N.A.
chr16	2175129	2177128	CpG: 17	upstream	10	63.2971	62.2273	57.1397	66.0256	74.0173	70.2353	62.1176	47.3571	61.7143	53.3696	61.7501	7.76149	15.523	46.2271	77.2731	76.5865	84.037	80.4222	72.8787	76.4714	77.041	65.7252	81.4815	76.8329	69.4222	78.0792	74.1005	16.3291	12.3505	0.00328861	0.0140269	0.0143059	0.0285201
chr16	2255829	2257828	CpG: 72	downstream	19	43.9225	42.0518	52.5545	49.9152	43.0675	41.348	45.3073	55.2253	55.8636	46.9613	47.6217	5.43584	10.8717	36.75	58.4934	53.2657	61.4507	58.9232	62.6906	50.2249	46.8173	43.9202	51.8144	59.4292	52.1886	57.311	50.8339	9.68929	3.21223	0.0143059	0.0245076	N.A.	N.A.
chr16	2952192	2954191	CpG: 116	upstream	10	63.1726	54.798	56.5128	64.7436	55.7143	60.7	62.2436	55.1212	48.1818	58.8194	58.0007	4.95059	9.90117	48.0996	67.9019	67.0291	69.1111	70.6211	63.3883	58.1164	61.5929	54.8512	68.2619	74.4485	57.5556	65.6532	63.342	7.65246	5.34127	0.0199645	0.0299109	N.A.	N.A.
chr16	4662007	4664006	CpG: 254	upstream	13	15.9884	15.3477	13.8278	16.2779	15.7285	19.9	12.4767	16.7404	16.2393	14.0308	15.6558	2.006	4.01201	11.6437	19.6678	25.6202	25.5274	29.0728	24.273	26.9149	26.2328	21.9797	19.3858	25.2159	17.9393	26.2816	22.1507	10.6259	6.49495	0.00219965	0.0127702	N.A.	N.A.
chr16	4728263	4730262	CpG: 26	upstream	26	57.1198	53.0543	39.4077	41.1268	53.1806	53.2884	38.4395	27.2687	32.2188	29.2749	42.4379	11.0358	22.0715	20.3664	64.5095	60.8787	74.565	68.9757	58.9805	74.6869	65.2989	75.6948	70.3691	72.7331	55.908	67.6173	68.0008	25.1794	25.5628	0.00219965	0.0127702	0.00328861	0.0173349
chr16	4729562	4731561	CpG: 22	upstream	31	59.0468	56.144	43.4912	46.1582	58.2724	58.1612	42.141	32.8858	38.4747	34.4149	46.919	10.259	20.5179	26.4011	67.4369	63.4185	76.5169	71.6498	62.6012	75.5927	68.0125	77.2271	73.7349	74.0789	60.4787	69.9558	70.7064	23.0368	23.7874	0.00219965	0.0127702	0.00219965	0.0173349
chr16	4850118	4852117	CpG: 97	upstream	23	73.6922	61.9917	56.2703	54.0633	70.4096	65.5855	51.0494	42.2152	58.6481	52.8148	58.674	9.5011	19.0022	39.6718	77.6762	72.2201	71.8126	78.0373	70.0425	78.2769	77.2175	70.5506	67.3416	70.6394	68.2275	74.0779	70.7953	15.4039	12.1213	0.0101123	0.0197521	0.0199645	0.0332029
chr16	29194538	29196537	CpG: 21	upstream	19	61.1136	50.5278	54.552	56.2403	68.8654	56.2631	54.1234	50.1566	53.5146	50.6214	55.5978	5.72511	11.4502	44.1476	67.048	75.2719	70.1653	72.2289	57.3244	60.7326	70.1936	70.5705	75.116	70.1988	59.9537	67.1446	69.2065	11.5468	13.6087	0.0101123	0.0197521	0.00484876	0.0186169
chr16	30100817	30102816	CpG: 77	upstream	35	66.6553	64.789	68.8613	71.648	68.5856	74.5873	70.6864	64.418	64.3482	66.0884	68.0668	3.44638	6.89276	61.174	74.9595	75.3008	79.6855	77.1222	77.0428	72.9933	75.7996	73.1204	77.4102	78.0852	72.7928	76.4289	75.4416	8.36217	7.37487	0.00328861	0.0140269	N.A.	N.A.
chr16	30407291	30409290	CpG: 112	downstream	11	55.2814	54.0119	65.3391	89.2003	77.8566	80.866	51.7045	50.1082	58.2654	78.9347	66.1568	14.3088	28.6175	37.5393	94.7743	89.5385	96.2154	83.4123	88.6895	84.9742	84.3037	74.0278	84.5541	91.6268	83.9374	88.566	83.69	22.4092	17.5331	0.00705073	0.0167455	0.0274863	0.040513
chr16	30573038	30575037	CpG: 38	downstream	22	66.7911	56.4379	77.496	75.836	70.3352	69.6112	71.452	77.2841	54.9142	63.989	68.4147	8.01725	16.0345	52.3802	84.4492	73.3694	79.6325	82.3816	86.0976	80.2529	75.927	57.682	82.9774	68.4843	74.5144	80.3468	71.917	11.9321	3.50235	0.00705073	0.0167455	N.A.	N.A.
chr16	31106322	31108321	CpG: 84	downstream	16	61.1167	59.7351	68.8582	64.0712	71.3393	65.3116	66.8478	60.6108	60.4755	63.9199	64.2286	3.90439	7.80878	56.4198	72.0374	69.5861	73.5323	75.0584	68.195	75.1008	68.1734	70.0559	69.5538	70.0149	71.1957	72.2945	69.7987	8.06594	5.57012	0.00705073	0.0167455	N.A.	N.A.
chr16	31578560	31580559	CpG: 59	upstream	34	18.276	21.1664	15.5045	18.4224	18.2816	15.6448	13.0178	12.9416	14.279	20.5101	16.8044	2.9514	5.90281	10.9016	22.7072	29.2698	27.4797	27.9362	30.4782	24.2661	27.1905	21.1174	23.8825	27.6308	22.0597	27.886	24.3762	11.0816	7.57174	0.00219965	0.0127702	0.00328861	0.0173349
chr16	56709954	56711953	CpG: 25	downstream	17	55.0747	54.8651	40.5952	36.7209	46.387	36.6076	49.3172	43.9578	42.2881	47.5158	45.3329	6.59478	13.1896	32.1434	58.5225	39.3214	35.6866	37.7399	30.8457	35.6119	38.7656	41.3237	33.3223	26.9847	43.1265	35.8411	36.7046	-9.49182	-8.62837	0.0101123	0.0197521	N.A.	N.A.
chr16	58056713	58058712	CpG: 23	upstream	17	51.2027	49.3936	54.642	50.6453	46.6128	49.4384	45.3871	42.1214	43.6137	47.884	48.0941	3.76912	7.53825	40.5559	55.6324	51.1528	52.8209	59.5178	49.3696	52.1353	58.4425	62.7106	52.4317	59.3855	52.8494	52.9993	57.164	4.90518	9.06985	N.A.	N.A.	0.00484876	0.0186169
chr16	67144336	67146335	CpG: 22	downstream	16	77.6683	70.0962	66.9161	81.863	73.2183	63.5985	69.3089	60.006	74.5718	61.2973	69.8544	7.12721	14.2544	55.6	84.1088	79.5576	85.8351	89.4097	71.8312	79.4367	79.8691	74.387	77.7065	78.9123	75.0641	81.2141	77.1878	11.3596	7.33338	0.0199645	0.0299109	N.A.	N.A.
chr16	67208679	67210678	CpG: 61	downstream	19	47.1577	35.0894	32.7161	36.1279	39.3818	40.9306	36.8465	36.1676	33.3213	39.3842	37.7123	4.24163	8.48326	29.2291	46.1956	30.974	26.6464	27.811	29.8123	32.6335	32.1399	33.797	24.5057	36.3174	27.638	29.5754	30.8796	-8.13689	-6.83273	0.00219965	0.0127702	N.A.	N.A.
chr16	85392177	85394176	CpG: 17	upstream	19	68.6379	68.1343	76.0917	68.6849	64.1544	64.5025	74.2046	71.2998	75.194	71.9612	70.2865	4.18915	8.3783	61.9082	78.6648	66.427	59.8889	55.9626	64.5391	70.2807	57.0676	73.1678	61.6408	58.3079	63.5596	63.4197	62.7487	-6.86686	-7.53782	N.A.	N.A.	0.0274863	0.040513
chr16	85394379	85396378	CpG: 17	downstream	13	77.6856	82.7977	85.5861	84.5853	85.0288	87.9029	79.4103	80.5538	81.9543	79.5904	82.5095	3.24589	6.49177	76.0178	89.0013	90.2022	91.4465	91.7266	89.5834	94.3051	89.6359	86.7873	92.1409	88.506	94.8832	91.4527	90.3906	8.94322	7.88112	0.00219965	0.0127702	0.00328861	0.0173349
chr16	85517110	85519109	CpG: 26	upstream	24	56.0337	59.0496	61.8475	50.1922	59.8671	61.9508	52.5805	34.0698	50.4763	57.0716	54.3139	8.32298	16.646	37.668	70.9599	70.0251	78.0785	65.8466	59.1624	65.3632	70.9517	61.608	58.4607	65.3336	68.148	67.6952	64.9004	13.3812	10.5865	0.00705073	0.0167455	0.0199645	0.0332029
chr16	85684492	85686491	CpG: 33	downstream	19	61.448	56.216	62.6579	60.3427	63.4581	64.5443	62.5801	61.612	64.1636	68.8033	62.5826	3.22486	6.44971	56.1329	69.0323	69.7019	76.3097	75.7853	62.3109	70.1352	63.0638	58.144	67.2707	80.2597	64.2125	70.8486	66.5901	8.26602	4.0075	0.0199645	0.0299109	N.A.	N.A.
chr16	87991597	87993596	CpG: 22	downstream	12	28.8132	23.5912	19.9678	24.5839	27.8515	40.2652	20.3868	24.1833	16.7733	17.9124	24.4329	6.82985	13.6597	10.7732	38.0926	17.5695	45.4487	41.5179	27.8308	24.7351	33.4173	26.7982	40.6527	33.4656	36.3611	31.4204	34.139	6.98755	9.70614	N.A.	N.A.	0.0199645	0.0332029
chr16	88182857	88184856	CpG: 22	upstream	19	58.5138	55.3277	59.6416	63.7538	63.7497	57.3377	53.7772	59.9139	58.246	50.8881	58.115	4.06484	8.12969	49.9853	66.2446	64.5426	65.563	63.273	63.1215	71.3122	69.2395	70.8219	72.0223	69.8239	64.5615	65.5624	69.2938	7.4475	11.1789	N.A.	N.A.	0.00219965	0.0173349
chr16	88500815	88502814	CpG: 132	upstream	10	71.9487	71.7429	70.6593	75.4216	66.7811	72.9474	63.381	67.4464	68.3209	78.7671	70.7416	4.47494	8.94987	61.7918	79.6915	81.5749	79.697	76.4286	75.7276	83.7707	83.7248	80.9659	74.3773	75.3511	83.7778	79.4397	79.6394	8.69812	8.89775	0.00484876	0.0149028	0.0101123	0.0241918
chr16	88588205	88590204	CpG: 24	upstream	13	59.8685	30.9007	37.4508	33.6686	38.4524	29.6398	28.6025	31.1652	30.9399	34.6548	35.5343	9.14731	18.2946	17.2397	53.8289	42.3264	47.8756	55.0226	40.8425	37.3504	49.1483	45.3931	37.6524	36.8267	44.8246	44.6835	42.769	9.1492	7.2347	0.0274863	0.0374244	N.A.	N.A.
chr16	88753279	88755278	CpG: 79	downstream	10	76.8521	82.8716	82.652	85.625	87.6172	85.2679	90.0238	79.538	82.25	80	83.2698	3.96429	7.92858	75.3412	91.1983	88.2645	92.3021	92.4749	87.0443	95.7787	82.6907	83.1557	84.8697	84.4639	83.1448	91.1729	83.665	7.90313	0.395226	0.00705073	0.0167455	N.A.	N.A.
chr16	88836113	88838112	CpG: 28	upstream	43	37.0242	30.9697	38.8674	32.6933	32.6706	32.0563	26.7291	31.2981	31.2813	33.12	32.671	3.33236	6.66473	26.0063	39.3357	39.346	50.7322	40.6313	34.4025	37.2013	37.5409	33.9262	39.7846	39.3959	37.1814	40.4627	37.5658	7.79165	4.89478	0.00705073	0.0167455	N.A.	N.A.
chr16	88867781	88869780	CpG: 92	upstream	32	14.0468	8.73231	7.54363	11.9205	17.1821	16.3528	14.8104	8.47822	7.4357	9.73564	11.6238	3.73243	7.46487	4.15894	19.0887	22.1091	19.2945	24.8186	16.5742	17.4968	19.214	20.8524	23.7221	19.1692	16.5949	20.0586	19.9105	8.43481	8.28672	0.00328861	0.0140269	0.00328861	0.0173349
chr16	88902468	88904467	CpG: 31	downstream	11	84.4697	73.5905	80.2642	88.8462	85.6577	84.8106	87.9692	73.4138	81.4617	82.2476	82.2731	5.3431	10.6862	71.5869	92.9593	82.8057	93.1527	92.5207	75.7631	94.2803	93.8256	92.0145	85.2305	91.857	96.3182	87.7045	91.8492	5.43139	9.57606	N.A.	N.A.	0.00705073	0.0212891
chr16	88903510	88905509	CpG: 31	upstream	29	83.8658	72.816	78.9605	87.9923	83.2209	83.6186	87.0198	73.2168	79.2524	78.93	80.8893	5.20752	10.415	70.4743	91.3044	83.3566	93.4073	93.8318	76.9136	95.1978	91.89	93.6621	84.7687	89.6596	92.4796	88.5414	90.492	7.65212	9.60264	N.A.	N.A.	0.00484876	0.0186169
chr16	89068647	89070646	CpG: 23	upstream	10	57.9323	52.1046	49.5273	48.3696	51.4899	49.6504	47.0088	45.4283	45.1136	39.6997	48.6324	4.87275	9.7455	38.8869	58.3779	56.4435	60.4923	58.4905	56.2037	60.7651	54.6761	47.1784	48.5417	57.0317	44.8651	58.479	50.4586	9.84657	1.82615	0.00484876	0.0149028	N.A.	N.A.
chr17	935089	937088	CpG: 59	downstream	13	62.0117	47.1652	40.4429	51.0005	60.7618	66.4918	68.0416	41.5886	47.2297	74.7552	55.9489	11.9968	23.9936	31.9553	79.9425	86.3063	86.4968	71.9651	67.1014	74.5007	95.1412	57.1865	81.4327	86.2348	68.3837	77.2741	77.6758	21.3252	21.7269	0.0101123	0.0197521	0.0199645	0.0332029
chr17	1466313	1468312	CpG: 94	downstream	14	70.551	67.493	68.1013	76.5863	83.4014	72.5878	65.3094	68.0158	71.0623	71.909	71.5017	5.24961	10.4992	61.0025	82.0009	81.1912	88.4184	89.3014	73.1359	79.0247	77.8848	80.6723	80.4021	83.664	77.8694	82.2143	80.0985	10.7126	8.59678	0.0101123	0.0197521	0.0101123	0.0241918
chr17	3905994	3907993	CpG: 36	upstream	37	77.0216	65.0977	66.8018	67.0513	72.4462	76.4165	61.602	56.3956	63.1683	66.7256	67.2727	6.48101	12.962	54.3107	80.2347	73.7159	84.6769	80.4906	68.1688	76.7783	73.8645	76.8037	79.2904	80.8552	72.9292	76.7661	76.7486	9.49343	9.47593	0.0199645	0.0299109	0.0143059	0.0285201
chr17	6795430	6797429	CpG: 21	upstream	14	56.5293	32.6931	43.1022	59.898	52.762	56.4515	55.1957	46.1075	46.0969	51.0865	49.9923	8.13444	16.2689	33.7234	66.2611	56.1041	50.319	54.3096	23.3156	38.7401	42.3484	36.9671	38.1905	38.0302	26.2446	44.5577	36.3561	-5.43457	-13.6361	N.A.	N.A.	0.0101123	0.0241918
chr17	7484286	7486285	CpG: 95	upstream	12	57.3177	43.5062	52.8346	48.1798	55.9246	55.801	51.3756	43.2716	39.4817	48.3775	49.607	6.09832	12.1966	37.4104	61.8037	55.0367	64.6037	67.0605	58.9447	55.0983	65.7909	56.5412	55.491	59.1468	54.2011	60.1488	58.2342	10.5418	8.62717	0.0199645	0.0299109	0.0274863	0.040513
chr17	18148280	18150279	CpG: 63	upstream	14	84.5915	81.8802	89.881	87.0418	90.2381	92.2221	83.6701	77.2576	84.2535	87.3629	85.8399	4.45083	8.90166	76.9382	94.7415	92.6886	96.8622	94.3512	92.898	95.4165	92.1421	94.9492	90.7539	92.4923	90.5558	94.4433	92.1787	8.60343	6.33879	0.00219965	0.0127702	N.A.	N.A.
chr17	18264423	18266422	CpG: 72	upstream	10	29.306	25.5	22.2242	18.9015	26.3804	27.6961	28.4314	20.3596	18.9815	25.9286	24.3709	3.93414	7.86828	16.5026	32.2392	31.2144	36.149	33.0833	34.0478	35.4955	22.7266	25.9336	32.48	35.4202	24.9648	33.998	28.3051	9.62708	3.93412	0.00219965	0.0127702	N.A.	N.A.
chr17	21176820	21178819	CpG: 72	upstream	13	27.08	18.3476	13.7973	14.0655	17.6791	27.2723	18.1684	14.3814	16.0548	25.3209	19.2167	5.34879	10.6976	8.51913	29.9143	23.2574	33.5292	28.5204	26.6503	32.1706	27.8514	25.8944	26.6725	30.309	27.0721	28.8256	27.5599	9.60885	8.34315	0.0143059	0.0245076	0.0199645	0.0332029
chr17	25676604	25678603	CpG: 32	downstream	22	60.4506	64.8978	67.4242	53.9683	70.9382	70.0091	62.3199	45.516	62.5719	68.0806	62.6177	7.84627	15.6925	46.9251	78.3102	70.4334	80.7163	82.1818	69.0486	67.6607	71.5387	68.7028	68.7163	79.0847	64.5076	74.0082	70.51	11.3905	7.89237	0.0199645	0.0299109	N.A.	N.A.
chr17	33775795	33777794	CpG: 40	downstream	42	23.4389	18.731	17.6842	14.3056	18.8583	24.6261	14.0258	8.60818	16.42	12.3239	16.9022	4.88957	9.77914	7.12306	26.6813	29.725	29.346	31.8629	18.5594	35.4408	28.6465	18.8217	23.6587	23.0755	21.6011	28.9868	23.1607	12.0846	6.25849	0.0101123	0.0197521	N.A.	N.A.
chr17	35966981	35968980	CpG: 75	upstream	10	58.2237	73.6775	80	54.8396	50.9774	70.9569	78.882	80	70.8571	70.4545	68.8869	10.6053	21.2107	47.6762	90.0976	57.645	45.4167	47.9341	48.3766	43.1333	48.9271	52.5673	60.1399	61.9591	61.2551	48.5011	56.9697	-20.3857	-11.9172	0.00481088	0.0149028	N.A.	N.A.
chr17	37322100	37324099	CpG: 51	downstream	19	55.9647	36.105	43.866	46.7999	52.0044	44.7676	53.4676	45.7179	48.5218	41.4344	46.8649	5.92112	11.8422	35.0227	58.7072	60.6356	67.4577	52.4215	48.239	59.8862	62.9588	48.1219	59.9714	64.1343	55.1738	57.728	58.072	10.8631	11.2071	0.0199645	0.0299109	0.0143059	0.0285201
chr17	40835099	40837098	CpG: 30	downstream	13	79.3831	76.8808	80.1981	80.8866	83.2051	75.8883	79.7329	87.4908	79.7816	69.8774	79.3325	4.62309	9.24619	70.0863	88.5787	74.1952	77.2384	58.0364	72.9167	70.0745	85.7523	75.8059	82.9842	73.9589	70.3679	70.4922	77.7738	-8.84026	-1.55866	0.0199645	0.0299109	N.A.	N.A.
chr17	40836268	40838267	CpG: 39	downstream	10	90.8904	91.3736	94.2576	97.4603	94.1667	94.8214	89.6528	95.7381	93.7161	78.6184	92.0695	5.27717	10.5543	81.5152	102.624	89.787	93.7433	69.1315	86.6667	77.4126	98.4011	85.7698	96.7683	90.3132	83.9782	83.3482	91.0461	-8.72131	-1.02339	0.0373364	0.0472928	N.A.	N.A.
chr17	45772994	45774993	CpG: 158	downstream	14	48.4395	50.6259	40.6051	49.3835	40.5329	48.6545	41.1588	34.188	46.7501	38.9484	43.9287	5.52955	11.0591	32.8696	54.9878	55.7898	58.9747	49.9217	52.4417	45.8799	54.1358	45.6852	57.3654	48.2569	47.6953	52.6016	50.6277	8.67288	6.69904	0.0199645	0.0299109	N.A.	N.A.
chr17	46653216	46655215	CpG: 44	upstream	44	26.6821	17.2045	14.9443	27.0597	27.7998	37.9242	14.5622	10.9012	17.366	13.9136	20.8358	8.55916	17.1183	3.71745	37.9541	32.5037	64.4095	44.5769	32.212	37.7949	56.063	28.3814	43.2493	34.1676	28.9282	42.2994	38.1579	21.4636	17.3221	0.00705073	0.0167455	0.00705073	0.0212891
chr17	46697702	46699701	CpG: 24	downstream	25	82.5278	77.4386	82.9556	71.4714	78.0613	80.5844	86.2206	87.2727	75.0969	73.7093	79.5339	5.28679	10.5736	68.9603	90.1074	70.0278	65.982	64.2277	82.1548	70.6151	79.1782	86.3071	64.4751	77.7609	77.6706	70.6015	77.0784	-8.93237	-2.45549	0.0199645	0.0299109	N.A.	N.A.
chr17	47631686	47633685	CpG: 18	upstream	14	67.0112	70.3669	66.2393	66.847	68.6581	73.8661	66.0792	62.7693	64.3943	65.7845	67.2016	3.13474	6.26948	60.9321	73.4711	72.5897	73.5871	79.9879	71.9558	76.0626	70.9195	77.3961	72.2713	75.588	73.4154	74.8366	73.9181	7.63505	6.71647	0.00705073	0.0167455	N.A.	N.A.
chr17	48680556	48682555	CpG: 17	downstream	11	17.7044	15.4401	45.6229	23.7374	39.7139	23.3058	19.4976	11.5014	39.0152	21.121	25.666	11.597	23.194	2.47198	48.8599	32.8716	60.1376	49.3107	50.9452	39.6694	43.5978	21.7045	35.113	57.9221	50.9642	46.5869	41.8603	20.9209	16.1944	0.0143059	0.0245076	N.A.	N.A.
chr17	56355503	56357502	CpG: 23	downstream	52	32.9048	24.627	25.8942	32.5272	40.0464	37.5215	25.1002	12.9059	23.1288	17.8491	27.2505	8.52141	17.0428	10.2077	44.2934	39.8698	51.3862	61.8587	33.1866	43.5923	41.8921	39.335	35.8987	41.4698	43.2344	45.9787	40.366	18.7282	13.1155	0.00705073	0.0167455	0.00705073	0.0212891
chr17	73901354	73903353	CpG: 84	downstream	14	35.1574	29.9535	40.4659	37.7755	35.2283	50.0536	27.2024	31.7646	32.8351	34.6886	35.5125	6.35228	12.7046	22.8079	48.2171	43.8057	51.6525	51.4052	44.6841	46.5889	34.7508	40.8549	28.227	42.486	32.9161	47.6273	35.847	12.1148	0.33446	0.00705073	0.0167455	N.A.	N.A.
chr17	74376849	74378848	CpG: 376	upstream	18	45.8015	44.073	34.5617	38.5615	39.9747	43.1249	36.6361	33.7266	32.4987	35.5325	38.4491	4.64882	9.29764	29.1515	47.7468	47.7846	51.9437	65.7415	49.3591	52.803	53.559	42.7196	46.0821	57.5568	48.7719	53.5264	49.7379	15.0773	11.2888	0.00219965	0.0127702	0.00705073	0.0212891
chr17	74551221	74553220	CpG: 51	upstream	10	72.5692	80.6908	65.4701	72	72.5376	83.7885	61.6827	61.1213	69.9465	71.0165	71.0823	7.2977	14.5954	56.4869	85.6777	79.8294	94.7917	88.5749	81.6149	80.6667	79.745	80.8466	77.1092	85	75.1212	85.0955	79.5644	14.0132	8.48209	0.0143059	0.0245076	0.0274863	0.040513
chr17	76352819	76354818	CpG: 205	upstream	13	70.3024	78.3766	80.572	67.6026	74.9581	72.1893	72.5659	81.854	79.7076	71.993	75.0122	4.84475	9.6895	65.3227	84.7017	69.7863	59.3826	58.3883	71.4423	61.5688	65.3913	73.6581	62.962	59.4017	69.8817	64.1137	66.259	-10.8985	-8.75321	0.00705073	0.0167455	0.0199645	0.0332029
chr17	79045697	79047696	CpG: 21	downstream	14	82.8788	83.6996	81.4902	80.7612	87.0765	85.5948	87.2978	80.9439	85.5976	79.2905	83.4631	2.83253	5.66505	77.798	89.1281	89.8488	95.667	93.2121	92.9596	91.7321	83.21	95.8508	93.22	89.9083	91.6296	92.6839	90.7637	9.22085	7.30065	0.00219965	0.0127702	N.A.	N.A.
chr17	79426170	79428169	CpG: 24	downstream	27	63.3209	57.8795	63.915	61.8153	64.0442	72.2684	59.5698	60.4627	63.1975	60.6628	62.7136	3.92206	7.84411	54.8695	70.5577	74.6885	77.2941	75.5021	69.607	71.5941	78.839	75.6064	72.4685	76.3626	58.5417	73.7372	72.3637	11.0236	9.65005	0.00484876	0.0149028	N.A.	N.A.
chr17	79428501	79430500	CpG: 50	upstream	50	79.1984	72.276	81.312	74.5002	73.5972	87.0028	79.5065	70.9197	75.0506	72.8587	76.6222	5.01555	10.0311	66.5911	86.6533	85.3317	88.9442	89.5832	82.3142	82.9546	85.7379	89.2694	86.6546	84.6173	84.7565	85.8256	86.2071	9.20337	9.5849	0.00705073	0.0167455	0.0101123	0.0241918
chr17	79799625	79801624	CpG: 25	downstream	33	81.6658	81.7498	80.1091	80.4598	83.7317	87.0513	72.827	78.4257	79.1994	77.1199	80.234	3.83006	7.66012	72.5738	87.8941	87.5907	91.1516	92.929	89.7716	90.9525	88.1933	85.8934	88.005	90.9978	84.5637	90.4791	87.5307	10.2451	7.2967	0.00219965	0.0127702	N.A.	N.A.
chr17	79824701	79826700	CpG: 64	upstream	18	62.8959	61.5404	59.1879	60.6861	65.7933	71.5763	64.7639	54.7738	66.2714	59.4924	62.6981	4.66974	9.33949	53.3587	72.0376	72.9845	77.9441	81.4158	76.6229	78.5022	69.8163	69.0384	76.8577	74.2831	69.0359	77.4939	71.8063	14.7958	9.10814	0.00219965	0.0127702	0.00705073	0.0212891
chr17	79880873	79882872	CpG: 43	downstream	11	49.9445	46.8032	42.7304	49.5238	48.5361	51.4955	41.5806	32.9501	42.5973	35.6931	44.1855	6.24197	12.4839	31.7015	56.6694	60.5405	61.6579	68.6934	58.3555	61.5052	64.1147	51.0183	57.5043	56.2333	55.2642	62.1505	56.827	17.9651	12.6415	0.00219965	0.0127702	0.00328861	0.0173349
chr17	80085334	80087333	CpG: 22	downstream	11	93.4848	97.3385	91.9908	86.3312	90.4997	91.2099	93.5162	89.2424	93.1731	92.3495	91.9136	2.92579	5.85158	86.062	97.7652	82.3144	75.6061	76.1679	91.1866	80.1804	89.4651	90.7197	86.3771	82.675	85.3424	81.0911	86.9159	-10.8226	-4.99776	0.00705073	0.0167455	N.A.	N.A.
chr17	80192425	80194424	CpG: 26	upstream	18	79.4868	75.4481	77.3758	85.5271	84.45	82.7339	73.2507	77.2712	76.5041	77.7895	78.9837	4.02041	8.04083	70.9429	87.0245	86.5008	83.402	90.9994	82.0747	93.7595	85.9504	88.1617	79.0014	85.1403	82.3848	87.3473	84.1277	8.36355	5.14402	0.0143059	0.0245076	N.A.	N.A.
chr17	80198605	80200604	CpG: 27	upstream	23	48.7541	48.7743	44.826	43.9518	50.303	56.4273	47.076	40.6896	47.7764	36.6832	46.5262	5.42267	10.8453	35.6808	57.3715	59.0888	63.2751	62.7741	50.2715	55.9259	53.2237	52.2457	60.252	58.3026	50.3615	58.2671	54.8771	11.7409	8.35091	0.00705073	0.0167455	0.00705073	0.0212891
chr17	80200800	80202799	CpG: 39	upstream	10	72.7202	56.9885	62.4341	62.2249	78.1818	76.0317	44.8701	37.6901	58.5185	43.8095	59.3469	13.9684	27.9368	31.4101	87.2838	71.0764	79.7475	85.5093	73.3929	72.871	79.2943	70.8523	73.55	80.0101	69.0911	76.5194	74.5596	17.1724	15.2126	0.0274863	0.0374244	N.A.	N.A.
chr17	80275119	80277118	CpG: 65	upstream	15	52.1008	52.724	67.6962	57.145	51.1842	51.9919	55.9861	55.2303	53.0141	76.7725	57.3845	8.33428	16.6686	40.716	74.0531	45.5365	32.3508	32.9346	38.3941	32.2497	42.4672	53.8743	53.6064	48.2104	49.7756	36.2931	49.5868	-21.0914	-7.79774	0.00219965	0.0127702	N.A.	N.A.
chr18	77285545	77287544	CpG: 102	downstream	12	77.9167	76.3889	73.991	81.6407	80.6886	74.1422	74.6779	73.1501	71.6932	68.0863	75.2376	4.08717	8.17433	67.0632	83.4119	80.1496	85.6631	90.0214	83.8528	87.7652	83.189	83.9335	78.4167	84.887	75.8083	85.4904	81.2469	10.2528	6.00934	0.00484876	0.0149028	N.A.	N.A.
chr19	609292	611291	CpG: 22	upstream	21	34.9845	34.5225	41.317	23.5459	32.4151	33.7808	38.3186	28.615	31.5964	36.7963	33.5892	5.01316	10.0263	23.5629	43.6155	49.1275	50.0424	34.5524	37.8425	30.5768	52.0583	37.6595	41.1743	44.1336	34.5325	40.4283	41.9116	6.83911	8.32242	N.A.	N.A.	0.0274863	0.040513
chr19	690928	692927	CpG: 22	downstream	12	69.8764	58.7557	84.9825	70.1667	79.0459	64.1228	62.2669	57.197	50.9715	59.0278	65.6413	10.4538	20.9075	44.7338	86.5488	75.2245	76.3369	76.4535	81.5805	85.418	84.777	79.2793	70.0808	86.788	68.8715	79.0027	77.9593	13.3614	12.318	0.0274863	0.0374244	N.A.	N.A.
chr19	798937	800936	CpG: 221	downstream	14	18.7994	25.2148	19.1209	21.1111	22.1854	22.0238	15.9602	15.4406	21.345	13.9993	19.5201	3.52981	7.05963	12.4604	26.5797	26.5761	32.0418	30.7993	23.2984	25.5187	24.5227	22.61	25.9313	21.1203	24.6378	27.6469	23.7644	8.12681	4.24436	0.00328861	0.0140269	N.A.	N.A.
chr19	806664	808663	CpG: 202	downstream	19	75.7143	64.376	72.3183	72.6579	76.9532	71.6937	67.2873	69.2982	71.5342	63.5247	70.5358	4.43722	8.87444	61.6613	79.4102	75.2045	82.0227	83.3398	80.0938	78.2418	76.5404	71.2568	74.3752	78.7449	80.0439	79.7805	76.1922	9.24472	5.65646	0.00484876	0.0149028	N.A.	N.A.
chr19	813825	815824	CpG: 213	downstream	48	81.024	71.3283	75.8216	83.0418	85.5186	83.5188	77.776	72.1942	76.9491	74.5356	78.1708	4.9146	9.8292	68.3416	88	88.7262	87.868	91.255	85.2705	89.1963	88.7711	87.5761	88.1777	83.842	83.4546	88.4632	86.3643	10.2924	8.19351	0.00328861	0.0140269	0.00705073	0.0212891
chr19	822670	824669	CpG: 153	downstream	14	64.9542	71.2716	60.7072	72.3576	71.25	76.449	67.0689	51.7079	60.815	48.6852	64.5267	9.09484	18.1897	46.337	82.7163	73.6346	85.5835	79.2489	75.5456	81.5422	84.0262	66.1033	64.4052	76.676	69.676	79.111	72.1774	14.5843	7.65069	0.00484876	0.0149028	N.A.	N.A.
chr19	834534	836533	CpG: 27	upstream	13	49.3162	46.676	30.1798	41.3045	54.6604	41.6577	35.2381	20.844	44.6368	33.5971	39.8111	9.99411	19.9882	19.8228	59.7993	56.915	77.7564	80.6702	54.9413	59.4909	64.6163	59.3639	60.9162	63.2108	52.2021	65.9548	60.0619	26.1437	20.2508	0.00219965	0.0127702	0.00328861	0.0173349
chr19	835525	837524	CpG: 28	downstream	11	43.4848	38.1929	18.3117	31.5657	48.3838	33.5247	27.619	9.2803	34.9495	26.3085	31.1621	11.5375	23.0749	8.08719	54.237	50.7047	74.6212	78.292	50.4785	53.1951	60.303	53.6888	55.5146	58.2492	45.4813	61.4583	54.6474	30.2962	23.4853	0.00219965	0.0127702	0.00328861	0.0173349
chr19	844012	846011	CpG: 31	upstream	20	23.2308	18.5966	9.56349	29.3136	16.8532	29.6884	20.4743	15.3676	17.6918	16.014	19.6794	6.26908	12.5382	7.14123	32.2175	21.4393	21.5476	20.8361	21.5413	29.3287	23.8144	30.3376	38.7887	45.3749	19.4162	22.9386	31.5464	3.25922	11.867	N.A.	N.A.	0.0199645	0.0332029
chr19	844086	846085	CpG: 58	downstream	20	23.2308	18.5966	9.56349	29.3136	16.8532	29.6884	20.4743	15.3676	17.6918	16.014	19.6794	6.26908	12.5382	7.14123	32.2175	21.4393	21.5476	20.8361	21.5413	29.3287	23.8144	30.3376	38.7887	45.3749	19.4162	22.9386	31.5464	3.25922	11.867	N.A.	N.A.	0.0199645	0.0332029
chr19	846436	848435	CpG: 31	downstream	16	27.6519	29.6932	23.7359	40.3098	39.3304	35.9722	33.125	15.3176	31.3981	19.251	29.5785	8.26585	16.5317	13.0468	46.1102	30.0898	43.9658	49.4697	34.755	50.4984	30.3773	43.4733	34.3129	47.2588	42.4449	41.7557	39.5734	12.1772	9.99493	0.0373364	0.0472928	N.A.	N.A.
chr19	850856	852855	CpG: 74	upstream	44	51.5796	44.0242	40.3739	42.2043	48.4303	49.5257	46.1268	26.2624	33.1997	28.2216	40.9948	8.93449	17.869	23.1258	58.8638	59.7758	61.3202	66.3525	58.3406	60.5063	57.3114	56.9968	55.1551	56.175	49.5436	61.2591	55.0364	20.2642	14.0415	0.00219965	0.0127702	0.00328861	0.0173349
chr19	939817	941816	CpG: 19	downstream	53	5.49864	2.5111	4.00888	4.30494	6.2073	7.65671	8.63287	2.51423	3.11106	8.46875	5.29145	2.37	4.74	0.551446	10.0314	10.3518	58.6564	12.5244	7.43548	12.0868	12.371	6.98945	19.1916	25.4023	4.05486	20.211	13.6018	14.9195	8.31039	0.00705073	0.0167455	N.A.	N.A.
chr19	1071813	1073812	CpG: 100	downstream	13	77.9877	78.1114	84.4193	77.2326	74.598	82.1291	79.9561	85.305	78.6282	86.5517	80.4919	3.93067	7.86134	72.6306	88.3533	69.6607	67.1662	74.965	75.6362	70.7973	78.1793	79.3421	80.2564	74.2349	74.6813	71.6451	77.3388	-8.84683	-3.15312	0.00484876	0.0149028	N.A.	N.A.
chr19	1105759	1107758	CpG: 229	downstream	12	62.7746	65.7431	70.3239	67.3465	64.8401	66.7308	65.7051	62.5747	67.1749	65.4975	65.8711	2.26433	4.52866	61.3425	70.3998	79.7844	77.5538	71.3916	65.1191	75.8333	74.8062	72.1343	74.6569	74.4796	70.0484	73.9364	73.2251	8.0653	7.35397	0.0274863	0.0374244	N.A.	N.A.
chr19	1154487	1156486	CpG: 48	downstream	17	71.1287	68.2997	65.4949	72.2179	64.059	70.6408	57.8868	42.795	58.4509	48.4258	61.9399	10.0062	20.0123	41.9276	81.9523	76.8297	80.8393	89.8101	80.4092	79.2252	80.9296	75.7905	77.8664	75.0822	65.5913	81.4227	75.052	19.4828	13.1121	0.00219965	0.0127702	0.0101123	0.0241918
chr19	1171241	1173240	CpG: 93	upstream	28	72.6369	72.0261	64.5559	74.7244	71.3303	73.604	72.0999	64.7511	69.1772	62.2563	69.7162	4.34066	8.68131	61.0349	78.3975	80.3575	80.7131	83.0422	70.6758	81.2051	82.0079	75.5193	81.2309	79.538	76.5519	79.1987	78.9696	9.48254	9.25341	0.0199645	0.0299109	0.00219965	0.0173349
chr19	1366815	1368814	CpG: 17	upstream	13	66.0823	55.0362	67.3454	60.5617	55.2381	56.275	54.117	47.6018	55.2071	46.7949	56.4259	6.75268	13.5054	42.9206	69.9313	73.1851	61.5869	71.4596	62.3932	63.4615	66.4483	68.9411	63.1909	60.33	69.0823	66.4173	65.5985	9.99133	9.17258	0.0199645	0.0299109	0.0199645	0.0332029
chr19	1408844	1410843	CpG: 184	downstream	13	64.8317	59.7699	71.8147	67.3843	61.3785	69.4275	58.7393	60.0379	61.1318	65.6117	64.0127	4.4924	8.98481	55.0279	72.9975	72.2898	79.0979	80.8524	72.1872	75.5907	73.734	76.7245	78.8055	77.7511	73.5747	76.0036	76.118	11.9908	12.1052	0.00219965	0.0127702	0.00219965	0.0173349
chr19	1623318	1625317	CpG: 26	upstream	10	79.9306	73.6752	81.6667	62.6162	69.3103	75.4118	80.3529	65.4627	71.1176	66.9818	72.6526	6.66903	13.3381	59.3145	85.9906	78.0598	80.2083	80.9077	80.3446	83.8871	75.9487	75.9091	81.1176	78.0238	76.6322	80.6815	77.5263	8.02892	4.8737	0.0373364	0.0472928	N.A.	N.A.
chr19	1646714	1648713	CpG: 40	downstream	11	90.2038	88.8004	91.3125	85.2273	92.6923	84.3308	89.4167	87.3886	81.4903	88.1286	87.8991	3.40443	6.80885	81.0903	94.708	81.9529	74.8391	69.434	84.375	81.1189	86.8283	82.6044	85.0939	82.8708	82.2511	78.344	83.9297	-9.55515	-3.96943	0.00705073	0.0167455	N.A.	N.A.
chr19	1873633	1875632	CpG: 188	upstream	15	82.7111	80.6268	84.4881	81.7828	81.7825	79.4267	72.2563	71.5129	79.8178	86.4879	80.0893	4.81446	9.62893	70.4604	89.7182	85.7493	87.7197	88.4459	86.0795	90.4127	85.6948	82.6045	88.4611	88.3704	83.9411	87.6814	85.8144	7.59213	5.7251	0.00484876	0.0149028	N.A.	N.A.
chr19	2042594	2044593	CpG: 77	downstream	20	19.3983	24.7101	22.3387	24.2949	26.3714	22.6952	24.9306	20.1301	18.0917	20.5522	22.3513	2.73474	5.46947	16.8818	27.8208	29.7429	41.0271	27.4517	25.4464	28.6977	24.3111	25.6751	34.3092	35.7655	27.2286	30.4732	29.4579	8.12186	7.10657	0.00328861	0.0140269	N.A.	N.A.
chr19	2267116	2269115	CpG: 242	upstream	12	56.3305	56.9964	33.6905	56.9865	50.1768	67.5174	51.3936	36.1803	43.8691	44.1416	49.7283	10.4074	20.8148	28.9135	70.543	66.9306	75.6061	80.4233	74.0592	73.1547	68.0263	66.0985	51.9737	73.6111	72.2727	74.0348	66.3965	24.3065	16.6682	0.00328861	0.0140269	0.0143059	0.0285201
chr19	2271365	2273364	CpG: 242	downstream	25	37.1473	26.3996	29.7949	37.1359	29.7809	42.3663	23.8925	27.0696	24.6837	27.9009	30.6172	6.17102	12.342	18.2751	42.9592	42.8113	56.6335	56.5255	40.7965	44.9289	35.7737	37.2594	44.3238	51.3567	41.2766	48.3391	41.998	17.722	11.3809	0.00328861	0.0140269	0.0143059	0.0285201
chr19	2271694	2273693	CpG: 35	upstream	19	45.1344	32.5433	33.9406	41.6981	35.3784	50.0684	28.9567	33.8715	32.169	33.0801	36.6841	6.69214	13.3843	23.2998	50.0684	52.2614	63.699	65.7401	47.9152	51.4287	40.1716	42.7733	52.0454	59.2014	49.2693	56.2089	48.6922	19.5248	12.0081	0.00328861	0.0140269	0.0199645	0.0332029
chr19	2287896	2289895	CpG: 227	upstream	25	22.734	24.695	26.8641	23.4699	26.7256	28.4866	18.4712	17.0451	21.792	22.6031	23.2887	3.63369	7.26738	16.0213	30.5561	30.7285	36.5322	38.7954	31.8846	36.5739	34.1995	29.9264	31.5649	30.8418	26.2955	34.9029	30.5656	11.6143	7.27696	0.00219965	0.0127702	N.A.	N.A.
chr19	2340237	2342236	CpG: 87	downstream	24	53.2486	46.9922	58.1121	55.4864	55.5964	56.2504	42.4738	53.8967	56.9865	57.9277	53.6971	5.0848	10.1696	43.5275	63.8667	65.9004	69.213	59.0011	55.6768	63.738	58.1035	56.0202	55.0783	60.8056	62.7784	62.7058	58.5572	9.00875	4.86008	0.0101123	0.0197521	N.A.	N.A.
chr19	2489642	2491641	CpG: 57	downstream	18	45.754	46.3291	46.051	33.2383	43.8268	43.3595	36.097	37.8455	37.6337	42.4327	41.2568	4.67891	9.35783	31.8989	50.6146	54.046	61.4485	56.4171	50.4274	48.4023	45.0118	43.4508	51.4493	50.0975	39.5696	54.1483	45.9158	12.8915	4.65905	0.00219965	0.0127702	N.A.	N.A.
chr19	3188999	3190998	CpG: 37	upstream	40	77.0373	69.1639	73.2135	74.7343	74.2547	80.3006	74.4563	64.9344	67.92	73.0829	72.9098	4.49504	8.99007	63.9197	81.8999	79.8972	88.0051	86.1454	86.0639	78.3075	79.3077	84.9156	77.1747	77.1988	71.6566	83.6838	78.0507	10.774	5.14087	0.00484876	0.0149028	N.A.	N.A.
chr19	3190044	3192043	CpG: 17	downstream	33	85.4313	80.8316	81.3416	83.607	83.8422	90.9367	80.1839	75.0181	81.8819	79.8849	82.2959	4.15092	8.30185	73.9941	90.5978	89.9547	94.6501	97.8132	91.029	88.6917	88.2229	89.6061	87.8243	89.4343	84.1907	92.4277	87.8557	10.1318	5.55976	0.00484876	0.0149028	N.A.	N.A.
chr19	3190417	3192416	CpG: 33	upstream	37	86.6873	82.3183	83.1508	84.8878	84.8724	91.8084	81.9401	77.4731	83.5226	81.7484	83.8409	3.72946	7.45892	76.382	91.2998	90.3331	95.0206	97.5039	91.583	89.7212	89.3336	90.4579	88.6972	90.2264	85.5395	92.8324	88.8509	8.99144	5.01	0.00705073	0.0167455	N.A.	N.A.
chr19	3367458	3369457	CpG: 57	downstream	26	25.5818	16.742	20.2321	16.6529	21.6421	18.5525	20.1383	11.6408	13.5576	14.1299	17.887	4.20358	8.40715	9.47985	26.2942	20.6414	27.3594	27.3808	20.3545	32.7901	24.7726	18.7712	21.9573	26.9362	19.9662	25.7053	22.4807	7.81826	4.5937	0.0101123	0.0197521	N.A.	N.A.
chr19	3367478	3369477	CpG: 37	upstream	26	25.5818	16.742	20.2321	16.6529	21.6421	18.5525	20.1383	11.6408	13.5576	14.1299	17.887	4.20358	8.40715	9.47985	26.2942	20.6414	27.3594	27.3808	20.3545	32.7901	24.7726	18.7712	21.9573	26.9362	19.9662	25.7053	22.4807	7.81826	4.5937	0.0101123	0.0197521	N.A.	N.A.
chr19	3554963	3556962	CpG: 133	upstream	10	82.2517	76.9188	80.0253	85.9167	81.1602	75.1749	83.4615	83.6623	79.9035	86.6667	81.5142	3.6685	7.33699	74.1772	88.8512	61.9129	78.0357	60.7146	71.7778	68.6071	78.1538	78.8618	87.1685	78.1377	76.4048	68.2096	79.7453	-13.3045	-1.76884	0.00484876	0.0149028	N.A.	N.A.
chr19	3978161	3980160	CpG: 52	downstream	19	79.2116	76.7251	74.4371	72.8825	80.4075	79.3442	75.5092	69.8834	78.3736	71.5303	75.8305	3.59921	7.19843	68.632	83.0289	85.9657	89.3855	85.8341	79.3301	80.7948	83.8596	84.88	84.5291	85.7924	80.3702	84.262	83.8863	8.43158	8.0558	0.00484876	0.0149028	0.00328861	0.0173349
chr19	3980825	3982824	CpG: 29	upstream	16	67.1165	58.6876	70.5107	60.2941	65.1488	74.2454	56.8452	47.6339	49.9044	55.3723	60.5759	8.66194	17.3239	43.252	77.8998	73.5387	81.3657	78.2953	70.2728	73.477	70.6072	69.3588	68.134	82.9327	71.4489	75.3899	72.4963	14.814	11.9204	0.0101123	0.0197521	0.0199645	0.0332029
chr19	4060132	4062131	CpG: 19	downstream	13	62.2719	67.52	69.1264	73.3954	61.41	75.1823	70.253	61.4942	70.8025	67.1046	67.856	4.87948	9.75896	58.0971	77.615	78.7319	80.5823	79.2897	71.7468	81.8778	69.153	75.0817	80.735	78.0989	74.4717	78.4457	75.5081	10.5897	7.65204	0.00484876	0.0149028	0.0199645	0.0332029
chr19	4344028	4346027	CpG: 69	downstream	20	79.6402	77.2965	78.8519	78.0016	79.2829	78.5556	74.3279	73.027	75.8427	74.6862	76.9513	2.3266	4.6532	72.2981	81.6045	85.0241	88.5179	87.3058	80.3608	86.8847	83.5242	85.5374	81.7471	82.9386	80.9334	85.6186	82.9361	8.66737	5.98485	0.00219965	0.0127702	N.A.	N.A.
chr19	4541408	4543407	CpG: 115	upstream	24	36.8536	21.9652	31.9104	40.1854	43.0073	61.9281	36.8112	19.582	28.1764	35.6448	35.6065	11.9411	23.8822	11.7242	59.4887	49.4037	58.1629	61.9332	61.2103	56.2003	49.1848	44.2292	39.7679	58.3766	45.9411	57.3821	47.4999	21.7756	11.8934	0.0101123	0.0197521	0.0274863	0.040513
chr19	4676719	4678718	CpG: 24	downstream	12	70.2702	73.7821	70.7696	81.7641	72.8241	82.563	63.0266	62.9525	69.3047	74.8682	72.2125	6.60549	13.211	59.0015	85.4235	91.6944	94.0727	88.5931	83.6725	82.7338	89.4105	88.7759	94.5734	85.4372	87.6335	88.1533	89.1661	15.9408	16.9536	0.00219965	0.0127702	0.00219965	0.0173349
chr19	5037221	5039220	CpG: 18	downstream	19	86.6507	80.7754	89.763	81.4693	85.9828	86.2911	82.0451	77.427	77.4372	73.0781	82.092	5.15536	10.3107	71.7813	92.4027	88.5816	91.6902	92.7654	89.1154	88.3167	88.0954	89.8245	88.4531	92.3629	88.1628	90.0938	89.3797	8.00186	7.28776	0.00705073	0.0167455	N.A.	N.A.
chr19	5037857	5039856	CpG: 22	upstream	20	87.0404	81.7367	90.2749	81.9792	86.6837	86.6988	82.2286	78.5556	78.5654	74.4242	82.8187	4.85759	9.71518	73.1035	92.5339	88.9252	92.1057	93.1271	89.3964	88.9009	88.6906	90.3333	88.1971	92.4323	88.7546	90.4911	89.6816	7.67233	6.86286	0.00705073	0.0167455	N.A.	N.A.
chr19	5591710	5593709	CpG: 54	upstream	10	90.9107	90.5714	86.8485	95.2814	85	79.035	81.4182	94.2045	90.5521	92.6364	88.6458	5.4207	10.8414	77.8044	99.4872	92.551	97.1875	98.9167	98.5714	95.4545	92.7786	95.1534	95.6351	98.3095	95.3918	96.5362	95.4537	7.89041	6.80785	0.00705073	0.0167455	N.A.	N.A.
chr19	6272177	6274176	CpG: 20	downstream	18	76.26	76.9516	68.4148	76.378	71.7915	76.0692	70.406	65.8923	69.7269	72.0712	72.3961	3.86921	7.73841	64.6577	80.1345	82.563	82.2265	89.2869	85.317	82.3412	85.7778	82.1892	79.262	86.1695	80.6479	84.3469	82.8093	11.9508	10.4131	0.00219965	0.0127702	0.00219965	0.0173349
chr19	8271531	8273530	CpG: 32	upstream	10	78.1494	70.5417	61.996	66.944	72.2269	84.028	69.5954	65.1587	66.2949	63.2609	69.8196	6.86595	13.7319	56.0877	83.5515	81.2386	79.1136	88.9721	78.0196	83.1581	74.9828	75.3269	78.3778	76.9599	78.7559	82.1004	76.8807	12.2808	7.06109	0.0143059	0.0245076	N.A.	N.A.
chr19	10214813	10216812	CpG: 62	upstream	11	20.0279	23.644	19.2424	22.2498	22.0575	31.9802	15.8945	12.8447	16.5361	10.0586	19.4536	6.16958	12.3392	7.11443	31.7927	21.8537	30.582	33.6937	32.4387	31.8422	26.6194	21.7828	24.8951	26.1023	16.6811	30.0821	23.2161	10.6285	3.76255	0.0199645	0.0299109	N.A.	N.A.
chr19	11563385	11565384	CpG: 28	upstream	18	59.3598	63.67	60.18	54.5232	50.7321	68.3358	52.0124	52.4767	56.4314	44.658	56.2379	6.88208	13.7642	42.4738	70.0021	63.9949	67.6077	66.1544	66.9446	70.9821	69.2145	60.1695	61.547	67.9805	59.279	67.1367	63.6381	10.8988	7.40016	0.0101123	0.0197521	N.A.	N.A.
chr19	17609346	17611345	CpG: 25	upstream	19	66.9642	61.5907	57.8548	51.4456	65.3772	61.957	59.3595	49.945	61.1547	59.6506	59.5299	5.39869	10.7974	48.7326	70.3273	61.0827	67.5417	64.9586	65.2622	75.0708	70.1868	66.701	72.9755	65.9539	67.1509	66.7832	68.5936	7.25325	9.06367	N.A.	N.A.	0.00484876	0.0186169
chr19	18232711	18234710	CpG: 19	upstream	14	91.715	78.8739	82.2078	81.7437	87.8175	90.1997	82.2607	73.5854	82.3558	75.1619	82.5921	5.95908	11.9182	70.674	94.5103	90.9205	89.3026	97.8697	82.0746	89.4608	91.8222	93.9126	93.0546	89.0461	83.7508	89.9256	90.3172	7.3335	7.72511	N.A.	N.A.	0.0143059	0.0285201
chr19	18266890	18268889	CpG: 26	downstream	10	73.9731	77.4671	77.2742	82.7637	79.1957	73.9707	74.701	65.0608	73.1574	77.5974	75.5161	4.68576	9.37153	66.1446	84.8876	80.763	88.8877	90.7684	79.8667	88.7121	88.4908	78.6833	85.5191	85.863	81.7511	85.7996	84.0614	10.2835	8.54532	0.00484876	0.0149028	0.00705073	0.0212891
chr19	18285024	18287023	CpG: 42	downstream	12	10.985	13.5057	10.6481	11.3426	17.4151	11.3889	16.9608	6.94121	4.99443	9.375	11.3557	3.90543	7.81086	3.54483	19.1666	17.9838	25.7449	20.1604	19.5712	11.1737	13.505	15.6707	16.0274	23.164	14.5536	18.9268	16.5841	7.57112	5.22845	0.0143059	0.0245076	N.A.	N.A.
chr19	34311518	34313517	CpG: 59	downstream	13	19.2865	10.4835	14.2552	9.04915	15.3846	20.2293	14.0064	5.49628	8.49025	10.1213	12.6803	4.78316	9.56632	3.11393	22.2466	27.6906	30.2331	27.4605	16.112	16.7582	24.867	16.4458	26.61	28.3791	17.8508	23.6509	22.8305	10.9706	10.1503	0.0101123	0.0197521	0.0101123	0.0241918
chr19	36483938	36485937	CpG: 98	upstream	29	50.6156	52.5176	37.5226	30.5671	58.9045	39.6057	51.2201	39.837	34.5704	48.3732	44.3734	9.16685	18.3337	26.0397	62.7071	68.6394	44.5618	40.7443	44.6628	26.5898	67.8727	57.6385	47.8116	64.8276	52.5893	45.0396	58.1479	0.666234	13.7746	N.A.	N.A.	0.0274863	0.040513
chr19	41223163	41225162	CpG: 56	downstream	24	37.2668	26.638	38.0488	35.9186	33.8769	39.2679	31.3888	34.9472	29.3669	31.369	33.8089	4.06133	8.12265	25.6862	41.9315	39.7273	50.0885	48.5128	36.3594	40.0118	39.489	33.5954	34.2397	42.7365	35.3707	42.94	37.0863	9.13109	3.27739	0.00705073	0.0167455	N.A.	N.A.
chr19	41945905	41947904	CpG: 18	downstream	10	74.2778	74.1098	68.303	72.8889	80.1064	78.7778	71.9266	58.3929	55.5848	71.1111	70.5479	7.95872	15.9174	54.6305	86.4654	79.4404	77.8281	86.0531	78.2585	80.3576	74.2436	76.9211	71.3641	80.8658	71.072	80.3875	74.8933	9.83965	4.3454	0.0143059	0.0245076	N.A.	N.A.
chr19	43977360	43979359	CpG: 28	upstream	12	32.8693	36.5336	34.1053	33.2108	49.0594	46.3514	41.1778	27.602	26.5258	27.9325	35.5368	7.81161	15.6232	19.9136	51.16	44.9046	37.748	49.7359	51.4021	44.3994	51.1237	41.6095	40.6439	42.9517	47.4303	45.638	44.7518	10.1012	9.21502	0.0274863	0.0374244	N.A.	N.A.
chr19	46367809	46369808	CpG: 54	downstream	13	57.7125	70.4955	70.4877	59.8254	68.4602	71.5624	62.8399	50.69	59.8489	56.8938	62.8816	7.08713	14.1743	48.7074	77.0559	69.3529	82.2234	79.5238	79.9877	70.7482	75.8328	66.6706	78.5909	76.3937	69.7995	76.3672	73.4575	13.4855	10.5759	0.0101123	0.0197521	0.0274863	0.040513
chr19	50014532	50016531	CpG: 32	upstream	12	16.9478	13.953	10.8466	20.9967	13.3523	22.7083	23.5839	9.23721	18.2449	10.5749	16.0446	5.23161	10.4632	5.58134	26.5078	28.1416	28.4588	41.3793	29.4613	32.8431	29.4201	24.7222	25.5754	28.0112	28.4219	32.0568	27.2302	16.0123	11.1856	0.00219965	0.0127702	0.00219965	0.0173349
chr19	50060176	50062175	CpG: 51	downstream	10	76.5414	80	84.3333	81.6667	86.5072	87.0833	90	88.5294	84.391	92.7273	85.178	4.85269	9.70539	75.4726	94.8833	83.2843	78.7469	55.6944	47.1429	75	81.2589	91.7044	81.6296	78.2154	62.2024	67.9737	79.0021	-17.2043	-6.17583	0.0101123	0.0197521	N.A.	N.A.
chr19	51602261	51604260	CpG: 59	downstream	17	50.6863	49.0441	79.9253	79.2208	79.5098	63.9216	78.9305	48.6928	58.3779	66.5266	65.4836	13.3333	26.6666	38.817	92.1502	82.0049	79.6359	80.7526	95.2786	68.4492	72.7887	81.8627	78.2872	79.3549	82.872	81.2242	79.0331	15.7407	13.5495	0.0143059	0.0245076	N.A.	N.A.
chr19	54972091	54974090	CpG: 17	downstream	14	56.6691	46.3851	56.3265	50.7809	52.573	55.4947	60.701	49.8677	50.8412	50.7157	53.0355	4.19786	8.39573	44.6398	61.4312	65.3632	66.975	63.1094	61.9742	56.7656	65.6685	56.8462	68.2269	60.6559	68.3479	62.8375	63.9491	9.802	10.9136	0.00328861	0.0140269	0.00484876	0.0186169
chr19	54972176	54974175	CpG: 242	upstream	12	50.8362	39.9493	49.0476	44.2443	45.859	48.6724	54.9088	41.5123	44.4999	43.2592	46.2789	4.5707	9.1414	37.1375	55.4203	60.6321	61.4709	58.0026	55.6366	49.5599	59.9466	51.7372	64.1218	55.289	63.0725	57.0604	58.8334	10.7815	12.5545	0.00484876	0.0149028	0.00328861	0.0173349
chr19	56159938	56161937	CpG: 79	downstream	10	42.5908	33.7286	42.5546	37.1644	33.0974	58.4545	23.3095	33.2723	44.0265	32.5502	38.0749	9.47108	18.9422	19.1327	57.017	57.6154	60.3002	58.2123	50.4788	53.7855	49.9609	50.4569	57.1429	41.4783	49.8519	56.0784	49.7782	18.0035	11.7033	0.0101123	0.0197521	N.A.	N.A.
chr19	57350051	57352050	CpG: 16	upstream	19	28.5623	49.2083	43.4252	43.584	39.9749	46.9877	53.4942	42.4966	48.6059	54.4465	45.0786	7.46986	14.9397	30.1388	60.0183	27.3995	40.4	42.8764	31.0526	37.6731	53.7392	59.0898	52.8275	47.218	58.4795	35.8803	54.2708	-9.19823	9.19227	0.0274863	0.0374244	0.0274863	0.040513
chr19	57350471	57352470	CpG: 36	downstream	19	28.5623	49.2083	43.4252	43.584	39.9749	46.9877	53.4942	42.4966	48.6059	54.4465	45.0786	7.46986	14.9397	30.1388	60.0183	27.3995	40.4	42.8764	31.0526	37.6731	53.7392	59.0898	52.8275	47.218	58.4795	35.8803	54.2708	-9.19823	9.19227	0.0274863	0.0374244	0.0274863	0.040513
chr2	8783460	8785459	CpG: 49	upstream	12	84.2794	67.5183	83.2576	75.7353	84.454	80.5642	76.5873	70.0794	83.6928	62.5152	76.8683	7.84865	15.6973	61.171	92.5656	89.375	86.2745	94.8148	79.386	94.4444	83.4722	85.4441	73.72	87.6379	75.1488	88.8589	81.0846	11.9906	4.21625	0.0143059	0.0245076	N.A.	N.A.
chr2	10184703	10186702	CpG: 183	downstream	15	64.453	61.2487	65.2525	55.6944	50.1934	61.3105	66.0366	71.8884	64.2216	72.3665	63.2666	6.72661	13.4532	49.8133	76.7198	56.6926	56.2256	53.9729	52.3975	57.0595	58.6021	62.8975	54.8425	49.3418	53.3148	55.2696	55.7997	-7.99694	-7.46683	0.0373364	0.0472928	N.A.	N.A.
chr2	27665152	27667151	CpG: 16	downstream	63	65.3107	50.0251	61.7748	64.1963	56.4209	71.3243	45.6428	49.9648	60.499	48.7152	57.3874	8.53543	17.0709	40.3165	74.4582	64.6572	64.9077	65.7687	65.9673	64.6954	70.0915	73.3635	65.5174	74.9916	59.4585	65.1992	68.6845	7.81187	11.2971	0.0373364	0.0472928	0.0274863	0.040513
chr2	39471209	39473208	CpG: 55	downstream	17	61.1066	68.1691	63.1294	48.3898	62.2867	56.4742	60.0422	65.7044	69.5134	72.6043	62.742	6.9677	13.9354	48.8066	76.6774	70.1265	66.3553	72.1993	72.0836	61.9403	76.9252	65.3059	77.5486	76.9819	76.9653	68.541	74.7454	5.79898	12.0034	N.A.	N.A.	0.0101123	0.0241918
chr2	66673637	66675636	CpG: 91	downstream	12	23.9549	2.84104	29.6255	19.4154	21.0969	28.3069	23.0556	12.2499	11.8375	21.2404	19.3624	8.21091	16.4218	2.94058	35.7842	21.1637	30.0433	38.6308	32.8604	39.4108	42.5084	13.4405	33.6231	35.484	29.1153	32.4218	30.8343	13.0594	11.4718	0.0143059	0.0245076	N.A.	N.A.
chr2	85638970	85640969	CpG: 29	upstream	12	69.1129	74.7783	68.4862	59.8333	62.6984	69.709	65.2218	68.9886	58.9173	68.0556	66.5801	4.90099	9.80197	56.7782	76.3821	67.591	75.6614	67.1875	65.3974	76.1549	72.1388	76.5812	80.8894	75.5357	68.391	70.3984	74.7072	3.81831	8.1271	N.A.	N.A.	0.0199645	0.0332029
chr2	96808444	96810443	CpG: 108	upstream	21	63.4294	58.7221	62.9714	71.2771	58.243	59.2921	73.7189	66.7482	64.1423	62.2302	64.0775	5.19193	10.3839	53.6936	74.4613	59.3275	38.4139	22.715	45.887	35.9848	62.2683	55.0198	46.1437	46.8034	55.4639	40.4657	53.1398	-23.6118	-10.9376	0.00705073	0.0167455	0.0101123	0.0241918
chr2	133011778	133013777	CpG: 187	upstream	15	29.7147	26.4104	19.3238	14.8224	4.94163	21.8447	31.0219	27.1069	28.378	43.0858	24.665	10.2762	20.5524	4.11263	45.2174	27.5728	46.8811	32.7415	20.8967	19.652	34.5052	33.6696	43.4956	31.8952	33.9808	29.5488	35.5093	4.88379	10.8442	N.A.	N.A.	0.0101123	0.0241918
chr2	174875566	174877565	CpG: 25	upstream	14	29.3539	23.3548	31.5314	22.7604	31.46	33.8878	33.4821	28.0952	27.3668	26.9569	28.8249	3.86895	7.73791	21.087	36.5628	37.3721	35.1366	39.4373	35.8604	29.1292	33.2412	44.6878	30.7692	49.4721	37.1599	35.3871	39.066	6.56218	10.2411	N.A.	N.A.	0.0199645	0.0332029
chr2	197033590	197035589	CpG: 79	upstream	14	49.7849	37.2405	61.4409	41.3445	34.178	39.4909	43.1803	57.0659	52.8741	45.3656	46.1966	8.88791	17.7758	28.4208	63.9724	25.9579	21.8228	11.5995	22.0849	17.7937	15.6512	37.8821	21.6361	20.0893	23.2888	19.8517	23.7095	-26.3448	-22.4871	0.00219965	0.0127702	0.00484876	0.0186169
chr2	203500698	203502697	CpG: 121	downstream	11	87.7435	92.2309	88.8319	87.438	76.1735	77.1603	83.0808	94.6935	85.9565	88.7179	86.2027	5.94165	11.8833	74.3194	98.086	81.6529	84.9534	70.7128	77.6515	73.5065	75.0791	83.8475	82.5049	89.1647	79.7619	77.6954	82.0716	-8.50729	-4.13107	0.0274863	0.0374244	N.A.	N.A.
chr2	215671996	215673995	CpG: 113	upstream	15	1.21212	1.32275	8.14815	0	0	3.14035	8.64469	0	2	0.350877	2.48189	3.27836	6.55672	-4.07483	9.03861	0.688259	1.77778	0.350877	2.27513	1.11111	16.6667	31.529	8.14815	1.66667	9.33333	1.24063	13.4688	-1.24126	10.9869	N.A.	N.A.	0.0164405	0.0325669
chr2	219232893	219234892	CpG: 59	downstream	30	58.1077	43.6732	47.4349	43.7362	44.2116	55.6582	43.6814	37.6572	44.264	41.654	46.0078	6.25878	12.5176	33.4903	58.5254	54.7546	61.8311	56.6382	52.1923	60.4747	55.4124	51.1541	58.3568	55.0351	50.5275	57.1782	54.0972	11.1703	8.08936	0.0143059	0.0245076	N.A.	N.A.
chr2	220359463	220361462	CpG: 141	upstream	13	30.4762	30.9913	29.4158	26.6324	26.0329	24.3024	29.1788	28.3039	25.404	25.7826	27.652	2.31957	4.63914	23.0129	32.2912	27.2575	13.9735	18.5811	22.825	16.6376	24.2748	26.3794	15.7986	24.9829	19.697	19.855	22.2265	-7.79707	-5.42549	0.0143059	0.0245076	N.A.	N.A.
chr2	232479926	232481925	CpG: 136	downstream	11	73.03	65.5199	75.4654	66.9856	69.7279	73.2908	61.4177	63.1932	71.0823	72.315	69.2028	4.70549	9.41098	59.7918	78.6138	79.3548	81.9803	79.2011	79.491	72.2874	81.3167	72.7885	73.8844	79.409	69.7903	78.4629	75.4378	9.26014	6.23499	0.0101123	0.0197521	N.A.	N.A.
chr2	241903705	241905704	CpG: 17	upstream	20	69.6515	66.3067	64.7832	67.5646	75.0725	70.8933	69.4745	64.6662	63.7216	64.2856	67.642	3.63059	7.26118	60.3808	74.9031	81.0699	84.8505	77.6871	73.628	79.1833	80.3774	78.7306	81.7869	79.4833	72.7814	79.2838	78.632	11.6418	10.99	0.00328861	0.0140269	0.00328861	0.0173349
chr20	2674699	2676698	CpG: 178	downstream	13	49.0842	53.1438	61.4073	46.4336	48.7008	26.2722	47.9487	29.4483	57.2132	54.4595	47.4112	11.3026	22.6052	24.8059	70.0164	57.5251	23.8345	35.0006	43.5367	40.5335	37.4632	43.4066	19.9095	40.7509	22.1433	40.0861	32.7347	-7.32507	-14.6765	N.A.	N.A.	0.0199645	0.0332029
chr20	2729064	2731063	CpG: 25	upstream	56	40.3522	53.6038	34.0431	34.8329	47.8542	30.3939	43.6019	40.955	49.1748	50.0482	42.486	7.73567	15.4713	27.0147	57.9573	40.9373	16.3626	21.3569	33.5194	32.542	22.923	39.1801	15.6402	30.6556	25.9296	28.9436	26.8657	-13.5424	-15.6203	0.0199645	0.0299109	0.0101123	0.0241918
chr20	3182875	3184874	CpG: 47	upstream	14	39.1414	56.1751	52.1293	50.152	53.3425	54.7138	39.9588	50.2067	50.0376	54.6234	50.0481	5.92746	11.8549	38.1931	61.903	54.9704	70.0747	59.0981	55.6483	53.9931	55.1953	55.5201	64.8166	57.0759	57.3624	58.7569	57.994	8.70887	7.94598	0.0143059	0.0245076	0.00484876	0.0186169
chr20	30308504	30310503	CpG: 21	upstream	10	64.215	77.7869	71.6845	72.2222	70.7833	59.658	76.4294	73.3886	77.2857	76.1566	71.961	5.91417	11.8283	60.1327	83.7894	63.9547	66.9518	55.4983	68.3539	62.6548	68.9291	63.5596	70.4395	67.8542	61.9172	63.4827	66.5399	-8.47835	-5.42112	0.0199645	0.0299109	N.A.	N.A.
chr20	31044142	31046141	CpG: 22	downstream	64	47.9456	33.8049	46.3745	31.1858	39.2521	48.16	26.4856	27.0209	40.489	38.2546	37.8973	8.14555	16.2911	21.6062	54.1884	55.6544	63.3918	51.2518	51.9476	50.6649	45.3591	39.8447	52.7138	43.128	49.3983	54.5821	46.0888	16.6848	8.1915	0.00219965	0.0127702	N.A.	N.A.
chr20	35489002	35491001	CpG: 209	upstream	12	68.9832	71.4323	73.4388	70.1389	67.8914	70.9645	64.3762	57.6166	63.3285	63.6275	67.1798	4.84039	9.68077	57.499	76.8606	83.4355	83.8856	74.8964	82.2529	84.2032	80.0563	81.3113	82.1528	80.4365	78.9447	81.7347	80.5803	14.5549	13.4005	0.00219965	0.0127702	0.00219965	0.0173349
chr20	35974914	35976913	CpG: 65	downstream	21	45.391	40.9149	48.1232	40.6639	40.0585	50.4948	41.62	25.9385	36.0007	32.3876	40.1593	7.30687	14.6137	25.5456	54.773	50.4219	67.7939	59.8492	54.2029	39.8425	56.4867	44.0946	55.7349	56.7953	47.2337	54.4221	52.069	14.2628	11.9097	0.0373364	0.0472928	0.0143059	0.0285201
chr20	47011683	47013682	CpG: 22	upstream	17	62.8351	58.5468	55.7712	53.4206	66.2025	62.6529	58.7257	69.2929	60.0356	70.62	61.8103	5.62558	11.2512	50.5592	73.0615	79.4171	56.9695	51.5206	67.0014	51.4634	69.7714	72.0087	69.7741	66.675	70.5275	61.2744	69.7513	-0.535899	7.941	N.A.	N.A.	0.0143059	0.0285201
chr20	57413136	57415135	CpG: 177	upstream	30	37.8015	39.8496	45.4722	51.0105	41.1924	42.2857	44.8526	48.1034	34.9111	40.1722	42.5651	4.85363	9.70726	32.8579	52.2724	54.3241	47.9653	34.1311	34.7622	36.5996	54.5646	49.7974	51.5925	53.2532	45.5346	41.5564	50.9485	-1.00867	8.38336	N.A.	N.A.	0.00705073	0.0212891
chr20	57579903	57581902	CpG: 53	upstream	14	59.8829	63.7667	58.869	61.8156	55.3903	63.5863	51.8074	45.7835	53.9394	53.3815	56.8223	5.78956	11.5791	45.2431	68.4014	64.294	72.6172	69.2506	67.118	58.8279	69.9669	57.8658	68.6568	67.1578	63.2975	66.4215	65.389	9.59927	8.56668	0.0143059	0.0245076	0.0274863	0.040513
chr20	62317776	62319775	CpG: 22	downstream	32	72.8142	70.5239	75.7719	76.94	75.6979	80.6792	67.9245	64.8168	73.2785	71.6982	73.0145	4.5961	9.1922	63.8223	82.2067	82.4984	84.2607	83.377	69.9899	82.5278	82.391	73.1992	76.9789	80.8965	73.4496	80.5308	77.383	7.51623	4.36849	0.0373364	0.0472928	N.A.	N.A.
chr20	62569739	62571738	CpG: 66	upstream	67	47.4486	56.4814	64.9859	45.2539	60.4151	56.6728	64.8561	56.4857	64.4684	58.9581	57.6026	6.85546	13.7109	43.8917	71.3135	73.3222	54.6729	65.3755	72.8202	58.8312	70.0956	69.6544	76.0285	59.331	74.0453	65.0044	69.831	7.4018	12.2283	N.A.	N.A.	0.0101123	0.0241918
chr20	62572557	62574556	CpG: 66	downstream	18	33.0391	33.8597	35.2369	40.2361	47.9647	46.6828	40.7749	42.1358	37.2653	37.9125	39.5108	5.07283	10.1457	29.3651	49.6564	58.4646	55.6002	50.4836	45.3255	49.8878	48.9346	54.0561	59.5205	59.3194	51.1332	51.9523	54.5928	12.4415	15.082	0.00484876	0.0149028	0.00219965	0.0173349
chr21	9826297	9828296	CpG: 120	downstream	288	34.1159	31.6535	24.8401	24.1017	11.7988	29.6749	33.7172	32.8241	32.573	42.4096	29.7709	8.12653	16.2531	13.5178	46.0239	29.7882	43.4155	36.7977	27.2423	27.3367	39.0563	33.7688	43.7298	34.479	37.0541	32.9161	37.6176	3.14521	7.84673	N.A.	N.A.	0.0143059	0.0285201
chr21	35574550	35576549	CpG: 29	downstream	10	30.0303	13.2788	36.3397	19.8314	17.2828	27.2876	18.967	18.7619	19.5882	16.9415	21.8309	7.0859	14.1718	7.65914	36.0027	43.7691	41.9855	33.8416	31.6101	24	36.6059	19.8977	16.8944	31.8335	31.7526	35.0413	27.3968	13.2103	5.5659	0.0143059	0.0245076	N.A.	N.A.
chr21	43221843	43223842	CpG: 24	downstream	13	91.3498	73.9214	80.5556	83.7179	85.4777	94.0192	78.2439	71.2088	79.9278	88.2674	82.669	7.33283	14.6657	68.0033	97.3346	90.0558	95.6233	98.2372	96.2333	91.7353	93.8496	83.9867	95.6501	97.422	92.1053	94.377	92.6027	11.708	9.93377	0.00705073	0.0167455	0.0199645	0.0332029
chr21	45149263	45151262	CpG: 57	downstream	10	78.7523	84.9589	82.1591	85.3889	79.6706	81.5152	79.1029	80.3318	72.3977	75.4545	79.9732	3.96677	7.93354	72.0396	87.9067	69.4554	55.1548	71.5865	83.4231	71.3397	71.5296	72.5	66.7837	78.4355	70.3088	70.1919	71.9115	-9.7813	-8.06167	0.0373364	0.0472928	0.00705073	0.0212891
chr21	45573452	45575451	CpG: 29	upstream	10	73.5671	68.4036	67.1916	76.9982	72.9607	76.7695	71.5476	57.5718	68.7774	66.4902	70.0278	5.74831	11.4966	58.5311	81.5244	80.8484	84.9856	81.7545	85.1542	84.958	75.8648	82.7692	82.3073	82.3648	77.1308	83.5401	80.0874	13.5124	10.0596	0.00219965	0.0127702	0.00484876	0.0186169
chr21	45622501	45624500	CpG: 21	downstream	22	74.5107	59.6836	67.5028	68.0224	68.8432	74.4096	72.8852	41.2484	57.8854	59.733	64.4724	10.2161	20.4322	44.0402	84.9046	65.7751	79.6423	84.5403	69.7619	82.0374	73.2241	74.5554	75.555	82.58	72.7792	76.3514	75.7387	11.879	11.2663	N.A.	N.A.	0.0143059	0.0285201
chr21	45789374	45791373	CpG: 21	downstream	23	66.2532	60.5587	66.2802	65.8432	69.1036	63.4662	56.9411	49.5417	64.2194	62.5062	62.4713	5.67284	11.3457	51.1257	73.817	72.0872	79.0287	62.5549	74.1073	73.3115	72.8551	76.6377	69.7234	75.4029	69.0529	72.2179	72.7344	9.74658	10.2631	0.0199645	0.0299109	0.00328861	0.0173349
chr21	46712985	46714984	CpG: 16	upstream	16	59.4946	40.6538	54.5029	25.4629	56.9976	57.3741	63.2612	44.2132	48.5204	55.4302	50.5911	11.2582	22.5164	28.0747	73.1074	54.088	68.6111	66.7272	42.5729	43.9228	64.6395	74.0131	54.8936	65.4283	64.2495	55.1844	64.6448	4.5933	14.0537	N.A.	N.A.	0.0143059	0.0285201
chr21	46955316	46957315	CpG: 46	upstream	18	47.276	39.6172	49.1534	36.7443	50.5215	46.185	32.3543	30.7977	34.9638	29.2647	39.6878	8.0222	16.0444	23.6434	55.7322	57.3866	50.0096	51.1626	41.0397	56.5731	54.9139	41.4822	42.0911	50.2556	37.9471	51.2343	45.338	11.5465	5.6502	0.0143059	0.0245076	N.A.	N.A.
chr22	19958525	19960524	CpG: 67	upstream	10	41.8407	46.2821	49.0175	52.1667	51.5922	69.6364	44.5348	44.8869	47.8571	41.8889	48.9703	8.09644	16.1929	32.7774	65.1632	61.5952	59.343	66.625	50.671	68.7121	59.5455	57.075	60.4525	70.4333	44.5036	61.3893	58.402	12.419	9.43165	0.0274863	0.0374244	N.A.	N.A.
chr22	23520551	23522550	CpG: 189	upstream	10	77.02	70.5882	80.4762	82.2564	69.4586	72.8095	70.3366	78.9032	73.1842	82.3464	75.7379	5.06071	10.1214	65.6165	85.8593	85.1003	89.2402	82.7647	81.3061	80.7691	87.0828	74.6753	80.4424	88.3114	71.2593	83.8361	80.3542	8.09816	4.61632	0.0101123	0.0197521	N.A.	N.A.
chr22	23603242	23605241	CpG: 29	upstream	23	80.211	78.2291	77.0531	79.8744	78.9603	81.5936	76.2546	71.2874	82.9986	65.7211	77.2183	5.17409	10.3482	66.8702	87.5665	87.0349	85.1739	90.5157	88.7411	85.2515	86.8723	87.6853	87.8924	87.264	81.1939	87.3434	86.1816	10.1251	8.96326	0.00219965	0.0127702	0.00484876	0.0186169
chr22	23605567	23607566	CpG: 29	downstream	10	79.3301	75.2069	78.064	86.5657	79.9849	93.5404	77.2596	76.422	88.3004	80.4762	81.515	5.96381	11.9276	69.5874	93.4426	89.5036	93.303	92.7381	87.2222	86.4015	87.4534	89.0392	94.1762	87.7386	88.3333	89.8337	89.3482	8.31868	7.83313	0.0373364	0.0472928	0.0199645	0.0332029
chr22	24093622	24095621	CpG: 64	downstream	12	22.0238	19.3182	19.052	16.8056	12.8175	18.3271	23.8513	20.0484	18.9951	22.54	19.3779	3.13542	6.27084	13.107	25.6487	22.5035	36.0873	24.966	38.445	21.4021	44.7721	13.5232	21.1465	20.3205	29.3954	28.6808	25.8316	9.30293	6.45367	0.0143059	0.0245076	N.A.	N.A.
chr22	35696111	35698110	CpG: 48	downstream	31	16.9739	8.48417	5.19062	11.6487	8.17204	12.2131	12.1381	2.20989	4.4884	4.88615	8.64052	4.57439	9.14878	-0.508266	17.7893	17.6922	20.1522	15.6734	15.9138	16.534	17.5761	15.1393	17.5325	13.1336	11.3593	17.1931	14.9482	8.55262	6.30764	0.00705073	0.0167455	N.A.	N.A.
chr22	38302872	38304871	CpG: 105	downstream	16	65.7722	45.3076	55.3493	55.3736	51.1766	57.341	53.6129	40.9274	58.0811	48.224	53.1166	7.07295	14.1459	38.9707	67.2625	64.8303	72.8363	64.1218	62.147	62.6035	66.1945	58.484	63.6171	58.7332	56.7293	65.3078	60.7516	12.1912	7.63504	0.0101123	0.0197521	0.0199645	0.0332029
chr22	39688350	39690349	CpG: 17	downstream	10	57.4285	42.125	46.6818	49.7999	39.405	56.9791	40.25	35.1174	44.7115	39.1071	45.1605	7.58789	15.1758	29.9848	60.3363	61.958	62.1282	54.9708	48.6955	54.9444	54.1341	62.9487	53.1373	63.6288	55.4644	56.5394	57.8627	11.3788	12.7021	0.0274863	0.0374244	0.0199645	0.0332029
chr22	42322910	42324909	CpG: 88	downstream	10	57.8805	63.7785	71.8333	67.2246	52.381	64.0368	72.703	72.8083	66.6089	68.1818	65.7437	6.59528	13.1906	52.5531	78.9342	65.1204	54.2262	38.75	55.7059	55.3355	63.0331	58.7294	65.701	59.6992	65	53.8276	62.4326	-11.9161	-3.31111	0.0274863	0.0374244	N.A.	N.A.
chr22	45557299	45559298	CpG: 109	upstream	13	57.6986	75.1881	74.6184	80.9005	82.9994	74.9	63.37	79.4765	78.1136	90.0833	75.7348	9.34187	18.6837	57.0511	94.4186	90.8481	85.1748	88.5459	84.6154	77.1984	71.049	70.6154	80.1707	87.8883	76.3375	85.2765	77.2122	9.54168	1.47733	0.0373364	0.0472928	N.A.	N.A.
chr22	46447633	46449632	CpG: 44	upstream	29	13.1957	9.60177	12.7299	19.331	16.7521	20.8762	14.9374	7.30843	10.0883	14.4811	13.9302	4.29496	8.58991	5.34027	22.5201	23.2235	43.4966	37.073	21.9189	21.8478	29.8071	14.4672	36.6662	54.8202	16.8248	29.512	30.5171	15.5818	16.5869	0.00219965	0.0127702	0.0274863	0.040513
chr22	46450116	46452115	CpG: 44	downstream	14	15.4862	6.64683	22.4086	21.9774	21.7268	27.0601	9.04664	7.89726	3.82353	19.2675	15.5341	8.09969	16.1994	-0.665283	31.7335	28.2392	68.2523	45.8139	24.1289	37.8595	33.2939	20.5731	57.3931	58.5557	23.2907	40.8588	38.6213	25.3247	23.0872	0.00328861	0.0140269	0.0143059	0.0285201
chr22	46860230	46862229	CpG: 66	downstream	12	60.1293	50.5952	44.4048	56.096	55.9127	51.0256	49.7727	35.7143	46.25	45.6282	49.5529	7.01385	14.0277	35.5252	63.5806	65.6698	93.196	82.5758	70.7654	65.625	70.8866	51.0841	68.0923	83.5024	59.1558	75.5664	66.5442	26.0135	16.9913	0.00219965	0.0127702	0.0101123	0.0241918
chr22	47082046	47084045	CpG: 24	downstream	14	47.692	46.4796	42.0413	34.902	45.41	50.8456	26.7956	16.8114	31.9091	38.4454	38.1332	10.663	21.3261	16.8071	59.4593	67.4805	64.6328	69.3622	68.3265	68.7332	70.1529	56.6616	61.9199	72.409	59.7951	67.7071	64.1877	29.5739	26.0545	0.00219965	0.0127702	0.00219965	0.0173349
chr22	50656994	50658993	CpG: 29	upstream	32	72.6929	71.4979	67.4595	74.3198	72.5531	72.2163	62.3073	62.0984	69.3444	67.2434	69.1733	4.33137	8.66274	60.5106	77.836	73.7417	80.5969	83.3547	76.8318	75.2459	75.2523	71.6835	80.8419	78.8314	75.9304	77.9542	76.5079	8.78091	7.33458	0.00328861	0.0140269	N.A.	N.A.
chr22	50657021	50659020	CpG: 34	downstream	34	73.99	72.9294	69.1179	75.8304	73.6217	73.6872	64.5246	64.2229	71.1477	68.9972	70.8069	4.01598	8.03196	62.7749	78.8389	75.019	81.7382	84.3338	77.7134	76.3925	76.7081	72.8755	81.9688	79.4574	77.3462	79.0394	77.6712	8.23248	6.86431	0.00328861	0.0140269	N.A.	N.A.
chr22	50710491	50712490	CpG: 166	downstream	18	60.5215	52.9054	66.5276	63.6731	71.4339	62.7346	62.4603	52.3899	52.3297	68.3638	61.334	6.83031	13.6606	47.6734	74.9946	68.0479	76.6363	77.9943	71.6275	79.4453	69.1244	69.6701	70.2472	75.1881	64.3467	74.7503	69.7153	13.4163	8.38133	0.00484876	0.0149028	0.0199645	0.0332029
chr22	50711790	50713789	CpG: 19	upstream	23	73.6337	69.1241	75.8056	77.1018	84.6103	75.4215	74.2424	69.2876	69.0834	81.3066	74.9617	5.18509	10.3702	64.5915	85.3319	79.8077	89.3512	89.3174	81.8237	90.6881	81.9302	82.9429	83.2152	87.6302	77.6801	86.1976	82.6797	11.2359	7.71802	0.00705073	0.0167455	0.0143059	0.0285201
chr3	5230191	5232190	CpG: 132	downstream	14	35.3022	39.3132	39.881	36.9898	32.4176	30	40.1261	39.5604	35.675	24.026	35.3291	5.21773	10.4355	24.8937	45.7646	45.3571	41.9668	43.4524	44.2532	46.7399	40.7477	33.4694	24.9659	48.6111	41.8739	44.3539	37.9336	9.02477	2.60448	0.00219965	0.0127702	N.A.	N.A.
chr3	10204450	10206449	CpG: 66	upstream	13	49.1582	49.4872	55.8786	47.8388	42.1911	51.2282	50.2622	44.5636	48.4615	57.4655	49.6535	4.58511	9.17023	40.4833	58.8237	62.6561	63.7363	54.3246	53.9103	52.5212	44.2308	52.3504	56.5934	61.6042	45.9112	57.4297	52.138	7.7762	2.4845	0.0199645	0.0299109	N.A.	N.A.
chr3	49142374	49144373	CpG: 37	downstream	12	71.0623	75.578	73.6996	66.0995	69.4266	72.7607	70.5324	68.2372	68.8553	75.4185	71.167	3.15411	6.30823	64.8588	77.4752	72.3606	84.8094	75.5521	68.8394	70.0397	78.4921	80.787	79.1396	85.1797	72.1868	74.3202	79.157	3.15321	7.99002	N.A.	N.A.	0.0101123	0.0241918
chr3	128149657	128151656	CpG: 61	upstream	24	36.055	30.4622	34.4015	30.1747	25.1006	40.6108	34.3672	28.0535	22.8857	32.1896	31.4301	5.27775	10.5555	20.8746	41.9856	43.5116	46.0176	35.9673	30.1829	37.9142	33.0486	44.8514	38.6103	46.9268	42.596	38.7187	41.2066	7.2886	9.77654	N.A.	N.A.	0.0143059	0.0285201
chr3	128369806	128371805	CpG: 96	downstream	13	47.792	53.3156	57.5895	55.9091	54.3132	57.5824	47.5345	47.6092	42.094	43.8255	50.7565	5.68803	11.3761	39.3804	62.1326	69.0575	75.2286	67.5214	59.758	61.7327	51.3158	49.359	55.3452	50.2465	56.595	66.6596	52.5723	15.9031	1.8158	0.00219965	0.0127702	N.A.	N.A.
chr3	128710405	128712404	CpG: 59	upstream	11	70.8068	79.6291	77.0287	76.9408	74.9823	74.5713	80.6277	70.6659	71.9253	70.5779	74.7756	3.74223	7.48446	67.2911	82.26	85.3172	83.966	76.1405	82.4654	75.2939	89.9559	90.6412	82.8615	83.9234	80.7487	80.6366	85.6261	5.86101	10.8505	N.A.	N.A.	0.00219965	0.0173349
chr3	195489382	195491381	CpG: 74	downstream	35	76.3881	92.1427	89.0725	92.2053	92.7049	95.0881	96.0169	94.7807	92.9186	94.7264	91.6044	5.70553	11.4111	80.1934	103.015	64.4148	70.2051	79.0322	93.8886	88.3711	89.8257	91.8822	92.271	92.5959	96.4954	79.1824	92.614	-12.4221	1.0096	0.0373364	0.0472928	N.A.	N.A.
chr3	197515984	197517983	CpG: 81	upstream	10	28.3333	24.7917	16.0897	18.1111	27.8662	11.9322	20.3903	28.0159	16.6342	18.9127	21.1077	5.8011	11.6022	9.50553	32.7099	23.8985	36.0317	31.2525	34.2033	31.7169	21.381	28.4965	19.0775	31.8122	27.0758	31.4206	25.5686	10.3128	4.46087	0.0101123	0.0197521	N.A.	N.A.
chr4	679314	681313	CpG: 15	upstream	51	81.6039	76.5284	74.5565	80.9285	77.4461	81.5984	73.9742	74.7231	73.4912	74.1539	76.9004	3.3136	6.6272	70.2732	83.5276	81.9406	86.3483	89.8031	85.0153	86.9245	80.8772	83.4371	79.5781	84.9621	83.7415	86.0064	82.5192	9.10595	5.61878	0.00219965	0.0127702	N.A.	N.A.
chr4	680367	682366	CpG: 24	downstream	27	72.8121	60.5314	56.3475	63.6998	65.9063	68.1178	54.7364	57.8637	56.7627	55.3267	61.2104	6.16606	12.3321	48.8783	73.5426	71.9823	83.0508	89.6717	76.4431	83.5234	73.7259	76.6549	68.9368	79.2133	74.4474	80.9343	74.5956	19.7239	13.3852	0.00328861	0.0140269	0.00328861	0.0173349
chr4	680725	682724	CpG: 44	upstream	26	61.51	46.9621	42.971	50.6603	54.3211	55.4764	41.4324	45.2846	41.935	40.9824	48.1535	7.05628	14.1126	34.041	62.2661	59.8875	70.8605	76.9885	62.6528	71.5778	63.1968	65.3724	56.1769	67.4202	61.2441	68.3934	62.6821	20.2399	14.5286	0.00328861	0.0140269	0.00484876	0.0186169
chr4	714581	716580	CpG: 36	downstream	11	90.0866	88.0952	89.8194	90.0649	93.4111	96.9968	86.4091	84.6566	84.0785	83.3626	88.6981	4.31892	8.63784	80.0602	97.3359	96.6877	97.0346	97.2661	93.5607	97.1738	94.8771	91.5259	95.4955	95.6204	92.9158	96.3446	94.0869	7.64652	5.38885	0.00484876	0.0149028	N.A.	N.A.
chr4	1772266	1774265	CpG: 31	downstream	17	26.7253	18.4702	24.2938	27.658	23.8126	26.4075	19.8321	24.171	21.4048	23.0095	23.5785	2.99342	5.98684	17.5916	29.5653	29.6171	35.8688	31.813	28.574	29.9885	29.3068	26.4841	32.666	30.4082	29.0172	31.1723	29.5765	7.5938	5.99799	0.00219965	0.0127702	N.A.	N.A.
chr4	2763639	2765638	CpG: 49	upstream	25	79.1503	67.5694	86.3773	70.2161	77.3296	77.194	71.7434	70.1454	81.4347	68.5564	74.9717	6.25473	12.5095	62.4622	87.4811	81.4209	79.0519	84.7304	90.0364	82.8595	83.3324	88.7301	88.4755	78.571	77.043	83.6198	83.2304	8.64818	8.25873	0.0274863	0.0374244	N.A.	N.A.
chr4	2933880	2935879	CpG: 18	downstream	17	24.6642	20.1171	31.1268	23.78	20.3392	24.6328	15.6863	19.4707	14.8749	15.5251	21.0217	5.12275	10.2455	10.7762	31.2672	37.1226	35.9797	24.0889	22.127	31.4828	23.4878	23.7264	31.9031	26.365	27.1446	30.1602	26.5254	9.1385	5.50367	0.0274863	0.0374244	N.A.	N.A.
chr4	6912311	6914310	CpG: 143	downstream	19	60.9546	61.4684	63.6821	44.2251	63.7645	59.646	56.9356	48.7379	65.9531	65.699	59.1066	7.27195	14.5439	44.5627	73.6505	73.5338	64.7	63.1373	72.2335	64.5209	68.3207	67.0593	55.7704	66.2957	61.8694	67.6251	63.8631	8.51845	4.75648	0.0373364	0.0472928	N.A.	N.A.
chr4	6989374	6991373	CpG: 89	downstream	10	15.5245	12.6566	9.7619	13.4559	13.3333	16.3889	12.5134	7.25	10.6889	14.0513	12.5625	2.72052	5.44104	7.12143	18.0035	11.6667	24.1643	23.6341	21.7647	15.7778	20.203	18.3806	33.125	22.5	15.625	19.4015	21.9667	6.83903	9.40425	N.A.	N.A.	0.00328861	0.0173349
chr4	83352460	83354459	CpG: 250	downstream	12	74.803	64.466	81.7512	88.9496	82.3016	86.6319	72.8241	74.8413	76.0188	78.0232	78.0611	7.15716	14.3143	63.7468	92.3754	78.1771	86.3058	96.3228	89.0931	91.9063	85.4413	90.2201	85.0336	90.6476	85.043	88.361	87.2771	10.2999	9.21605	0.0199645	0.0299109	0.0199645	0.0332029
chr4	99850553	99852552	CpG: 102	downstream	17	7.01186	10.8944	14.4118	16.7268	8.69003	4.35276	3.69569	17.8472	11.3863	10.393	10.541	4.81343	9.62685	0.914113	20.1678	16.0859	16.6218	20.4741	13.9967	17.3934	19.5068	20.5628	20.6038	12.8603	30.5577	16.9144	20.8183	6.3734	10.2773	N.A.	N.A.	0.00705073	0.0212891
chr4	100482728	100484727	CpG: 40	upstream	16	31.5476	23.2091	28.9336	29.169	26.6321	50.7556	33.6538	28.125	25.4683	26.7045	30.4199	7.73862	15.4772	14.9426	45.8971	47.4835	40.6108	30.1116	35.0897	35.6318	35.1562	43.3207	32.3306	41.4663	49.7038	37.7855	40.3956	7.36561	9.97569	N.A.	N.A.	0.0199645	0.0332029
chr4	164413410	164415409	CpG: 61	upstream	15	43.9678	49.3411	52.2032	48.1209	44.8834	47.9444	48.1295	57.9931	44.3831	46.5811	48.3548	4.20544	8.41087	39.9439	56.7656	63.423	57.75	58.2906	52.6708	54.2335	46.9169	56.6308	55.9637	60.9524	44.1905	57.2736	52.9309	8.91879	4.57609	0.00705073	0.0167455	N.A.	N.A.
chr4	183728354	183730353	CpG: 64	downstream	37	74.0417	72.872	66.711	70.9012	65.7338	82.7068	80.798	50.8874	58.4235	67.7133	69.0789	9.59471	19.1894	49.8894	88.2683	83.6896	89.0792	85.0073	77.8349	89.7344	85.2867	84.27	85.0788	88.1922	86.7466	85.0691	85.9149	15.9902	16.836	0.00484876	0.0149028	0.00219965	0.0173349
chr4	184016831	184018830	CpG: 245	upstream	15	46.2876	43.8889	59.0303	41.5942	52.8243	42.7273	48.5775	48.2789	52.4451	47.4567	48.3111	5.30313	10.6063	37.7048	58.9173	53.4778	29.4949	35.7143	37.7923	37.4755	43.6003	41.9103	33.9313	33.971	42.5708	38.791	39.1968	-9.5201	-9.11432	N.A.	N.A.	0.0101123	0.0241918
chr5	1153224	1155223	CpG: 117	upstream	10	56.413	65.0216	69.2172	58.5769	67.852	65.0931	68.4807	51.4306	59.9676	63.2286	62.5281	5.81689	11.6338	50.8944	74.1619	78.9923	76.3848	75.119	62.1648	69.8611	63.816	69.119	70.8916	58.3489	71.0892	72.5044	66.653	9.97629	4.12483	0.0199645	0.0299109	N.A.	N.A.
chr5	16699072	16701071	CpG: 54	upstream	10	72.2019	66.935	66.1765	72.6777	73.3462	75.8399	67.5617	64.8473	65.0014	69.698	69.4286	3.88217	7.76434	61.6642	77.1929	78.3866	82.2487	85.6254	80.2792	72.2616	78.6652	73.7845	73.3929	77.433	75.3391	79.7603	75.7229	10.3317	6.29436	0.00705073	0.0167455	N.A.	N.A.
chr5	43037521	43039520	CpG: 22	downstream	17	59.5688	60.8225	56.4921	56.7641	52.9598	44.6543	44.9261	48.0532	38.7341	56.6638	51.9639	7.42531	14.8506	37.1133	66.8145	45.6019	52.6724	36.1804	35.3921	31.3168	46.24	48.2266	52.1085	60.4781	38.1252	40.2327	49.0357	-11.7311	-2.92821	0.0274863	0.0374244	N.A.	N.A.
chr5	118691760	118693759	CpG: 42	downstream	11	23.4848	12.1901	11.4286	12.987	13.4585	11.6162	16.4859	4.17573	11.3636	21.645	13.8835	5.52579	11.0516	2.83195	24.9351	12.5874	24.188	36.71	27.9638	27.5494	23.3069	17.6046	28.1818	13.8312	25.5021	25.7997	21.6853	11.9162	7.80178	0.0143059	0.0245076	0.0199645	0.0332029
chr5	133447321	133449320	CpG: 157	upstream	18	36.7302	28.2584	26.6392	26.7445	30.9551	33.4082	37.6849	30.8875	27.7363	28.6797	30.7724	3.99302	7.98604	22.7864	38.7584	21.8951	17.2626	21.629	26.4805	24.8924	35.6438	33.2273	23.1408	25.1583	26.8303	22.4319	28.8001	-8.34046	-1.9723	0.00219965	0.0127702	N.A.	N.A.
chr5	134879820	134881819	CpG: 46	downstream	22	29.97	30.2312	24.4171	21.4767	33.3185	22.3854	22.4049	18.0568	26.2174	29.475	25.7953	4.8417	9.6834	16.1119	35.4787	26.9745	12.1197	18.0772	18.7791	14.0474	22.3126	27.3059	15.9302	16.0495	19.0856	17.9996	20.1368	-7.79571	-5.65854	0.0373364	0.0472928	N.A.	N.A.
chr5	138941793	138943792	CpG: 107	downstream	14	54.9948	74.262	59.823	62.6868	61.0435	50.7143	74.7893	84.4805	74.8843	71.317	66.8996	10.6177	21.2354	45.6642	88.135	52.3027	56.8206	42.1867	60.7631	56.3389	67.6602	70.8421	64.6877	65.0074	48.1581	53.6824	63.2711	-13.2171	-3.62847	0.0373364	0.0472928	N.A.	N.A.
chr6	16239232	16241231	CpG: 55	downstream	13	32.5534	14.0062	13.141	15.2545	21.0644	23.7216	9.77595	7.79968	15.2808	16.2919	16.8889	7.23169	14.4634	2.42557	31.3523	24.9117	44.1075	31.8603	24.9552	22.8098	38.4053	23.2284	25.9655	40.6592	30.3058	29.7289	31.7128	12.84	14.8239	0.0143059	0.0245076	0.0101123	0.0241918
chr6	31466189	31468188	CpG: 59	downstream	12	30.5516	20.4632	14.2596	26.7164	28.5338	18.9139	27.4123	25.8603	17.0436	43.1115	25.2866	8.27515	16.5503	8.73634	41.8369	27.6673	35.5304	32.0413	50.2059	42.1127	28.3864	24.1363	29.4215	26.8343	19.6714	37.5115	25.69	12.2249	0.403335	0.0199645	0.0299109	N.A.	N.A.
chr6	32117230	32119229	CpG: 56	downstream	26	32.6106	32.1818	26.6906	25.8266	26.8044	27.8993	25.3053	33.0531	31.1264	29.6229	29.1121	2.97132	5.94263	23.1695	35.0547	25.2038	12.8095	18.424	16.7767	24.574	22.3957	33.4069	14.1593	16.4128	27.417	19.5576	22.7583	-9.55448	-6.35375	0.00219965	0.0127702	N.A.	N.A.
chr6	34360803	34362802	CpG: 146	downstream	12	77.662	69.8216	73.297	73.0429	74.9437	79.2552	69.779	70.5704	73.2135	74.7661	73.6351	3.16649	6.33299	67.3022	79.9681	84.9935	80.2532	88.1998	82.2378	76.7244	84.958	81.5867	83.317	85.3285	85.634	82.4817	84.1648	8.84658	10.5297	0.00484876	0.0149028	0.00219965	0.0173349
chr6	35731590	35733589	CpG: 23	upstream	17	65.2818	67.6451	55.26	50.2765	58.3781	63.4174	65.5452	60.2419	65.8837	52.2424	60.4172	6.16022	12.3204	48.0968	72.7376	73.7552	72.1267	67.4534	62.3198	66.4621	50.0708	66.5825	65.0511	55.2102	56.634	68.4234	58.7097	8.00622	-1.70749	0.0274863	0.0374244	N.A.	N.A.
chr6	43140293	43142292	CpG: 142	downstream	16	31.7096	25.5655	28.7054	28.8834	21.9508	35.7421	25.3463	27.9105	28.8392	32.389	28.7042	3.93784	7.87568	20.8285	36.5799	38.3125	38.9154	36.5245	39.9925	38.6326	33.646	31.1742	35.9468	32.4078	37.0825	38.4755	34.0515	9.77132	5.34728	0.00219965	0.0127702	N.A.	N.A.
chr6	150039441	150041440	CpG: 84	downstream	20	64.7042	47.1577	58.1349	63.3036	57.348	66.1929	47.4037	58.7718	50.0283	50.7933	56.3838	7.15263	14.3053	42.0786	70.6891	66.1833	70.3166	68.6921	64.3939	62.3013	58.3577	65.9119	66.4639	64.875	59.8214	66.3774	63.086	9.9936	6.70215	0.0199645	0.0299109	N.A.	N.A.
chr6	150071286	150073285	CpG: 79	downstream	16	60.1144	46.9175	55.35	47.1635	61.7974	65.2328	50.4203	35.0599	46.508	45.5425	51.4106	9.16054	18.3211	33.0896	69.7317	62.0206	82.0037	78.9763	65.8817	75.3915	72.5097	78.8889	75.5487	62.9671	65.2174	72.8547	71.0264	21.4441	19.6157	0.00328861	0.0140269	0.00484876	0.0186169
chr6	168106224	168108223	CpG: 17	downstream	19	35.6173	32.5777	39.6761	39.3901	38.6908	36.5144	40.5764	52.8442	37.3144	49.3927	40.2594	6.22458	12.4492	27.8103	52.7086	32.6751	35.7763	28.5167	35.8373	24.7726	30.8833	37.2049	29.003	30.0053	36.2281	31.5156	32.6649	-8.74382	-7.5945	0.0143059	0.0245076	0.0143059	0.0285201
chr6	170451925	170453924	CpG: 69	upstream	85	96.9305	89.9464	91.5602	95.3657	93.9634	92.5851	89.2989	92.2909	95.6596	87.4714	92.5072	3.036	6.07199	86.4352	98.5792	69.2774	86.6221	82.3662	93.8785	83.3906	92.3189	84.7213	75.5233	93.345	94.7795	83.1069	88.1376	-9.40026	-4.3696	0.0199645	0.0299109	N.A.	N.A.
chr7	629837	631836	CpG: 25	upstream	35	81.3245	77.4741	69.3959	82.0672	81.6596	83.2262	78.936	63.1047	64.8335	81.0569	76.3079	7.59694	15.1939	61.114	91.5017	82.6808	90.1292	90.4941	78.892	89.4324	86.2109	83.9919	83.4023	86.4306	83.9907	86.3257	84.8053	10.0178	8.4974	0.0274863	0.0374244	0.00219965	0.0173349
chr7	1863544	1865543	CpG: 17	upstream	22	85.6801	82.908	87.4836	79.4949	81.4841	80.7812	86.1917	92.9432	84.8126	87.3354	84.9115	3.96369	7.92738	76.9841	92.8389	76.5145	71.2596	77.0235	73.9065	70.5331	76.1973	77.5303	75.5935	76.5687	82.2427	73.8474	77.6265	-11.064	-7.28499	0.00219965	0.0127702	N.A.	N.A.
chr7	1864224	1866223	CpG: 40	upstream	18	83.9893	79.6565	82.6279	76.4095	78.2733	77.4164	84.3276	91.9041	81.4724	85.3327	82.141	4.60302	9.20604	72.9349	91.347	73.0625	66.9674	74.3766	69.1027	62.798	73.3924	73.62	70.7468	71.7193	79.9986	69.2614	73.8954	-12.8795	-8.24555	0.00219965	0.0127702	0.0101123	0.0241918
chr7	2105081	2107080	CpG: 22	upstream	22	51.9811	50.3141	59.6074	56.9351	47.5313	47.5232	61.5714	56.8823	55.8257	59.7067	54.7878	5.12987	10.2597	44.5281	65.0476	45.6501	37.719	38.3747	43.4729	40.7741	44.3317	45.2206	40.6023	41.3926	49.5858	41.1981	44.2266	-13.5897	-10.5612	0.00219965	0.0127702	0.00484876	0.0186169
chr7	2758258	2760257	CpG: 21	downstream	10	53.9811	39.8408	36.9048	50.2253	40.6667	44.6606	40.9091	36.8235	38.1591	37.9305	42.0102	5.86876	11.7375	30.2726	53.7477	54.8042	59.0083	51.4103	42.8257	54.1176	53.8897	51.3998	40.8088	43.5129	41.2865	52.4332	46.1796	10.4231	4.1694	0.0101123	0.0197521	N.A.	N.A.
chr7	5596541	5598540	CpG: 133	downstream	11	27.812	20.7187	23.8414	27.8655	28.2803	35.617	26.1014	12.0108	28.258	23.4415	25.3946	6.15259	12.3052	13.0895	37.6998	27.6597	42.1288	44.0088	36.9255	31.6227	36.5685	40.8194	40.502	42.0163	39.3694	36.4691	39.8551	11.0744	14.4605	0.0199645	0.0299109	0.00219965	0.0173349
chr7	6386211	6388210	CpG: 64	upstream	10	48.7349	56.7143	52.5641	52.2269	55	60.1068	51.9308	59.1026	52.9464	46.1491	53.5476	4.34109	8.68218	44.8654	62.2298	65.8722	64.5025	58.9585	60.8514	56.2222	55.2707	52.355	51.4804	58.4899	63.211	61.2813	56.1614	7.73375	2.61379	0.0143059	0.0245076	N.A.	N.A.
chr7	27136737	27138736	CpG: 116	downstream	14	44.625	25.1651	22.3469	13.648	21.9746	25.3175	25.5952	31.8428	22.8723	21.7754	25.5163	8.09505	16.1901	9.32618	41.7064	25.2801	15.7468	10.6107	18.3047	12.0942	22.7025	27.8229	23.4134	25.8092	19.1527	16.4073	23.7801	-9.109	-1.73614	0.0373364	0.0472928	N.A.	N.A.
chr7	27161820	27163819	CpG: 32	upstream	17	79.3742	82.3731	79.8601	80.994	87.4309	88.4585	73.6033	73.6178	86.0376	72.8716	80.4621	5.77907	11.5581	68.904	92.0202	87.2666	88.6622	92.9566	86.8922	92.703	83.1739	86.5597	93.3108	91.4241	86.3399	89.6961	88.1617	9.234	7.69958	0.0101123	0.0197521	0.0274863	0.040513
chr7	27185563	27187562	CpG: 207	downstream	27	24.3781	24.1644	16.919	19.8742	21.7868	18.6078	13.8595	27.1314	16.0402	18.3662	20.1128	4.18907	8.37814	11.7346	28.4909	20.8229	44.4065	32.5852	28.7058	21.4903	25.5243	25.8786	32.3789	25.104	14.1938	29.6021	24.6159	9.48939	4.50316	0.0373364	0.0472928	N.A.	N.A.
chr7	27192584	27194583	CpG: 28	upstream	10	48.7586	28.5185	25.2381	26.9615	31.0417	28.1846	16.5128	11.3333	19.6196	18.2353	25.4404	10.3225	20.6449	4.79547	46.0853	32.3636	46.6296	33.0357	28.9946	44.189	41.8717	30.7407	32.1289	33.125	26.2745	37.0425	32.8282	11.6021	7.38776	0.0199645	0.0299109	N.A.	N.A.
chr7	44185696	44187695	CpG: 86	downstream	15	76.7535	77.0791	78.5365	78.1951	74.0598	73.3523	95.9152	69.3452	79.6371	81.7727	78.4647	7.07474	14.1495	64.3152	92.6141	85.2654	59.6522	72.0109	71.3651	67.6888	71.95	75.1271	57.5335	64.469	76.4417	71.1965	69.1043	-7.26818	-9.36041	N.A.	N.A.	0.0274863	0.040513
chr7	44186185	44188184	CpG: 21	downstream	15	76.7535	77.0791	78.5365	78.1951	74.0598	73.3523	95.9152	69.3452	79.6371	81.7727	78.4647	7.07474	14.1495	64.3152	92.6141	85.2654	59.6522	72.0109	71.3651	67.6888	71.95	75.1271	57.5335	64.469	76.4417	71.1965	69.1043	-7.26818	-9.36041	N.A.	N.A.	0.0274863	0.040513
chr7	55952936	55954935	CpG: 41	upstream	10	40	30.1026	36.5152	29.7917	35.3333	40.8947	36.875	26.6964	31.6387	35.7143	34.3562	4.63555	9.2711	25.0851	43.6273	42.3571	40.7143	42.5	46.8056	38.1429	38.6722	37.5	36.9231	37.6364	31.4118	42.104	36.4287	7.74779	2.07249	0.00705073	0.0167455	N.A.	N.A.
chr7	65213733	65215732	CpG: 78	upstream	10	75.9202	69.8465	72.3723	73.1683	73.6593	80.5664	66.7206	64.4386	67.447	68.8462	71.2985	4.81258	9.62515	61.6734	80.9237	74.0168	87.9401	87.2353	84.6429	90.3756	84.2835	81.3284	81.6465	86.1989	85	84.8421	83.6915	13.5436	12.3929	0.00484876	0.0149028	0.00219965	0.0173349
chr7	65507075	65509074	CpG: 41	upstream	12	26.6851	15.3531	22.2333	21.288	45.1308	26.7901	16.55	14.5374	14.0892	21.5488	22.4206	9.25612	18.5122	3.90834	40.9328	29.107	37.8839	33.7922	27.4918	27.1498	27.312	18.0262	29.5518	27.7237	24.9022	31.0849	25.5032	8.66437	3.08259	0.0143059	0.0245076	N.A.	N.A.
chr7	73720989	73722988	CpG: 17	downstream	17	25.861	22.3665	22.3039	27.1601	32.3017	30.7699	27.5366	27.6562	23.1382	27.7537	26.6848	3.37264	6.74528	19.9395	33.4301	25.1391	43.0145	38.59	31.7926	33.0247	33.9388	27.9691	32.7542	46.3681	28.6011	34.3122	33.9263	7.62741	7.24149	0.0373364	0.0472928	N.A.	N.A.
chr7	100425627	100427626	CpG: 104	downstream	20	44.6283	41.4646	49.8533	42.7412	49.4779	49.0855	46.3777	33.9067	39.9537	43.9113	44.14	4.96938	9.93876	34.2013	54.0788	52.3065	62.4587	57.4142	53.3736	60.2874	58.0289	50.0028	58.967	59.3373	55.2943	57.1681	56.3261	13.028	12.186	0.00219965	0.0127702	0.00219965	0.0173349
chr7	100461759	100463758	CpG: 32	upstream	11	42.9014	39.7604	54.4697	51.9989	58.9079	64.7742	29.5212	19.79	36.6128	44.2192	44.2956	13.7279	27.4558	16.8398	71.7513	79.0339	97.8241	95.6995	85.6529	89.072	92.9388	60.038	93.5899	96.7722	72.7909	89.4565	83.226	45.1609	38.9304	0.00219965	0.0127702	0.00328861	0.0173349
chr7	102312333	102314332	CpG: 43	downstream	10	64.0532	14.2164	16.9231	31.5473	18.1735	28.7034	23.6871	7.31444	12.7428	14.6786	23.204	16.1551	32.3101	-9.10614	55.5141	54.853	37.0746	56.1191	29.9005	34.0594	25.9288	30.0266	26.5191	49.3947	21.8883	42.4013	30.7515	19.1973	7.54751	0.0199645	0.0299109	N.A.	N.A.
chr7	140373444	140375443	CpG: 76	downstream	15	24.0278	20.3476	17.8253	22.0317	19.0946	29.2841	11.746	10.6844	38.4444	21.4762	21.4962	8.07682	16.1536	5.34259	37.6499	34.0659	52.7066	50.8231	28.75	21.7674	39.7685	26.8611	34.2755	48.7963	32.9868	37.6226	36.5376	16.1264	15.0414	0.0274863	0.0374244	0.0101123	0.0241918
chr7	149120308	149122307	CpG: 72	downstream	14	52.3607	32.585	45.0376	46.2406	48.2521	48.4524	67.1165	31.7002	47.7381	56.2823	47.5765	10.3643	20.7286	26.8479	68.3052	43.4023	18.956	36.1395	43.5187	30.5056	49.9916	57.6336	39.4834	48.3076	56.275	34.5044	50.3383	-13.0721	2.76171	0.0199645	0.0299109	N.A.	N.A.
chr8	1969910	1971909	CpG: 37	upstream	16	69.8917	75.5026	82.8418	75.5142	66.6894	86.3545	71.684	75.1638	68.0896	76.4887	74.822	6.20726	12.4145	62.4075	87.2366	76.3497	88.655	85.9812	79.1255	82.8764	79.4535	77.794	85.7917	84.9403	81.6071	82.5975	81.9173	7.77551	7.0953	0.0274863	0.0374244	N.A.	N.A.
chr8	17104864	17106863	CpG: 83	downstream	13	73.8947	80.0152	75.359	75.7021	72.8632	77.0604	64.1026	74.2788	72.7485	70.9744	73.6999	4.20915	8.4183	65.2816	82.1182	76.1844	81.5385	84.2308	80.3142	84.7934	82.5617	80.7037	79.0409	75.5301	80.4413	81.4122	79.6555	7.71236	5.95565	0.00484876	0.0149028	N.A.	N.A.
chr8	37960450	37962449	CpG: 84	upstream	10	89.4048	89.375	91.0714	87.7778	84.7143	89.7778	85.5303	78.25	82.3333	85.3333	86.3568	3.95371	7.90742	78.4494	94.2642	91.4118	98.1818	95.5556	94.873	96.5079	84.7778	97.2736	91.9643	90	92.8986	95.306	91.3828	8.94922	5.02603	0.00219965	0.0127702	N.A.	N.A.
chr8	38240671	38242670	CpG: 159	downstream	12	22.4836	25.9435	26.0425	36.5926	27.0076	35.8009	21.9661	33.7222	28.3214	25.6915	28.3572	5.24374	10.4875	17.8697	38.8447	29.8322	34.0278	25.3472	34.6679	21.3344	41.9497	40.1479	39.2002	42.4928	31.7982	29.0419	39.1178	0.684722	10.7606	N.A.	N.A.	0.00705073	0.0212891
chr8	61430174	61432173	CpG: 108	downstream	14	50.4097	54.8452	47.0238	75.3175	51.4652	56.5476	43.7263	43.5947	43.1921	39.229	50.5351	10.3192	20.6385	29.8967	71.1736	60.3761	73.6395	70.0974	49.4725	64.9441	62.21	58.4292	64.3012	73.7245	60.3048	63.7059	63.7939	13.1708	13.2588	N.A.	N.A.	0.0143059	0.0285201
chr8	144653977	144655976	CpG: 20	downstream	15	49.4981	49.3142	45.8332	40.6564	73.7381	50.0128	45.8299	16.0419	37.5889	52.3681	46.0882	14.3219	28.6437	17.4444	74.7319	56.9966	58.7513	75.0585	50.1199	50.7288	54.0846	59.5772	57.7124	61.9436	37.8588	58.331	54.2353	12.2429	8.14716	0.0199645	0.0299109	N.A.	N.A.
chr8	144809238	144811237	CpG: 16	upstream	170	72.8052	67.9084	74.2237	77.22	80.1663	82.7654	85.4265	66.211	69.1422	79.1076	75.4976	6.51748	13.035	62.4627	88.5326	65.0609	57.5577	56.2551	76.7987	45.9341	75.6184	84.2735	67.0464	74.3408	81.1095	60.3213	76.4777	-15.1763	0.980093	0.0143059	0.0245076	N.A.	N.A.
chr8	144895170	144897169	CpG: 19	downstream	22	67.291	64.2418	63.7806	69.9196	70.4213	67.8599	56.435	53.4334	56.6141	55.0709	62.5067	6.52325	13.0465	49.4602	75.5532	75.0759	82.9685	89.6044	77.1677	85.2839	76.0023	77.4676	71.7187	85.7161	78.1735	82.0201	77.8157	19.5133	15.3089	0.00219965	0.0127702	0.00219965	0.0173349
chr8	144895284	144897283	CpG: 127	upstream	22	67.291	64.2418	63.7806	69.9196	70.4213	67.8599	56.435	53.4334	56.6141	55.0709	62.5067	6.52325	13.0465	49.4602	75.5532	75.0759	82.9685	89.6044	77.1677	85.2839	76.0023	77.4676	71.7187	85.7161	78.1735	82.0201	77.8157	19.5133	15.3089	0.00219965	0.0127702	0.00219965	0.0173349
chr8	144950048	144952047	CpG: 83	upstream	17	81.8769	75.491	75.0462	82.8101	82.5301	88.5617	75.9489	77.0611	77.0678	80.8682	79.7262	4.3416	8.6832	71.043	88.4094	87.0955	84.7824	90.0398	87.6386	88.5168	85.078	87.6928	86.9194	84.687	85.7077	87.6146	86.017	7.88842	6.29075	0.0101123	0.0197521	N.A.	N.A.
chr8	145002136	145004135	CpG: 959	downstream	30	39.9008	57.1924	45.1458	33.9722	72.158	58.3033	60.2638	77.4615	63.1253	69.8644	57.7388	14.2266	28.4532	29.2856	86.1919	64.2763	33.1158	31.1059	31.7173	29.2854	36.2129	40.162	38.8393	36.1475	55.0415	37.9001	41.2806	-19.8386	-16.4581	0.0274863	0.0374244	N.A.	N.A.
chr8	145749956	145751955	CpG: 388	upstream	37	46.1591	46.5222	46.3474	42.7529	35.9082	39.5544	50.5673	35.7693	36.5742	42.6965	42.2852	5.18156	10.3631	31.922	52.6483	62.0914	25.8255	50.8928	35.6795	53.7076	63.8309	42.1897	48.4931	58.8299	55.3746	45.6394	53.7436	3.35421	11.4585	N.A.	N.A.	0.0274863	0.040513
chr9	36166830	36168829	CpG: 57	downstream	13	15.6582	22.3416	19.2075	32.5913	20.5173	22.4359	19.4864	15.696	10.8059	17.9487	19.6689	5.73622	11.4724	8.19644	31.1413	32.2677	33.3333	24.4444	21.1251	25.1737	27.6838	17.094	30.3846	47.3901	23.4238	27.2689	29.1953	7.59998	9.52641	0.0199645	0.0299109	N.A.	N.A.
chr9	100881661	100883660	CpG: 63	downstream	15	30.1056	37.3675	25.7778	37.877	28.661	40.7287	23.4815	15.3358	20	23.9033	28.3238	8.28431	16.5686	11.7552	44.8924	50.7899	43.7037	45.1429	39.1667	32.2145	49.7222	45.4579	43.3496	46.546	39.798	42.2035	44.9747	13.8797	16.6509	0.0101123	0.0197521	0.00328861	0.0173349
chr9	103171890	103173889	CpG: 23	upstream	14	80.3313	71.2454	59.8413	82.044	71.7481	78.4632	67.9762	42.5099	59.4048	56.3119	66.9876	12.4718	24.9435	42.0441	91.9311	82.0933	76.9173	95.5827	82.2525	83.112	90.6888	73.2143	76.2166	82.273	76.5646	83.9916	79.7915	17.004	12.8039	0.00705073	0.0167455	N.A.	N.A.
chr9	128510671	128512670	CpG: 233	downstream	23	26.0404	43.5038	27.3338	27.8133	21.362	34.4836	21.052	24.0448	21.5045	17.4064	26.4544	7.63934	15.2787	11.1758	41.7331	20.8343	38.3865	32.0459	45.2753	28.996	33.9214	33.4913	39.3736	60.8205	33.5436	33.1076	40.2301	6.65314	13.7756	N.A.	N.A.	0.0274863	0.040513
chr9	130954252	130956251	CpG: 72	downstream	26	21.3578	16.2413	19.0819	19.9785	21.6575	5.63825	16.6026	29.2296	18.0617	9.2477	17.7097	6.57827	13.1565	4.55313	30.8662	16.7528	35.6659	17.5531	7.69231	19.5838	25.1687	23.8233	26.7444	33.3353	29.8793	19.4496	27.7902	1.73991	10.0805	N.A.	N.A.	0.00705073	0.0212891
chr9	131010455	131012454	CpG: 99	upstream	10	48.9872	42.4398	44.1667	68.0303	60.1099	56.2857	51.875	51.9048	48.7582	59.3706	53.1928	7.84273	15.6855	37.5073	68.8783	48.502	75.5042	57.9286	58.8782	56.9109	58.1522	62.9167	64.7619	81.7483	62.75	59.5448	66.0658	6.35196	12.873	N.A.	N.A.	0.0199645	0.0332029
chr9	131465831	131467830	CpG: 89	downstream	14	71.6634	67.3191	71.659	64.0986	71.9621	72.3869	63.8233	62.8118	66.2634	64.5564	67.6544	3.87985	7.7597	59.8947	75.4141	74.357	78.9117	80.1257	74.369	79.0108	73.8443	70.0798	75.4806	76.5416	72.2279	77.3548	73.6348	9.7004	5.98041	0.00219965	0.0127702	N.A.	N.A.
chr9	132112331	132114330	CpG: 35	upstream	13	42.3362	32.9937	26.6484	39.3523	36.6937	39.7902	31.0175	16.0393	35.719	25.4419	32.6032	8.04259	16.0852	16.518	48.6884	48.2268	44.4069	45.0887	45.3452	49.4597	47.6632	50.0435	46.6134	49.6979	39.4458	46.5054	46.6927	13.9022	14.0895	0.00219965	0.0127702	0.00484876	0.0186169
chr9	132245733	132247732	CpG: 120	downstream	11	34.5821	26.3017	34.4156	30.303	29.8701	27.4006	15.9596	16.4252	18.1478	26.6754	26.0081	6.94917	13.8983	12.1098	39.9065	47.7364	66.1472	65.2403	40.819	50.2743	62.9654	37.9513	45.2406	45.3737	40.4932	54.0434	46.4048	28.0353	20.3967	0.00219965	0.0127702	0.00219965	0.0173349
chr9	132425458	132427457	CpG: 20	upstream	18	60.8723	63.4162	54.5459	63.3119	60.2086	63.1697	62.2183	61.5595	65.6601	69.1913	62.4154	3.78249	7.56499	54.8504	69.9804	68.1758	41.8269	48.1951	52.2772	57.9077	56.3266	61.8447	44.867	51.7703	48.2595	53.6765	52.6136	-8.73887	-9.80176	N.A.	N.A.	0.0143059	0.0285201
chr9	132806004	132808003	CpG: 179	downstream	11	69.8551	71.7631	79.9587	77.7722	68.153	81.6919	68.2518	71.8301	74.0093	75.8678	73.9153	4.78934	9.57867	64.3366	83.494	84.3197	92.2218	88.2576	68.2567	71.2879	88.0014	81.1878	88.3502	87.1743	77.842	80.8687	84.5111	6.95344	10.5958	N.A.	N.A.	0.00705073	0.0212891
chr9	133410891	133412890	CpG: 16	upstream	13	20.8726	20.5394	17.244	27.0495	25.1101	29.9869	23.6473	15.2503	16.3849	22.2616	21.8347	4.76771	9.53542	12.2992	31.3701	27.6491	31.0928	21.7686	33.99	40.6352	30.7863	21.1405	24.2828	24.3261	29.2647	31.0272	25.9601	9.19249	4.12543	0.0199645	0.0299109	N.A.	N.A.
chr9	136565685	136567684	CpG: 37	upstream	30	32.3244	54.8965	43.6279	47.0291	20.7838	24.3617	38.5855	48.2646	52.9632	55.2559	41.8093	12.4524	24.9049	16.9044	66.7141	38.2217	25.4711	7.82207	20.109	7.35764	34.7058	30.1471	25.9301	33.1724	24.5901	19.7963	29.7091	-22.013	-12.1001	0.0143059	0.0245076	N.A.	N.A.
chr9	137297191	137299190	CpG: 21	upstream	10	81.1571	80.6842	69.7746	79.6959	83.5299	76.7893	77.9759	65.7246	77.1439	77.4537	76.9929	5.38852	10.777	66.2159	87.77	83.5137	88.6853	88.9248	82.3139	89.9957	89.4946	85.0379	86.5093	81.9388	80.3384	86.6867	84.6638	9.69374	7.67089	0.00484876	0.0149028	0.0101123	0.0241918
chr9	138137508	138139507	CpG: 18	upstream	11	65.8014	67.8549	64.493	64.6467	62.6713	70.905	69.3655	63.637	62.2448	71.1196	66.2739	3.31986	6.63971	59.6342	72.9136	75.5507	81.919	69.5507	71.6852	74.735	73.3562	69.2872	71.2439	71.9421	69.0207	74.6881	70.97	8.4142	4.69609	0.00484876	0.0149028	N.A.	N.A.
chr9	139259076	139261075	CpG: 127	downstream	18	67.2869	58.3825	59.6742	68.373	62.4463	70.5354	56.261	55.8622	59.9889	62.7408	62.1551	5.11073	10.2215	51.9337	72.3766	73.7602	78.1125	78.7366	70.0928	77.7837	72.4783	72.7405	68.8421	71.8237	68.1864	75.6972	70.8142	13.542	8.65909	0.00328861	0.0140269	0.00705073	0.0212891
chr9	139260002	139262001	CpG: 33	upstream	11	45.5533	35.5377	38.2281	42.298	43.6147	56.1836	40.1056	35.974	40.7784	44.0018	42.2275	5.93827	11.8765	30.351	54.1041	61.1631	69.54	62.9442	51.3054	63.7195	47.1822	50.8772	44.5764	59.0078	52.7186	61.7345	50.8724	19.507	8.64492	0.00328861	0.0140269	0.0143059	0.0285201
chr9	139302468	139304467	CpG: 120	upstream	26	46.2356	40.0388	46.1582	39.1729	43.5974	46.938	38.1227	40.9216	38.6759	40.4589	42.032	3.39307	6.78613	35.2459	48.8181	49.4711	61.94	47.9203	46.8758	46.5312	48.2783	44.171	45.2275	47.5022	47.1058	50.5477	46.457	8.51569	4.42499	0.00484876	0.0149028	N.A.	N.A.
chr9	139415116	139417115	CpG: 36	upstream	14	76.6741	73.0264	70.3374	70.8244	75.7111	84.7354	66.4592	61.0893	71.9557	68.1017	71.8915	6.393	12.786	59.1055	84.6775	79.6434	77.7262	83.9356	75.6946	78.291	83.0131	84.4487	84.2571	83.9433	84.9702	79.0582	84.1265	7.16667	12.235	N.A.	N.A.	0.0101123	0.0241918
chr9	139437042	139439041	CpG: 232	upstream	10	82.2904	79.8668	76.5238	75.2528	76.3939	73.0952	76.2519	82.8294	83.5658	83.0489	78.9119	3.84111	7.68221	71.2297	86.5941	69.9405	71.1911	71.25	68.8846	64.6303	75.0368	81.1783	72.1771	67.3889	72.6474	69.1793	73.6857	-9.73259	-5.2262	0.00219965	0.0127702	N.A.	N.A.
chr9	139607434	139609433	CpG: 81	downstream	17	33.1674	21.6028	22.0868	32.1146	30.245	28.4965	20.0908	24.3764	21.8454	20.607	25.4633	5.04073	10.0815	15.3818	35.5447	35.381	40.1378	44.0193	36.5153	42.9864	38.6667	34.7806	34.905	34.2024	31.3505	39.8079	34.781	14.3447	9.31777	0.00219965	0.0127702	0.00484876	0.0186169
chr9	139870238	139872237	CpG: 92	upstream	27	65.4374	62.9757	64.2726	62.3536	66.4796	67.5665	61.1129	55.6771	61.2734	58.5153	62.5664	3.64143	7.28285	55.2836	69.8493	68.4197	74.2925	73.5637	67.0661	71.2663	73.2153	69.7493	71.5263	72.1631	69.2423	70.9217	71.1793	8.35525	8.61286	0.00328861	0.0140269	0.00219965	0.0173349
chr9	140069083	140071082	CpG: 22	downstream	33	28.645	34.1055	34.6312	33.2809	29.2768	41.6828	42.0716	31.8537	35.2654	38.041	34.8854	4.60417	9.20833	25.6771	44.0937	39.4814	19.4949	12.4446	44.9838	14.262	23.2959	27.7924	22.9768	28.8503	21.3894	26.1333	24.861	-8.75207	-10.0244	N.A.	N.A.	0.00328861	0.0173349

## Sheet: CpG island shelf
Additional file 7. Lists of DMVs in various genomic regions.
Chromosome	Start	End	CpG island	Position	Number of analyzed cytosines	Control_1 (%)	Control_2 (%)	Control_3 (%)	Control_4 (%)	Control_5 (%)	Control_6 (%)	Control_7 (%)	Control_8 (%)	Control_9 (%)	Control_10 (%)	The mean methylation of Controls (%)	SD	2SDs	(The mean methylation of Controls)-2SDs	(The mean methylation of Controls)+2SDs	ART-SRS_1 (%)	ART-SRS_2 (%)	ART-SRS_3 (%)	ART-SRS_4 (%)	ART-SRS_5 (%)	Sp-SRS_1 (%)	Sp-SRS_2 (%)	Sp-SRS_3 (%)	Sp-SRS_4 (%)	Sp-SRS_5 (%)	The mean methylation of ART-SRS (%)	The mean methylation of Sp-SRS (%)	(The mean methylation of ART-SRS)-(The mean methylation of Controls) (%)	(The mean methylation of Sp-SRS)-(The mean methylation of Controls) (%)	P-value (Control <-> ART-SRS)	FDR (Control <-> ART-SRS)	P-value (Control <-> Sp-SRS)	FDR (Control <-> Sp-SRS)
chr1	850766	852765	CpG: 16	upstream	15	52.915	43.6069	45.8081	48.8853	62.6439	58.3384	34.6822	38.1145	41.9225	35.1838	46.2101	9.5138	19.0276	27.1824	65.2377	66.7796	72.6901	69.1599	59.0212	63.6111	52.754	67.5029	69.2452	66.254	62.3258	66.2524	63.6164	20.0423	17.4063	0.00328861	0.0132001	0.0101123	0.0224719
chr1	1373450	1375449	CpG: 83	downstream	78	84.0594	82.9351	79.3832	87.8738	92.0999	89.0674	94.554	87.8456	87.2027	91.8717	87.6893	4.60717	9.21435	78.4749	96.9036	74.3125	85.8032	80.677	81.619	68.3641	87.819	91.1345	88.636	83.0813	86.0948	78.1551	87.3531	-9.53414	-0.336146	0.0143059	0.022228	N.A.	N.A.
chr1	1473451	1475450	CpG: 73	downstream	40	16.6998	12.5697	14.9781	19.3976	10.9601	17.1829	12.4542	11.3945	24.3855	19.5161	15.9538	4.3216	8.64321	7.31063	24.597	33.3096	30.4448	25.1837	22.2272	20.8549	22.958	18.374	21.1096	32.7999	20.0298	26.4041	23.0543	10.4502	7.10041	0.00484876	0.0132197	N.A.	N.A.
chr1	1694064	1696063	CpG: 22	downstream	12	68.4209	74.2369	71.1243	75.6944	79.5328	75	64.0091	59.3263	72.5926	64.5859	70.4523	6.27	12.54	57.9123	82.9923	78.4463	73.3027	85.8112	79.8392	86.3724	86.8911	80.1788	80.216	79.0237	82.5562	80.7544	81.7732	10.302	11.3208	0.0143059	0.022228	0.00328861	0.0164431
chr1	2453242	2455241	CpG: 100	upstream	16	34.5208	43.9338	63.6364	73.0114	48.5524	40.7268	63.4259	49.3107	44.6632	53.7109	51.5492	11.9208	23.8416	27.7077	75.3908	37.686	21.893	36.6964	38.869	33.6856	34.8798	44.0641	35.6079	35.0623	42.0509	33.766	38.333	-17.7832	-13.2162	0.00705073	0.0148734	0.0373364	0.0488058
chr1	2453552	2455551	CpG: 29	downstream	24	35.1495	49.1106	57.1982	66.3471	50.2059	42.5367	54.9744	54.2325	43.8336	54.7309	50.8319	8.77025	17.5405	33.2914	68.3725	37.2911	24.5156	39.0711	36.8491	34.5999	35.2112	47.536	35.1563	35.6103	38.8474	34.4654	38.4723	-16.3666	-12.3597	0.00705073	0.0148734	0.0274863	0.040126
chr1	2455008	2457007	CpG: 16	downstream	24	35.1495	49.1106	57.1982	66.3471	50.2059	42.5367	54.9744	54.2325	43.8336	54.7309	50.8319	8.77025	17.5405	33.2914	68.3725	37.2911	24.5156	39.0711	36.8491	34.5999	35.2112	47.536	35.1563	35.6103	38.8474	34.4654	38.4723	-16.3666	-12.3597	0.00705073	0.0148734	0.0274863	0.040126
chr1	2989963	2991962	CpG: 406	downstream	54	7.43315	4.12702	4.12497	1.38497	3.88077	3.95241	5.23504	1.42722	2.6787	3.19113	3.74354	1.78139	3.56277	0.180766	7.30631	10.0595	13.5725	15.2174	11.17	8.48485	3.86504	3.04242	5.74148	5.55298	4.39186	11.7009	4.51876	7.95732	0.77522	0.00219965	0.0132001	N.A.	N.A.
chr1	2995728	2997727	CpG: 19	upstream	12	79.065	74.6623	84.4781	83.3718	79.3751	80.6548	76.3698	64.8465	70.0988	77.7337	77.0656	5.97658	11.9532	65.1124	89.0187	83.8691	94.8896	95.3226	80.7814	85.7638	88.9701	86.4808	84.2156	85.7833	77.5033	88.1253	84.5906	11.0597	7.52505	0.00705073	0.0148734	0.0274863	0.040126
chr1	3455875	3457874	CpG: 28	upstream	31	71.2732	61.3702	73.1978	73.2097	72.9377	81.3366	69.0982	60.8491	69.1795	67.0481	69.95	6.03403	12.0681	57.8819	82.0181	81.0545	87.9742	88.4644	79.2197	78.8884	86.9601	75.4943	86.3613	91.385	83.183	83.1202	84.6767	13.1702	14.7267	0.00705073	0.0148734	0.00328861	0.0164431
chr1	10694300	10696299	CpG: 48	upstream	19	66.3047	68.0262	70.2354	71.2801	66.8514	71.5041	65.6946	49.2866	63.0877	49.055	64.1326	8.30802	16.616	47.5166	80.7486	76.3172	83.2186	88.1642	68.6111	73.1755	78.9228	83.887	79.349	84.5711	65.3471	77.8973	78.4154	13.7647	14.2828	0.00705073	0.0148734	0.0274863	0.040126
chr1	10695395	10697394	CpG: 75	upstream	27	75.5941	75.8052	75.7107	77.865	75.7574	78.0768	74.9617	62.7209	73.5838	62.5208	73.2596	5.75402	11.508	61.7516	84.7677	82.3298	87.7742	91.0257	76.4163	80.6502	84.1361	87.9025	84.6619	88.2065	74.9666	83.6393	83.9747	10.3796	10.7151	0.00484876	0.0132197	0.0199645	0.0316896
chr1	27192129	27194128	CpG: 17	downstream	14	29.6876	24.5163	31.613	28.6205	24.7693	31.4861	23.5017	23.2711	24.348	26.0513	26.7865	3.2663	6.53259	20.2539	33.3191	15.2325	13.6673	23.7435	26.8483	28.7837	4.57638	18.5724	4.7619	8.73716	14.5645	21.6551	10.2425	-5.13143	-16.544	N.A.	N.A.	0.00219965	0.0164431
chr1	32054772	32056771	CpG: 37	downstream	30	65.3747	62.7332	69.5355	66.9941	67.8222	75.1317	62.2001	56.8394	61.4363	73.0439	66.1111	5.57709	11.1542	54.9569	77.2653	68.1856	80.1081	77.8446	67.7775	75.1555	72.1496	71.7947	76.8806	72.7888	67.2174	73.8142	72.1662	7.70314	6.05511	0.0274863	0.0353047	N.A.	N.A.
chr1	228349109	228351108	CpG: 93	upstream	13	42.3089	23.6029	38.493	33.2305	31.5875	54.6351	31.8294	14.0522	29.6214	28.2023	32.7563	10.901	21.802	10.9543	54.5584	50.1738	61.3324	59.5571	48.896	54.6714	42.0286	36.1139	39.7251	49.4231	52.3715	54.9262	43.9324	22.1698	11.1761	0.00484876	0.0132197	N.A.	N.A.
chr1	228399233	228401232	CpG: 22	upstream	49	66.6174	73.8741	65.0102	69.2183	76.0176	67.6658	74.411	78.1471	70.3385	72.3732	71.3673	4.3012	8.6024	62.7649	79.9697	67.7697	53.2113	56.6414	61.8794	60.1074	56.9719	71.6713	55.1922	60.6904	69.0433	59.9219	62.7138	-11.4455	-8.6535	0.00705073	0.0148734	0.0373364	0.0488058
chr10	101286026	101288025	CpG: 23	upstream	23	42.3525	28.1628	30.4193	41.8533	36.5217	35.8132	24.2067	18.8104	30.9938	27.6106	31.6744	7.53062	15.0612	16.6132	46.7357	45.2473	65.0993	42.018	47.6933	58.917	31.9815	29.8682	55.3175	53.2651	32.203	51.795	40.5271	20.1206	8.85265	0.00328861	0.0132001	N.A.	N.A.
chr10	101286626	101288625	CpG: 42	upstream	23	42.3525	28.1628	30.4193	41.8533	36.5217	35.8132	24.2067	18.8104	30.9938	27.6106	31.6744	7.53062	15.0612	16.6132	46.7357	45.2473	65.0993	42.018	47.6933	58.917	31.9815	29.8682	55.3175	53.2651	32.203	51.795	40.5271	20.1206	8.85265	0.00328861	0.0132001	N.A.	N.A.
chr10	118894640	118896639	CpG: 36	downstream	22	23.3442	29.8956	33.5227	28.1955	32.7273	32.5758	31.801	29.262	29.4962	29.4637	30.0284	2.95091	5.90183	24.1266	35.9302	23.5884	21.6346	17.0774	28.3261	20.0087	28.0707	27.2848	18.2068	21.7062	26.5563	22.1271	24.3649	-7.90134	-5.66344	0.00705073	0.0148734	N.A.	N.A.
chr10	126277389	126279388	CpG: 17	upstream	13	57.3113	46.9473	47.1154	47.6199	42.8229	49.9999	45.8051	38.4714	51.8799	47.9031	47.5876	5.03887	10.0777	37.5099	57.6654	55.3538	62.8386	53.75	56.4906	58.1502	55.052	50.9872	57.1858	56.0304	52.0611	57.3166	54.2633	9.72901	6.67568	0.00705073	0.0148734	N.A.	N.A.
chr10	134067972	134069971	CpG: 17	upstream	17	76.6598	80.5204	84.68	74.8609	82.6084	89.4784	75.975	76.8837	82.5724	68.6812	79.292	5.888	11.776	67.516	91.068	85.2486	89.4183	90.7037	79.7723	88.9773	86.4321	83.9424	82.8607	81.0934	60.1243	86.8241	78.8906	7.53204	-0.401433	0.0373364	0.0451474	N.A.	N.A.
chr10	134356860	134358859	CpG: 17	upstream	24	39.9859	39.2183	37.8916	36.214	34.568	35.0761	37.8771	43.9664	34.1626	39.0641	37.8024	2.98213	5.96426	31.8381	43.7667	35.7071	31.0414	29.0092	27.7934	26.8229	32.7243	38.4213	37.3989	37.2772	33.0386	30.0748	35.7721	-7.72762	-2.03033	0.00705073	0.0148734	N.A.	N.A.
chr10	134933967	134935966	CpG: 44	upstream	14	72.7381	70.4663	67.3606	71.7262	75.5952	59.042	73.6851	75.3175	68.4848	72.619	70.7035	4.88885	9.7777	60.9258	80.4812	81.4659	78.1746	68.701	69.8299	71.875	81.3492	77.1429	80.5263	84.881	73.0017	74.0093	79.3802	3.3058	8.67673	N.A.	N.A.	0.00705073	0.0183136
chr10	135054078	135056077	CpG: 277	downstream	28	25.3807	23.8535	26.9489	26.0306	29.798	25.2233	22.0663	23.2799	25.6791	24.6778	25.2938	2.12543	4.25086	21.0429	29.5447	33.527	34.1467	38.9769	29.1951	32.0083	31.8237	24.5814	31.9908	29.6591	27.8678	33.5708	29.1846	8.27699	3.89075	0.00328861	0.0132001	N.A.	N.A.
chr11	285772	287771	CpG: 20	upstream	14	87.2661	90.5024	97.7273	81.7308	92.1259	86.2812	94.1701	89.6709	89.5512	88.5279	89.7554	4.38982	8.77965	80.9757	98.535	88.9384	79.9405	73.2323	84.3282	80.8673	92.5933	89.6778	83.2848	89.3324	92.5433	81.4614	89.4863	-8.294	-0.269024	0.0143059	0.022228	N.A.	N.A.
chr11	314362	316361	CpG: 75	upstream	67	50.2719	59.0847	53.7682	59.4759	59.875	52.3392	59.0338	62.1119	60.6334	63.1749	57.9769	4.32347	8.64693	49.33	66.6238	52.8133	34.4981	42.259	43.2496	46.5164	38.0952	48.3482	48.7646	56.8435	40.9827	43.8673	46.6068	-14.1096	-11.3701	0.00484876	0.0132197	0.00705073	0.0183136
chr11	390258	392257	CpG: 38	upstream	18	60.1466	54.9601	49.468	61.9921	59.9306	59.2877	52.6698	46.8616	53.1842	52.7157	55.1216	5.04102	10.082	45.0396	65.2037	60.9915	67.0318	60.6568	58.5829	61.7069	66.7518	65.0311	68.1054	60.6001	66.7736	61.794	65.4524	6.67234	10.3308	N.A.	N.A.	0.00328861	0.0164431
chr11	399073	401072	CpG: 31	upstream	27	66.5033	60.326	65.8297	25.4409	56.7593	47.3367	57.8601	61.8276	95.1259	26.6318	56.3641	20.1785	40.3571	16.007	96.7212	47.7442	23.7205	26.0446	23.7222	37.0793	23.2327	25.184	93.0974	51.342	35.3639	31.6622	45.644	-24.702	-10.7201	0.0199645	0.0272157	N.A.	N.A.
chr11	399463	401462	CpG: 61	downstream	27	66.5033	60.326	65.8297	25.4409	56.7593	47.3367	57.8601	61.8276	95.1259	26.6318	56.3641	20.1785	40.3571	16.007	96.7212	47.7442	23.7205	26.0446	23.7222	37.0793	23.2327	25.184	93.0974	51.342	35.3639	31.6622	45.644	-24.702	-10.7201	0.0199645	0.0272157	N.A.	N.A.
chr11	502354	504353	CpG: 156	upstream	27	27.8322	21.9577	22.6949	14.6781	25.3499	23.9991	30.3972	10.9758	17.3259	12.2289	20.744	6.64094	13.2819	7.46209	34.0258	41.8116	37.6779	37.2713	27.1524	37.2986	35.2134	28.7044	38.3079	35.2915	36.1508	36.2424	34.7336	15.4984	13.9896	0.00484876	0.0132197	0.00328861	0.0164431
chr11	728871	730870	CpG: 112	downstream	11	51.2665	41.5512	37.7284	51.3474	63.9843	47.4623	45.978	47.9166	40.5526	38.6946	46.6482	7.83604	15.6721	30.9761	62.3203	63.416	67.5949	52.2727	60.3397	60.8829	73.2141	71.2834	60.2154	57.028	58.1784	60.9012	63.9839	14.253	17.3357	0.0101123	0.0179292	0.00705073	0.0183136
chr11	2020254	2022253	CpG: 65	downstream	64	49.9812	54.2422	49.6491	54.2256	49.38	47.6867	56.2953	53.3725	45.2639	51.8548	51.1951	3.4043	6.80859	44.3865	58.0037	28.1657	33.4994	9.85408	6.34756	26.6093	23.4099	11.4041	26.1747	33.5118	14.5146	20.8952	21.803	-30.2999	-29.3921	0.00219965	0.0132001	0.00219965	0.0164431
chr11	2021864	2023863	CpG: 27	downstream	16	54.6875	58.558	35.5114	63.6029	49.467	58.061	48.125	54.6374	49.9263	54.9301	52.7507	7.66744	15.3349	37.4158	68.0855	20.0284	36.9081	10.0074	5.02128	14.1712	23.5417	2.37069	23.7671	24.1697	8.4045	17.2273	16.4507	-35.5234	-36.2999	0.00328861	0.0132001	0.00219965	0.0164431
chr11	2401599	2403598	CpG: 116	downstream	13	72.4359	55.3846	53.8462	61.9505	55.3846	54.8817	65.5606	63.741	71.7172	62.0984	61.7001	6.85432	13.7086	47.9914	75.4087	78.2051	82.3212	90.0699	57.3691	78.7179	63.6905	56.8047	61.8118	58.2051	69.8017	77.3367	62.0628	15.6366	0.362711	0.019854	0.0272157	N.A.	N.A.
chr11	45942142	45944141	CpG: 61	downstream	49	57.1881	58.9748	57.5585	58.0951	59.6445	54.7681	63.2636	54.7388	55.7438	58.1942	57.8169	2.5407	5.08139	52.7356	62.8983	56.2148	37.9589	52.5837	43.3116	46.585	56.4339	59.1436	42.3208	39.6831	53.8273	47.3308	50.2817	-10.4862	-7.53522	0.00705073	0.0148734	N.A.	N.A.
chr11	64641430	64643429	CpG: 113	upstream	11	36	36.7312	31.1729	49.853	48.4416	46.2442	27.5379	19.4259	24.9442	34.1692	35.452	10.2435	20.487	14.965	55.939	53.3743	65.291	73.3929	45.7943	61.0704	58.489	49.0171	61.7854	76.463	44.9323	59.7846	58.1374	24.3326	22.6853	0.00705073	0.0148734	0.0101123	0.0224719
chr11	65543500	65545499	CpG: 182	upstream	18	78.2443	65.274	71.5558	86.9312	77.2549	87.4177	66.1388	61.1268	79.0663	67.878	74.0888	9.11994	18.2399	55.8489	92.3287	88.6142	94.5786	92.2992	87.1709	91.8392	84.4959	89.099	86.5338	84.0829	87.8574	90.9004	86.4138	16.8116	12.325	0.00328861	0.0132001	0.0199645	0.0316896
chr11	67051932	67053931	CpG: 125	upstream	10	48.065	31.6937	40.1212	43.4156	51.9834	44.4937	34.4632	26.5344	37.6026	27.0039	38.5377	8.65869	17.3174	21.2203	55.855	56.1082	63.7546	51.5171	43.469	49.9306	60.5827	53.5381	52.9	54.9596	59.5222	52.9559	56.3005	14.4182	17.7629	0.0143059	0.022228	0.00219965	0.0164431
chr11	67171099	67173098	CpG: 40	downstream	14	18.1955	22.0803	28.0375	23.3117	14.5079	16.7569	27.3587	27.388	21.9273	19.2343	21.8798	4.73205	9.46411	12.4157	31.3439	19.0924	12.0472	11.6347	11.8921	12.9326	15.0172	18.6549	18.4079	24.3697	11.2153	13.5198	17.533	-8.36005	-4.34682	0.00705073	0.0148734	N.A.	N.A.
chr11	67205663	67207662	CpG: 26	downstream	32	63.7686	55.8987	68.2904	57.9425	61.5826	59.7232	64.7992	64.4025	48.7517	66.6058	61.1765	5.8243	11.6486	49.5279	72.8251	55.0752	56.4113	47.4257	54.6627	51.1606	58.4144	58.5732	69.1964	58.7727	48.232	52.9471	58.6378	-8.22939	-2.53877	0.0143059	0.022228	N.A.	N.A.
chr11	67802252	67804251	CpG: 36	upstream	19	84.8545	69.6251	75.9649	85.5902	86.3811	88.9562	74.7133	79.2075	74.1604	73.5611	79.3014	6.65772	13.3154	65.986	92.6169	76.5743	90.2256	89.3062	91.4369	92.349	88.3767	83.4506	81.2256	91.8717	84.2121	87.9784	85.8273	8.67697	6.52591	0.0143059	0.022228	N.A.	N.A.
chr11	68082932	68084931	CpG: 72	downstream	11	68.0999	62.6538	71.7803	69.4214	69.9963	69.8252	66.3774	54.0903	66.0613	63.4455	66.1751	5.15896	10.3179	55.8572	76.493	81.4875	91.6092	81.4892	71.71	86.2311	81.3708	77.0023	81.9084	78.3291	74.5613	82.5054	78.6344	16.3303	12.4593	0.00328861	0.0132001	0.00219965	0.0164431
chr11	68780852	68782851	CpG: 24	downstream	20	50.1181	57.009	53.0488	49.873	46.8965	50.4477	56.4513	54.4698	51.845	60.9023	53.1061	4.15886	8.31772	44.7884	61.4239	53.9797	39.6056	42.4783	39.7982	44.2772	40.5343	62.7253	38.0138	49.6136	52.8265	44.0278	48.7427	-9.07835	-4.36346	0.0199645	0.0272157	N.A.	N.A.
chr11	75871625	75873624	CpG: 65	upstream	13	49.1209	36.3889	42.6192	53.9753	50.4312	64.2023	50.3892	42.2203	50.2801	47.6684	48.7296	7.51484	15.0297	33.6999	63.7592	66.0373	63.2295	61.6317	51.7422	56.5922	64.5754	67.5683	60.6903	51.5227	55.1769	59.8466	59.9067	11.117	11.1772	0.0143059	0.022228	0.0101123	0.0224719
chr12	53442841	53444840	CpG: 22	downstream	13	81.2999	75.969	78.4782	81.3736	81.2505	81.5587	77.6454	65.1552	75.4107	76.3736	77.4515	4.95883	9.91765	67.5338	87.3692	79.407	94.4116	91.3034	82.7893	90.2712	85.4339	87.9862	82.0986	83.9624	85.4042	87.6365	84.977	10.185	7.52554	0.0101123	0.0179292	0.00219965	0.0164431
chr12	53443707	53445706	CpG: 32	downstream	13	81.2999	75.969	78.4782	81.3736	81.2505	81.5587	77.6454	65.1552	75.4107	76.3736	77.4515	4.95883	9.91765	67.5338	87.3692	79.407	94.4116	91.3034	82.7893	90.2712	85.4339	87.9862	82.0986	83.9624	85.4042	87.6365	84.977	10.185	7.52554	0.0101123	0.0179292	0.00219965	0.0164431
chr12	56323629	56325628	CpG: 64	downstream	10	41.6078	39.5789	37.5658	28.125	36	33.0556	29.5455	40.1681	36.6162	44.3636	36.6626	5.18938	10.3788	26.2839	47.0414	30.1705	27.028	18.7395	26.8601	30.125	36.3571	44.4643	33.9121	30	33.7401	26.5846	35.6947	-10.078	-0.967926	0.0101123	0.0179292	N.A.	N.A.
chr12	123467973	123469972	CpG: 133	downstream	17	56.7227	40.6702	43.4929	53.3442	53.3749	52.4064	32.474	25.2377	42.1866	44.2279	44.4138	10.031	20.0619	24.3518	64.4757	56.5508	72.7591	60.1006	53.4584	70.4595	76.8299	57.636	57.0633	67.8699	53.6948	62.6657	62.6188	18.2519	18.205	0.00484876	0.0132197	0.00328861	0.0164431
chr12	132336787	132338786	CpG: 31	downstream	12	35.9688	29.8451	28.1674	26.7002	25.8304	37.0789	25.5342	27.1577	25.1029	28.1563	28.9542	4.24081	8.48163	20.4726	37.4358	31.2217	37.6036	36.9761	36.7715	34.1669	36.7258	40.5302	39.0329	38.355	29.416	35.348	36.812	6.39376	7.85776	N.A.	N.A.	0.0101123	0.0224719
chr13	20762209	20764208	CpG: 145	upstream	26	66.0205	60.8651	59.782	63.7417	58.3941	63.2351	57.4594	53.0689	59.1805	53.4493	59.5197	4.2145	8.429	51.0907	67.9487	63.0056	68.8191	73.4028	60.299	70.1275	70.8646	66.8692	64.5364	65.6932	58.3789	67.1308	65.2685	7.61113	5.74878	0.0274863	0.0353047	N.A.	N.A.
chr13	113593554	113595553	CpG: 79	upstream	14	41.9624	39.707	36.307	36.3645	43.2553	48.0426	39.3658	34.7102	38.2555	37.3667	39.5337	3.97575	7.95149	31.5822	47.4852	46.8207	57.4275	49.952	45.644	43.8728	56.6456	43.978	41.1454	43.9297	43.1395	48.7434	45.7676	9.20972	6.23394	0.00705073	0.0148734	N.A.	N.A.
chr13	114816458	114818457	CpG: 43	downstream	22	68.5425	62.4106	63.5396	64.9252	70.1507	71.136	60.1008	59.5899	69.2597	57.4478	64.7103	4.86697	9.73394	54.9764	74.4442	75.6491	80.6848	81.6554	84.8359	81.5521	80.9007	77.6197	74.615	78.0908	76.507	80.8755	77.5466	16.1652	12.8363	0.00219965	0.0132001	0.00219965	0.0164431
chr14	24601083	24603082	CpG: 72	upstream	10	31.1364	17.9048	21.2121	18.1176	20.6429	14.1364	23.5	21.3482	28.3422	23.4962	21.9837	4.99723	9.99447	11.9892	31.9781	21.0874	17.8803	10.6051	11.2729	13.1464	14.419	19.5029	11.3198	16.5855	9.59398	14.7984	14.2843	-7.18526	-7.69942	N.A.	N.A.	0.0143059	0.02674
chr14	69255613	69257612	CpG: 231	upstream	17	37.0098	47.0397	52.4377	47.2077	53.0637	46	52.6255	54.3881	40.1866	46.3108	47.627	5.73859	11.4772	36.1498	59.1041	32.4926	32.3042	27.1399	27.7343	24.0415	32.748	33.0555	32.3072	41.0017	36.0175	28.7425	35.026	-18.8845	-12.601	0.00219965	0.0132001	0.00484876	0.017317
chr14	101292869	101294868	CpG: 30	downstream	12	56.8398	52.8846	34.3487	58.9452	42.3747	46.5608	36.0015	54.0014	45.0071	39.7436	46.6708	8.70064	17.4013	29.2695	64.072	53.2131	58.044	58.0378	46.2652	52.7051	66.4949	50.0458	58.341	58.4546	64.3333	53.653	59.5339	6.98228	12.8632	N.A.	N.A.	0.0199645	0.0316896
chr14	102676288	102678287	CpG: 16	upstream	12	68.6343	48.1019	61.627	44.2965	71.57	68.3824	47.3953	48.0745	50.1852	50.0721	55.8339	10.4982	20.9965	34.8374	76.8304	73.8662	70.7254	86.8677	73.2505	75.7912	69.2517	84.1111	76.1464	77.0791	70.7986	76.1002	75.4774	20.2663	19.6435	0.00328861	0.0132001	0.00484876	0.017317
chr14	103006785	103008784	CpG: 88	upstream	19	86.0833	79.7163	84.5442	84.9415	87.0659	81.6314	81.9657	79.8314	82.3316	76.8123	82.4924	3.19923	6.39845	76.0939	88.8908	86.0397	94.8111	92.0763	90.0838	92.7719	91.9897	85.6947	89.9706	93.8486	90.8529	91.1566	90.4713	8.66419	7.97893	0.00484876	0.0132197	0.00484876	0.017317
chr14	105618123	105620122	CpG: 36	upstream	24	69.7315	60.8966	78.0054	62.314	68.0875	73.3389	72.3628	66.0436	73.4883	59.5607	68.3829	6.12049	12.241	56.1419	80.6239	73.0662	75.0799	76.7797	56.5588	73.6477	78.0573	77.753	75.9475	75.5214	76.6423	71.0264	76.7843	2.64352	8.40138	N.A.	N.A.	0.0101123	0.0224719
chr14	105935037	105937036	CpG: 25	downstream	34	80.8651	78.2578	69.7098	76.9618	82.3858	84.4684	74.1356	65.7121	73.0513	72.6974	75.8245	5.87236	11.7447	64.0798	87.5692	80.8911	93.1827	88.2868	85.6042	86.8613	88.1945	83.4426	83.3933	85.7735	85.3726	86.9652	85.2353	11.1407	9.41079	0.00484876	0.0132197	0.00484876	0.017317
chr14	106329493	106331492	CpG: 46	upstream	18	45.0448	35.6939	35.4632	38.4793	31.7031	37.7378	37.57	37.9671	55.7418	34.0994	38.9501	6.8514	13.7028	25.2472	52.6529	40.6876	57.9604	50.4221	53.0322	41.4387	52.5955	46.4965	48.8839	36.543	43.2719	48.7082	45.5582	9.75816	6.60811	0.0199645	0.0272157	N.A.	N.A.
chr15	93590571	93592570	CpG: 34	downstream	27	61.02	49.5487	59.9161	69.034	47.6372	67.169	54.3689	53.1869	49.4862	48.6349	56.0002	7.84554	15.6911	40.3091	71.6913	79.4823	80.9564	86.359	61.1977	61.4028	82.6271	76.6646	65.6282	83.3674	60.0668	73.8796	73.6708	17.8794	17.6706	0.0101123	0.0179292	0.0143059	0.02674
chr15	93591241	93593240	CpG: 38	upstream	25	65.0516	52.7854	62.8047	72.5769	51.1982	71.9971	56.7184	57.2197	52.6411	51.1733	59.4166	8.2474	16.4948	42.9218	75.9114	84.0016	85.1044	91.9027	64.8582	65.9513	87.904	82.1978	69.2804	88.5924	63.5934	78.3637	78.3136	18.947	18.897	0.0143059	0.022228	0.0143059	0.02674
chr16	595501	597500	CpG: 16	downstream	38	71.9286	66.234	76.9389	67.0689	65.1941	74.6492	61.2745	59.1572	61.855	62.1143	66.6415	6.04413	12.0883	54.5532	78.7297	74.5517	82.3894	75.7512	79.5162	75.506	78.4314	74.0519	77.241	74.6989	73.6381	77.5429	75.6122	10.9014	8.97077	0.0101123	0.0179292	0.0143059	0.02674
chr16	786627	788626	CpG: 84	upstream	15	33.2931	13.837	29.831	27.5513	26.6337	38.763	20.615	17.6533	18.8699	22.5056	24.9553	7.69061	15.3812	9.57406	40.3365	35.3282	30.5015	44.9653	55.9892	29.6352	37.6776	31.6061	40.6394	45.4312	21.7961	39.2839	35.4301	14.3286	10.4748	0.0199645	0.0272157	N.A.	N.A.
chr16	787035	789034	CpG: 46	downstream	15	33.2931	13.837	29.831	27.5513	26.6337	38.763	20.615	17.6533	18.8699	22.5056	24.9553	7.69061	15.3812	9.57406	40.3365	35.3282	30.5015	44.9653	55.9892	29.6352	37.6776	31.6061	40.6394	45.4312	21.7961	39.2839	35.4301	14.3286	10.4748	0.0199645	0.0272157	N.A.	N.A.
chr16	2173129	2175128	CpG: 17	upstream	26	51.6567	38.5259	39.8522	43.5374	40.4073	38.7815	32.6347	25.2034	28.7705	31.3245	37.0694	7.75247	15.5049	21.5645	52.5744	45.365	52.1643	47.9412	38.7427	49.1318	52.2033	44.9485	49.6337	41.9671	46.4297	46.669	47.0365	9.59958	9.96705	0.0373364	0.0451474	0.0143059	0.02674
chr16	4728220	4730219	CpG: 21	upstream	26	57.1198	53.0543	39.4077	41.1268	53.1806	53.2884	38.4395	27.2687	32.2188	29.2749	42.4379	11.0358	22.0715	20.3664	64.5095	60.8787	74.565	68.9757	58.9805	74.6869	65.2989	75.6948	70.3691	72.7331	55.908	67.6173	68.0008	25.1794	25.5628	0.00219965	0.0132001	0.00328861	0.0164431
chr16	4728831	4730830	CpG: 27	upstream	29	58.4293	54.9343	42.0571	43.9536	56.4291	56.5689	40.4496	31.0159	36.275	32.3549	45.2468	10.5669	21.1338	24.113	66.3806	63.0176	75.8825	70.5567	61.1714	75.442	67.2114	76.597	72.2234	73.4687	58.9944	69.2141	69.699	23.9673	24.4522	0.00219965	0.0132001	0.00219965	0.0164431
chr16	30407426	30409425	CpG: 62	upstream	11	55.2814	54.0119	65.3391	89.2003	77.8566	80.866	51.7045	50.1082	58.2654	78.9347	66.1568	14.3088	28.6175	37.5393	94.7743	89.5385	96.2154	83.4123	88.6895	84.9742	84.3037	74.0278	84.5541	91.6268	83.9374	88.566	83.69	22.4092	17.5331	0.00705073	0.0148734	0.0274863	0.040126
chr16	49868450	49870449	CpG: 41	upstream	11	84.0184	78.2963	82.1805	68.4784	77.5819	64.6529	81.6774	80.1669	77.5935	74.6139	76.926	6.15612	12.3122	64.6138	89.2383	73.6921	60.4	65.8059	69.6825	68.7024	67.4261	66.7168	62.5578	65.9753	78.6364	67.6566	68.2625	-9.26945	-8.66355	0.0274863	0.0353047	N.A.	N.A.
chr16	67186969	67188968	CpG: 195	downstream	17	59.5928	64.7073	62.3529	61.8778	62.7451	62.0442	58.4703	58.1448	64.082	63.2931	61.731	2.27121	4.54243	57.1886	66.2735	59.5992	43.3601	55.1413	49.6901	61.5859	56.0097	61.6667	48.0769	57.872	60.3936	53.8753	56.8038	-7.85572	-4.92726	0.0199645	0.0272157	N.A.	N.A.
chr16	85167020	85169019	CpG: 22	upstream	21	73.4894	77.1816	74.932	76.3148	77.0989	69.259	72.6271	66.7516	73.7419	71.6635	73.306	3.39647	6.79294	66.513	80.0989	81.68	81.8089	82.7012	72.0618	82.7122	78.7968	82.5632	80.714	87.252	75.9085	80.1928	81.0469	6.88684	7.74095	N.A.	N.A.	0.00705073	0.0183136
chr16	85934943	85936942	CpG: 100	downstream	10	16.732	13.9916	17.4396	12.3674	7.38095	5.94444	34.2381	9.01996	20.9091	9.82707	14.785	8.32687	16.6537	-1.86872	31.4388	9.72391	2.33591	5.01802	5.57787	8.10606	9.36404	9.97917	5.33333	5.9025	11.1026	6.15235	8.33632	-8.63268	-6.44871	0.0143059	0.022228	N.A.	N.A.
chr16	88565268	88567267	CpG: 17	upstream	35	45.7152	43.1094	45.2876	47.0245	39.6294	47.5865	40.4167	41.282	38.8135	42.3617	43.1226	3.13793	6.27587	36.8468	49.3985	52.0332	54.9515	53.643	44.9828	59.7196	52.27	43.4979	52.3074	51.0064	50.9084	53.066	49.998	9.94337	6.87536	0.0101123	0.0179292	N.A.	N.A.
chr16	88566395	88568394	CpG: 29	downstream	18	20.2153	19.5088	22.0958	27.2665	15.8524	18.4784	16.4186	15.5863	17.3077	19.0157	19.1746	3.5073	7.0146	12.16	26.1892	30.1744	33.6243	32.7901	21.6341	42.7928	34.5722	21.405	33.8216	34.0678	29.3077	32.2031	30.6348	13.0286	11.4603	0.00484876	0.0132197	0.00484876	0.017317
chr16	88879057	88881056	CpG: 31	upstream	11	86.8101	82.0645	86.458	85.2016	88.1169	88.3285	84.1022	85.6882	84.5255	87.505	85.88	1.9689	3.9378	81.9422	89.8178	91.3377	93.0915	97.7922	93.6517	91.6465	90.7904	94.7887	93.1439	92.9559	93.2377	93.5039	92.9833	7.62387	7.10328	0.00219965	0.0132001	N.A.	N.A.
chr16	88904434	88906433	CpG: 21	upstream	34	81.7568	77.3928	78.5639	84.8366	82.8365	86.0359	79.9558	72.7425	77.7641	80.828	80.2713	3.90781	7.81562	72.4557	88.0869	84.8951	93.596	95.3535	81.1081	94.0395	93.0507	93.4753	85.6016	90.0298	90.7459	89.7985	90.5807	9.52716	10.3094	0.0143059	0.022228	0.00328861	0.0164431
chr16	88904468	88906467	CpG: 31	downstream	32	82.7325	79.3806	79.9218	84.7744	83.1132	86.9308	80.2209	74.8742	78.7272	81.8172	81.2493	3.39963	6.79925	74.45	88.0485	86.2091	93.9009	95.6597	83.8336	94.3831	92.8247	93.6364	86.3274	90.227	90.5582	90.7973	90.7147	9.54801	9.46545	0.00705073	0.0148734	0.00328861	0.0164431
chr17	935237	937236	CpG: 22	downstream	13	62.0117	47.1652	40.4429	51.0005	60.7618	66.4918	68.0416	41.5886	47.2297	74.7552	55.9489	11.9968	23.9936	31.9553	79.9425	86.3063	86.4968	71.9651	67.1014	74.5007	95.1412	57.1865	81.4327	86.2348	68.3837	77.2741	77.6758	21.3252	21.7269	0.0101123	0.0179292	0.0199645	0.0316896
chr17	1371217	1373216	CpG: 22	upstream	33	73.8995	62.7721	58.3139	71.4824	72.6107	73.1178	60.6618	51.3496	57.9345	55.0774	63.722	8.37927	16.7585	46.9634	80.4805	76.1858	82.7716	91.0781	86.3692	81.0542	79.0541	82.1804	80.5523	81.1861	74.1007	83.4918	79.4147	19.7698	15.6927	0.00219965	0.0132001	0.00219965	0.0164431
chr17	2271526	2273525	CpG: 22	upstream	14	70.858	75.6986	72.1499	83.5858	81.6324	84.5961	80.3112	72.0795	68.0357	80.2556	76.9203	5.88353	11.7671	65.1532	88.6873	82.4334	92.6509	88.7615	77.2294	86.6208	87.4631	75.3792	78.8663	85.7583	86.1916	85.5392	82.7317	8.61892	5.81141	0.0274863	0.0353047	N.A.	N.A.
chr17	7310627	7312626	CpG: 103	downstream	25	38.6487	51.7487	41.3333	31.1429	49.8993	36.8081	64.2937	34.1436	36.8485	52.3698	43.7237	10.4192	20.8384	22.8853	64.562	20.3077	41.2	33.2889	27.2281	31.2857	33.2303	26.4286	44.4444	67.6525	36.9651	30.6621	41.7442	-13.0616	-1.97947	0.0274863	0.0353047	N.A.	N.A.
chr17	8128487	8130486	CpG: 26	downstream	17	17.7715	16.8348	15.5476	11.8378	4.74009	19.4958	18.7745	10.4076	11.0576	13.428	13.9895	4.59426	9.18851	4.80102	23.178	27.1372	14.4268	17.0739	33.3589	27.9673	8.94556	10.7451	12.9387	19.9099	27.7329	23.9928	16.0544	10.0033	2.06491	0.0373364	0.0451474	N.A.	N.A.
chr17	25676555	25678554	CpG: 51	upstream	25	57.1965	58.61	62.8333	50.3492	64.4256	63.858	57.1272	41.8723	56.7775	62.0162	57.5066	6.9488	13.8976	43.609	71.4042	66.1719	75.2803	77.52	65.0961	66.3986	66.6464	64.5251	63.4269	75.1946	61.9667	70.0934	66.3519	12.5868	8.84533	0.00219965	0.0132001	0.0199645	0.0316896
chr17	40714687	40716686	CpG: 96	upstream	12	18.3157	25.7523	21.5278	30.0453	22.9282	17.3449	20.3968	11.1346	11.8304	17.3959	19.6672	5.83059	11.6612	8.006	31.3284	28.6376	21.5278	29.3254	40.5012	42.9426	45.406	34.1925	32.4744	26.3158	23.0152	32.5869	32.2808	12.9197	12.6136	0.0168306	0.0260109	0.00705073	0.0183136
chr17	40835489	40837488	CpG: 42	upstream	13	79.3831	76.8808	80.1981	80.8866	83.2051	75.8883	79.7329	87.4908	79.7816	69.8774	79.3325	4.62309	9.24619	70.0863	88.5787	74.1952	77.2384	58.0364	72.9167	70.0745	85.7523	75.8059	82.9842	73.9589	70.3679	70.4922	77.7738	-8.84026	-1.55866	0.0199645	0.0272157	N.A.	N.A.
chr17	46681245	46683244	CpG: 21	upstream	10	17.7273	47.8571	16.5714	24.6667	39.6503	17.4613	32.6471	15.4762	27.7895	33.3333	27.318	11.0082	22.0165	5.30154	49.3345	17.1429	4.19913	11.2821	15.1389	29.4505	11.0397	37.1429	7.5817	8.9	13.8901	15.4427	15.7109	-11.8753	-11.6071	0.0373364	0.0451474	0.0373364	0.0488058
chr17	46697554	46699553	CpG: 23	downstream	32	82.851	80.2806	82.1751	74.5871	79.2331	81.7326	87.2687	86.9191	77.7608	74.6147	80.7423	4.41009	8.82019	71.9221	89.5625	70.9142	69.2351	68.8039	82.5428	73.1244	80.5859	86.9587	67.5248	77.1197	79.1128	72.9241	78.2604	-7.8182	-2.48189	0.0274863	0.0353047	N.A.	N.A.
chr17	46698281	46700280	CpG: 168	upstream	25	82.5278	77.4386	82.9556	71.4714	78.0613	80.5844	86.2206	87.2727	75.0969	73.7093	79.5339	5.28679	10.5736	68.9603	90.1074	70.0278	65.982	64.2277	82.1548	70.6151	79.1782	86.3071	64.4751	77.7609	77.6706	70.6015	77.0784	-8.93237	-2.45549	0.0199645	0.0272157	N.A.	N.A.
chr17	76167273	76169272	CpG: 94	downstream	14	76.5633	55.506	51.8797	62.9819	67.3301	65.5692	46.7787	48.6247	56.4613	52.2004	58.3895	9.46184	18.9237	39.4658	77.3132	75.1608	81.3425	78.4634	66.0388	75.3383	68.9087	68.0575	71.5877	70.0043	68.1406	75.2688	69.3398	16.8792	10.9502	0.0101123	0.0179292	0.0143059	0.02674
chr17	78852934	78854933	CpG: 123	downstream	20	70.6328	61.2503	62.7323	62.7646	57.5786	63.1313	61.2193	50.8603	62.5399	59.4287	61.2138	4.97172	9.94344	51.2704	71.1572	67.4555	68.9599	73.2292	63.8883	73.0632	73.1402	67.7554	68.9534	70.8628	72.7619	69.3192	70.6947	8.10542	9.48093	0.00705073	0.0148734	0.00484876	0.017317
chr17	78853631	78855630	CpG: 20	upstream	12	54.3129	39.1993	39.5539	40.8837	39.3254	41.2765	37.8178	23.9559	38.8165	33.4575	38.8599	7.46806	14.9361	23.9238	53.796	54.2301	56.3434	60.9375	44.1467	56.6332	57.2276	51.0481	48.5891	54.0056	55	54.4582	53.1741	15.5983	14.3141	0.00484876	0.0132197	0.00705073	0.0183136
chr17	78961417	78963416	CpG: 129	upstream	28	50.0458	45.9603	57.0722	52.3571	56.504	53.0051	40.7107	52.9255	47.0046	38.292	49.3877	6.32787	12.6557	36.732	62.0435	58.0746	59.6134	63.6132	60.2733	54.4243	55.7958	59.1086	55.0225	61.708	62.4579	59.1997	58.8186	9.81202	9.43085	0.00484876	0.0132197	0.0101123	0.0224719
chr17	79022044	79024043	CpG: 22	upstream	17	66.615	74.6295	76.4694	68.3266	75.0407	69.7147	72.4368	66.7109	67.7146	73.5412	71.1199	3.72694	7.45389	63.666	78.5738	78.4486	77.8841	80.113	75.9315	81.0683	77.3295	75.2467	74.3231	74.5633	78.834	78.6891	76.0593	7.56916	4.93939	0.00328861	0.0132001	N.A.	N.A.
chr17	79261538	79263537	CpG: 24	downstream	10	35	44.1648	34.3813	32.2222	47.6176	50.768	41.8077	26.7752	38.904	38.3333	38.9974	7.3066	14.6132	24.3842	53.6106	43.4379	40.3333	42.3397	47.4028	47.0399	56.6079	53.8235	41.1101	49.1439	46.6548	44.1107	49.4681	5.11328	10.4706	N.A.	N.A.	0.0274863	0.040126
chr17	79426501	79428500	CpG: 50	upstream	34	61.313	49.0219	60.5034	60.6409	61.1798	69.1857	54.5704	54.3763	56.4727	53.9359	58.12	5.61401	11.228	46.892	69.348	72.3508	76.8953	74.0663	64.6708	67.8427	78.1303	72.1552	66.3954	73.7063	57.9662	71.1652	69.6707	13.0452	11.5507	0.00484876	0.0132197	0.0199645	0.0316896
chr17	79428170	79430169	CpG: 24	downstream	55	75.2984	64.2054	76.2444	71.1286	69.4412	83.1498	73.1149	64.3088	68.6197	65.9703	71.1482	5.98329	11.9666	59.1816	83.1147	82.0706	86.9581	86.7941	76.9896	78.678	84.0257	85.0895	80.8522	81.563	80.8004	82.2981	82.4662	11.1499	11.318	0.00705073	0.0148734	0.00705073	0.0183136
chr17	79800260	79802259	CpG: 17	upstream	32	73.0804	67.2331	77.5753	74.582	73.0311	81.881	64.4282	61.2219	68.6176	69.9411	71.1592	6.16845	12.3369	58.8223	83.4961	79.7108	86.9306	88.4012	85.2926	84.8062	85.5549	78.8551	82.9884	80.9227	74.2214	85.0283	80.5085	13.8691	9.34935	0.00328861	0.0132001	0.0143059	0.02674
chr17	79801625	79803624	CpG: 25	downstream	28	81.0814	73.0757	85.474	84.2437	81.0564	87.586	71.8258	68.5013	77.2494	79.2005	78.9294	6.24973	12.4995	66.43	91.4289	82.7239	89.6816	90.6733	88.0168	87.7046	89.781	83.9729	87.0026	82.6778	79.3124	87.76	84.5494	8.83062	5.61995	0.00705073	0.0148734	N.A.	N.A.
chr17	79824637	79826636	CpG: 158	upstream	19	60.6382	61.707	57.5082	60.4996	62.9884	70.9671	62.1072	54.084	64.2872	58.9928	61.378	4.45761	8.91523	52.4627	70.2932	72.7616	78.4471	81.4651	75.3765	78.9319	69.6506	66.9085	75.9085	73.381	67.0219	77.3964	70.5741	16.0185	9.19614	0.00219965	0.0132001	0.00705073	0.0183136
chr17	79880680	79882679	CpG: 184	upstream	29	74.0408	76.2631	74.3472	76.7727	77.157	79.1482	69.8393	63.8979	71.064	66.8378	72.9368	4.91458	9.82916	63.1076	82.7659	81.8939	83.1822	85.8163	81.0201	83.1202	84.0691	75.7331	81.2999	80.5476	80.6544	83.0065	80.4608	10.0698	7.52402	0.00219965	0.0132001	0.0101123	0.0224719
chr17	79922757	79924756	CpG: 18	downstream	17	69.0869	69.9129	75.4011	64.1457	74.4233	77.9111	70.7223	82.6797	73.6611	76.1438	73.4088	5.1928	10.3856	63.0232	83.7944	60.9695	59.0642	70.3302	63.0558	69.8459	75.8578	68.7845	64.6764	61.1075	78.009	64.6531	69.6871	-8.75564	-3.72173	0.0143059	0.022228	N.A.	N.A.
chr17	80191044	80193043	CpG: 76	upstream	15	76.7651	73.3221	76.6971	84.7265	82.7417	80.7778	69.6508	75.7778	72.4716	74.9808	76.7911	4.71715	9.4343	67.3568	86.2254	86.4168	80.6389	89.1992	80.6722	93.537	85.3279	86.4444	75.971	84.2012	80.0405	86.0928	82.397	9.30172	5.6059	0.0199645	0.0272157	N.A.	N.A.
chr17	80191991	80193990	CpG: 293	downstream	18	79.4868	75.4481	77.3758	85.5271	84.45	82.7339	73.2507	77.2712	76.5041	77.7895	78.9837	4.02041	8.04083	70.9429	87.0245	86.5008	83.402	90.9994	82.0747	93.7595	85.9504	88.1617	79.0014	85.1403	82.3848	87.3473	84.1277	8.36355	5.14402	0.0143059	0.022228	N.A.	N.A.
chr17	80197867	80199866	CpG: 76	downstream	27	65.9215	59.6497	62.0456	62.0617	62.495	63.9342	57.8048	57.3941	61.141	58.5867	61.1034	2.74992	5.49984	55.6036	66.6033	68.0335	69.7421	72.368	64.1035	70.4669	69.085	62.4774	67.3594	68.2673	60.6188	68.9428	65.5616	7.83936	4.45816	0.00328861	0.0132001	N.A.	N.A.
chr17	80198800	80200799	CpG: 39	upstream	28	52.1474	49.4184	47.4125	47.672	53.8203	60.1832	45.7197	39.3447	48.2963	36.204	48.0218	6.84198	13.684	34.3379	61.7058	59.4276	65.5221	65.6683	52.2798	58.4447	57.0882	54.53	61.1892	61.3166	53.3684	60.2685	57.4985	12.2467	9.47663	0.0101123	0.0179292	0.0101123	0.0224719
chr17	80273119	80275118	CpG: 65	upstream	14	54.8024	68.5261	65.1446	60.9707	59.743	60.6724	76.9558	72.3375	69.5763	70.9915	65.972	6.8574	13.7148	52.2572	79.6868	62.8833	60.548	50.4326	44.9389	51.4877	50.5301	59.3909	62.2105	61.663	61.6667	54.0581	59.0922	-11.9139	-6.87979	0.0199645	0.0272157	N.A.	N.A.
chr17	80274862	80276861	CpG: 57	upstream	21	50.7069	55.1127	62.3	51.6115	48.6082	50.2629	58.4425	56.326	54.4101	69.9035	55.7684	6.4694	12.9388	42.8297	68.7072	47.1441	35.6952	31.8138	33.7064	29.4254	42.2447	54.9987	53.3618	45.5319	49.3635	35.557	49.1001	-20.2115	-6.66833	0.00219965	0.0132001	N.A.	N.A.
chr17	80865744	80867743	CpG: 44	downstream	20	85.5094	86.2154	83.7619	89.9038	78.3933	89.2756	85.7847	94.0351	89.8424	86.1667	86.8888	4.22464	8.44928	78.4396	95.3381	83.9737	69.4632	68.1702	74.1078	63.5253	80.5315	90.0522	80.4283	70.59	72.8741	71.848	78.8952	-15.0408	-7.99359	0.00484876	0.0132197	N.A.	N.A.
chr17	80867288	80869287	CpG: 24	upstream	20	85.5094	86.2154	83.7619	89.9038	78.3933	89.2756	85.7847	94.0351	89.8424	86.1667	86.8888	4.22464	8.44928	78.4396	95.3381	83.9737	69.4632	68.1702	74.1078	63.5253	80.5315	90.0522	80.4283	70.59	72.8741	71.848	78.8952	-15.0408	-7.99359	0.00484876	0.0132197	N.A.	N.A.
chr17	80873505	80875504	CpG: 24	downstream	10	79.1033	81.4744	70.48	65.625	77.0769	64.1607	69.4172	93.2632	80.7692	72.5	75.387	8.76625	17.5325	57.8545	92.9195	66.43	60.1347	52.8571	51.7468	67.3258	83.4722	66.2803	62.0082	61.3987	69.7449	59.6989	68.5809	-15.6881	-6.80613	0.0101123	0.0179292	N.A.	N.A.
chr18	11976484	11978483	CpG: 153	upstream	10	77.9371	78.6751	79.4379	71.451	71.7546	74.0908	65.7759	65.7275	68.619	61.1197	71.4589	6.18987	12.3797	59.0791	83.8386	82.2078	88.1548	90.8201	84.4686	86.6316	87.0909	81.9113	81.875	85.4432	82.0543	86.4566	83.6749	14.9977	12.2161	0.00219965	0.0132001	0.00219965	0.0164431
chr18	76069275	76071274	CpG: 21	upstream	18	78.542	75.0323	82.0085	78.7809	91.2635	78.6535	83.642	79.5885	77.4343	72.9952	79.7941	5.05156	10.1031	69.6909	89.8972	68.0325	68.7746	83.6326	73.4866	47.1487	68.6137	70.7912	61.0644	72.4384	83.5296	68.215	71.2875	-11.579	-8.50659	N.A.	N.A.	0.0373364	0.0488058
chr18	77285019	77287018	CpG: 34	upstream	12	77.9167	76.3889	73.991	81.6407	80.6886	74.1422	74.6779	73.1501	71.6932	68.0863	75.2376	4.08717	8.17433	67.0632	83.4119	80.1496	85.6631	90.0214	83.8528	87.7652	83.189	83.9335	78.4167	84.887	75.8083	85.4904	81.2469	10.2528	6.00934	0.00484876	0.0132197	N.A.	N.A.
chr18	77304075	77306074	CpG: 51	upstream	15	47.9615	40.7912	44.7475	38.7283	42.4538	49.3016	50.4396	37.3712	43.1414	39.0476	43.3984	4.61747	9.23495	34.1634	52.6333	63.3152	67.1121	50.6372	54.9385	56.8374	54.5637	46.9577	53.7041	71.04	60.6929	58.5681	57.3917	15.1697	13.9933	0.00219965	0.0132001	0.00705073	0.0183136
chr18	77305696	77307695	CpG: 190	upstream	12	38.1119	27.6557	32.8788	24.881	30.2381	38.8889	37.7646	23.7216	28.8261	23.8095	30.6776	5.95982	11.9196	18.758	42.5972	55.433	59.7751	39.1204	44.0741	46.4436	43.1319	33.2621	43.6542	63.955	52.4411	48.9692	47.2889	18.2916	16.6113	0.00219965	0.0132001	0.00705073	0.0183136
chr18	77400899	77402898	CpG: 142	downstream	13	82.8718	87.9041	67.9487	82.0736	76.2821	82.6709	73.3561	58.4417	70.0479	72.8827	75.4479	8.77245	17.5449	57.903	92.9929	89.6668	88.6904	92.4642	82.3993	85.8663	89.1636	77.1473	80.8791	89.4521	81.6672	87.8174	83.6619	12.3694	8.21392	0.0101123	0.0179292	N.A.	N.A.
chr18	77543966	77545965	CpG: 121	upstream	11	92.861	83.0481	78.4848	83.4632	86.2338	89.0822	80.9917	67.9371	84.9859	73.7438	82.0832	7.28341	14.5668	67.5164	96.65	88.7693	92.8836	95.9229	86.6488	91.0124	89.7824	88.3267	89.1304	91.6717	89.458	91.0474	89.6739	8.96422	7.5907	0.0143059	0.022228	0.0199645	0.0316896
chr19	608990	610989	CpG: 83	upstream	17	45.8053	46.3243	52.019	33.3859	40.9234	42.4593	43.3255	40.627	42.9184	47.6861	43.5474	4.96663	9.93325	33.6142	53.4807	60.9719	63.579	46.5402	48.5033	44.7468	63.7784	49.3954	52.4367	52.8303	42.4817	52.8683	52.1845	9.32084	8.63709	0.0274863	0.0353047	0.0274863	0.040126
chr19	824670	826669	CpG: 153	downstream	17	69.2901	75.3782	75.4063	71.8906	75.5295	76.7072	71.0369	60.5844	72.1433	66.849	71.4816	4.94521	9.89042	61.5911	81.372	75.7039	82.0255	80.586	78.9098	78.0248	79.6903	83.0069	75.3212	78.2369	74.6198	79.05	78.175	7.56847	6.69347	0.00328861	0.0132001	N.A.	N.A.
chr19	831273	833272	CpG: 28	upstream	26	50.9918	44.4032	38.2869	45.9671	45.7751	55.1505	50.3969	29.8757	33.0978	33.6167	42.7562	8.59366	17.1873	25.5689	59.9435	56.9754	61.2021	68.8512	57.6206	60.107	62.9309	58.6316	56.4501	63.8633	51.73	60.9512	58.7212	18.1951	15.965	0.00219965	0.0132001	0.00328861	0.0164431
chr19	837525	839524	CpG: 28	downstream	19	75.9339	75.2715	64.0372	68.5046	72.0727	75.684	59.454	59.5448	57.2945	62.9574	67.0755	7.32896	14.6579	52.4176	81.7334	86.8693	80.5613	80.1907	72.8393	81.2001	75.6569	73.7882	73.9537	83.2523	80.4146	80.3321	77.4131	13.2567	10.3376	0.00705073	0.0148734	0.0373364	0.0488058
chr19	838900	840899	CpG: 27	downstream	17	72.5549	68.3219	63.8504	66.4332	68.0647	76.6587	57.2721	55.0412	55.145	60.0758	64.3418	7.39925	14.7985	49.5433	79.1403	82.5973	75.6892	74.0678	69.5993	76.4505	72.9374	71.0896	70.7175	78.9019	76.1609	75.6808	73.9615	11.339	9.61966	0.0143059	0.022228	0.0199645	0.0316896
chr19	843899	845898	CpG: 22	upstream	19	20.6257	15.816	8.31245	27.567	14.67	27.4232	17.4583	13.9835	14.8636	13.7866	17.4506	6.12757	12.2551	5.1955	29.7058	19.0589	20.0501	17.8842	20.0435	27.8021	24.3159	28.9268	38.0232	43.7145	17.982	20.9678	30.5925	3.51712	13.1418	N.A.	N.A.	0.0143059	0.02674
chr19	850130	852129	CpG: 22	downstream	31	35.1888	33.5099	28.5571	31.5768	36.2643	40.7883	36.896	22.2615	28.3532	19.6018	31.2998	6.67351	13.347	17.9527	44.6468	45.0041	50.681	50.1343	45.9184	48.3418	42.7088	39.2781	45.4688	41.9005	36.5023	48.0159	41.1717	16.7162	9.87193	0.00219965	0.0132001	0.00705073	0.0183136
chr19	851527	853526	CpG: 48	upstream	91	33.2689	26.7978	23.0493	23.6981	31.5554	34.5362	23.96	17.377	20.6872	14.9344	24.9864	6.58388	13.1678	11.8187	38.1542	39.5126	34.0301	40.6543	39.9822	39.9159	34.3324	38.6623	34.8902	34.181	33.1175	38.819	35.0367	13.8326	10.0502	0.00328861	0.0132001	0.0101123	0.0224719
chr19	855496	857495	CpG: 74	downstream	41	67.4838	68.4711	71.3629	73.0081	70.7181	71.2673	73.5931	55.4399	66.3935	62.8183	68.0556	5.51142	11.0228	57.0328	79.0785	77.0196	84.7402	80.6023	75.3198	78.8309	79.1607	75.7958	75.4788	80.5524	71.8044	79.3026	76.5584	11.2469	8.5028	0.00219965	0.0132001	0.00484876	0.017317
chr19	946021	948020	CpG: 25	upstream	51	47.1349	37.1478	35.1893	30.5497	35.7849	37.84	34.2738	27.0904	32.9071	26.8708	34.4789	5.88056	11.7611	22.7177	46.24	42.8763	52.4375	52.3005	44.3919	52.4095	45.8253	44.8293	43.6153	44.9558	42.2658	48.8831	44.2983	14.4043	9.81944	0.00484876	0.0132197	0.0143059	0.02674
chr19	1154250	1156249	CpG: 20	downstream	22	77.0843	74.7467	72.9873	78.532	71.8486	77.0103	65.4378	55.0385	67.8939	60.1472	70.0727	7.83949	15.679	54.3937	85.7516	81.5609	84.588	91.8013	84.8616	83.6627	84.2695	80.6109	82.6575	80.2669	71.7881	85.2949	79.9186	15.2222	9.8459	0.00219965	0.0132001	0.0199645	0.0316896
chr19	1171140	1173139	CpG: 40	downstream	26	76.6218	77.0171	69.5217	79.9229	76.1179	78.167	77.646	68.7704	74.0177	66.5325	74.4335	4.56423	9.12846	65.305	83.562	84.7906	86.5721	86.866	75.2248	86.0531	87.3546	80.8157	85.7701	85.2717	81.891	83.9013	84.2206	9.46781	9.78713	0.0199645	0.0272157	0.00219965	0.0164431
chr19	1176344	1178343	CpG: 93	downstream	18	72.955	61.9053	58.2154	57.1643	73.3328	69.8693	69.6538	45.8745	60.3274	48.8716	61.8169	9.66964	19.3393	42.4777	81.1562	67.9709	80.8162	88.6243	66.7063	76.9244	75.4128	79.5011	77.3968	79.0449	74.553	76.2084	77.1817	14.3915	15.3648	0.0373364	0.0451474	0.00219965	0.0164431
chr19	1367027	1369026	CpG: 28	upstream	13	66.0823	55.0362	67.3454	60.5617	55.2381	56.275	54.117	47.6018	55.2071	46.7949	56.4259	6.75268	13.5054	42.9206	69.9313	73.1851	61.5869	71.4596	62.3932	63.4615	66.4483	68.9411	63.1909	60.33	69.0823	66.4173	65.5985	9.99133	9.17258	0.0199645	0.0272157	0.0199645	0.0316896
chr19	1880769	1882768	CpG: 66	upstream	31	68.6386	79.7513	68.7575	70.4366	70.984	70.3473	73.618	86.1559	70.2241	93.2865	75.22	8.45706	16.9141	58.3059	92.1341	68.6797	73.4101	62.4292	62.6576	60.9234	66.1078	69.8744	72.597	61.1525	64.2781	65.62	66.802	-9.6	-8.41803	0.0274863	0.0353047	0.0373364	0.0488058
chr19	1882159	1884158	CpG: 20	downstream	30	69.904	79.9194	68.5419	70.3724	67.7481	68.1788	70.8355	85.8552	71.3261	87.3615	74.0043	7.48317	14.9663	59.0379	88.9706	69.1625	65.3823	61.2045	57.1713	54.9692	63.7267	68.9731	72.7069	56.5635	58.6576	61.578	64.1256	-12.4263	-9.87869	0.00705073	0.0148734	N.A.	N.A.
chr19	2186990	2188989	CpG: 22	upstream	11	67.8992	51.4306	54.1805	56.9822	57.6542	60.5142	55.8127	45.9509	52.4203	52.3525	55.5197	5.9132	11.8264	43.6933	67.3461	62.8054	64.2417	71.8615	68.7384	72.028	62.0596	61.7716	66.973	62.5661	58.3699	67.935	62.348	12.4152	6.8283	0.00484876	0.0132197	N.A.	N.A.
chr19	2271712	2273711	CpG: 71	upstream	19	45.1344	32.5433	33.9406	41.6981	35.3784	50.0684	28.9567	33.8715	32.169	33.0801	36.6841	6.69214	13.3843	23.2998	50.0684	52.2614	63.699	65.7401	47.9152	51.4287	40.1716	42.7733	52.0454	59.2014	49.2693	56.2089	48.6922	19.5248	12.0081	0.00328861	0.0132001	0.0199645	0.0316896
chr19	2424350	2426349	CpG: 28	upstream	62	80.7212	79.2346	83.8359	86.2358	83.8511	86.4678	82.002	76.7911	82.9874	79.3699	82.1497	3.14086	6.28172	75.8679	88.4314	87.5594	93.3909	92.1605	92.3108	90.3975	88.8188	89.1032	87.6504	89.1721	85.5885	91.1638	88.0666	9.01416	5.91693	0.00219965	0.0132001	N.A.	N.A.
chr19	2458065	2460064	CpG: 30	upstream	10	72.2059	57.4069	65.6	71.5652	73.3224	82.1711	61.3161	69.8056	51.0963	45.0649	64.9554	11.2769	22.5538	42.4016	87.5092	72.712	92.7273	89.0909	73.5	83.4356	74.4242	79.858	79.584	79.9737	80.9808	82.2931	78.9641	17.3377	14.0087	0.00705073	0.0148734	0.0143059	0.02674
chr19	2459079	2461078	CpG: 124	downstream	10	72.2059	57.4069	65.6	71.5652	73.3224	82.1711	61.3161	69.8056	51.0963	45.0649	64.9554	11.2769	22.5538	42.4016	87.5092	72.712	92.7273	89.0909	73.5	83.4356	74.4242	79.858	79.584	79.9737	80.9808	82.2931	78.9641	17.3377	14.0087	0.00705073	0.0148734	0.0143059	0.02674
chr19	2490096	2492095	CpG: 95	upstream	18	45.754	46.3291	46.051	33.2383	43.8268	43.3595	36.097	37.8455	37.6337	42.4327	41.2568	4.67891	9.35783	31.8989	50.6146	54.046	61.4485	56.4171	50.4274	48.4023	45.0118	43.4508	51.4493	50.0975	39.5696	54.1483	45.9158	12.8915	4.65905	0.00219965	0.0132001	N.A.	N.A.
chr19	2490571	2492570	CpG: 26	downstream	23	57.0889	57.9967	56.9638	47.1306	55.4173	55.1896	49.6784	51.3573	50.7085	53.8603	53.5391	3.64084	7.28167	46.2575	60.8208	63.0008	69.6119	65.0765	61.204	59.224	56.9658	55.537	62.0038	60.9459	52.4651	63.6234	57.5835	10.0843	4.04438	0.00219965	0.0132001	N.A.	N.A.
chr19	2545879	2547878	CpG: 18	downstream	20	66.3762	44.5567	63.3333	35.1164	40.25	62.5211	48.2341	35.8192	52.4221	23.523	47.2152	14.0733	28.1465	19.0687	75.3618	69.36	64.996	35.0305	54.7004	63.391	59.0566	68.5114	69.07	57.1055	63.6735	57.4956	63.4834	10.2804	16.2682	N.A.	N.A.	0.0274863	0.040126
chr19	2548984	2550983	CpG: 32	downstream	10	81.9114	76.9929	79.792	86.9097	87.7738	84.0575	82.4875	79.9301	81.3178	85.9919	82.7165	3.45477	6.90953	75.8069	89.626	90.302	93.6508	91.5079	89.3218	92.5909	82.4531	92.3161	89.7373	91.186	90.7955	91.4747	89.2976	8.75824	6.58112	0.00219965	0.0132001	N.A.	N.A.
chr19	2768812	2770811	CpG: 105	upstream	17	70.7588	62.6146	66.9251	63.2531	64.6747	71.2323	67.503	62.151	67.3572	62.8852	65.9355	3.33697	6.67393	59.2616	72.6094	69.7347	75.684	77.1445	73.912	73.6933	73.0782	71.3477	74.5331	69.488	73.4752	74.0337	72.3844	8.09822	6.44896	0.00484876	0.0132197	N.A.	N.A.
chr19	3188417	3190416	CpG: 33	upstream	16	65.7913	57.4736	66.194	67.3785	63.9944	64.8754	69.5455	55.094	53.9601	64.0154	62.8322	5.37514	10.7503	52.0819	73.5825	66.8109	75.7948	69.8738	79.5999	65.2772	68.814	77.2001	62.6164	61.7105	57.321	71.4713	65.5324	8.63913	2.70021	0.0199645	0.0272157	N.A.	N.A.
chr19	3188493	3190492	CpG: 76	downstream	16	65.7913	57.4736	66.194	67.3785	63.9944	64.8754	69.5455	55.094	53.9601	64.0154	62.8322	5.37514	10.7503	52.0819	73.5825	66.8109	75.7948	69.8738	79.5999	65.2772	68.814	77.2001	62.6164	61.7105	57.321	71.4713	65.5324	8.63913	2.70021	0.0199645	0.0272157	N.A.	N.A.
chr19	3369458	3371457	CpG: 57	downstream	37	35.5594	37.2816	40.2888	39.0124	42.1903	31.9024	40.341	16.6092	28.4014	27.441	33.9027	7.93216	15.8643	18.0384	49.7671	42.2289	50.5071	51.4864	43.5626	44.2669	38.3173	37.8929	27.515	47.3681	32.2663	46.4104	36.6719	12.5077	2.76917	0.00219965	0.0132001	N.A.	N.A.
chr19	3383964	3385963	CpG: 23	upstream	10	58.9394	58.0839	56.5603	55.2222	52.9218	67.2222	60.4848	48.6326	58.1143	56.6008	57.2782	4.85568	9.71137	47.5669	66.9896	71.7344	69.1929	84.8864	62.8333	82.4726	72.6701	73.9918	66.9694	73.9221	73.0301	74.2239	72.1167	16.9457	14.8384	0.00328861	0.0132001	0.00328861	0.0164431
chr19	3384276	3386275	CpG: 73	downstream	10	58.9394	58.0839	56.5603	55.2222	52.9218	67.2222	60.4848	48.6326	58.1143	56.6008	57.2782	4.85568	9.71137	47.5669	66.9896	71.7344	69.1929	84.8864	62.8333	82.4726	72.6701	73.9918	66.9694	73.9221	73.0301	74.2239	72.1167	16.9457	14.8384	0.00328861	0.0132001	0.00328861	0.0164431
chr19	3978825	3980824	CpG: 29	upstream	15	74.4087	70.8519	68.7037	67.6119	75.1829	73.836	70.2283	62.3285	75.7177	65.4199	70.429	4.47034	8.94067	61.4883	79.3696	83.0503	88.1307	83.538	74.2348	76.229	80.4444	81.1379	81.4203	83.3483	78.0073	81.0366	80.8717	10.6076	10.4427	0.00705073	0.0148734	0.00219965	0.0164431
chr19	3980161	3982160	CpG: 52	downstream	16	67.1165	58.6876	70.5107	60.2941	65.1488	74.2454	56.8452	47.6339	49.9044	55.3723	60.5759	8.66194	17.3239	43.252	77.8998	73.5387	81.3657	78.2953	70.2728	73.477	70.6072	69.3588	68.134	82.9327	71.4489	75.3899	72.4963	14.814	11.9204	0.0101123	0.0179292	0.0199645	0.0316896
chr19	3980963	3982962	CpG: 86	upstream	10	74.3864	71.2668	77.0595	70	81.381	85.2926	65.7143	63.7143	68.6932	71.81	72.9318	6.75755	13.5151	59.4167	86.4469	82.4238	90.1852	89.7059	77.5556	82.5631	81.5716	80.5195	75.7885	90.1923	80.5682	84.4867	81.728	11.5549	8.79621	0.0101123	0.0179292	0.0373364	0.0488058
chr19	4060087	4062086	CpG: 285	upstream	20	44.8255	47.169	52.5093	58.0867	45.232	60.3993	52.2007	46.3884	50.355	51.6624	50.8828	5.27406	10.5481	40.3347	61.431	64.1381	69.4832	69.986	57.4828	65.2535	53.0465	59.859	66.1141	65.3644	59.4574	65.2687	60.7683	14.3859	9.88545	0.00484876	0.0132197	0.0101123	0.0224719
chr19	4373953	4375952	CpG: 16	downstream	19	58.5491	39.8801	57.1047	57.7733	44.9756	59.0343	34.2294	32.773	42.552	42.4398	46.9311	10.3129	20.6257	26.3054	67.5568	62.6714	79.8828	79.8894	58.2231	71.0605	72.2544	64.0663	73.2089	66.0723	63.9891	70.3455	67.9182	23.4143	20.9871	0.00484876	0.0132197	0.00219965	0.0164431
chr19	4950454	4952453	CpG: 36	upstream	27	72.637	71.8717	64.5275	76.352	85.5328	76.2641	65.6385	59.2758	68.0371	53.2364	69.3373	9.28421	18.5684	50.7689	87.9057	81.4048	89.5333	88.0991	83.8615	78.5405	86.6484	81.7933	85.5672	83.6807	69.9469	84.2878	81.5273	14.9506	12.19	0.00705073	0.0148734	0.0274863	0.040126
chr19	5798235	5800234	CpG: 26	upstream	12	53.7184	44.0681	48.9764	38.6105	47.767	37.6936	37.0226	31.3578	41.3569	56.0299	43.6601	7.89713	15.7943	27.8659	59.4544	48.6689	59.9173	55.9414	59.778	61.4039	48.9619	61.9814	48.273	54.0278	39.8283	57.1419	50.6145	13.4818	6.95437	0.0101123	0.0179292	N.A.	N.A.
chr19	6232307	6234306	CpG: 15	downstream	18	85.0666	84.3963	79.7455	83.3348	86.8839	85.6863	81.6355	66.8407	81.6617	79.4301	81.4681	5.70846	11.4169	70.0512	92.8851	88.071	93.3605	90.9063	86.2501	92.6931	89.0054	81.4265	88.5548	87.3946	83.76	90.2562	86.0283	8.78806	4.56013	0.00328861	0.0132001	N.A.	N.A.
chr19	6232667	6234666	CpG: 19	downstream	22	72.1343	70.0674	67.9866	70.1501	73.7049	73.6378	67.9433	55.199	68.9393	66.889	68.6652	5.29027	10.5805	58.0846	79.2457	75.9706	81.9919	78.8207	73.2597	81.2389	77.3412	69.0385	76.5181	75.0842	72.4837	78.2564	74.0931	9.5912	5.42797	0.00484876	0.0132197	N.A.	N.A.
chr19	6274177	6276176	CpG: 20	downstream	12	70.7262	64.4148	66.1947	61.5789	64.9745	64.4139	51.8934	54.2867	64.5016	59.1897	62.2174	5.67399	11.348	50.8695	73.5654	70.4329	84.9132	83.5317	72.5645	70.4202	85.7836	80.4369	70.2353	72.3498	64.1696	76.3725	74.595	14.1551	12.3776	0.00484876	0.0132197	0.0274863	0.040126
chr19	7681153	7683152	CpG: 71	upstream	18	69.3673	64.1975	64.9789	67.2876	69.4017	75.9193	62.5381	59.6495	57.8175	47.6475	63.8805	7.73455	15.4691	48.4114	79.3496	76.5562	88.7449	86.3324	79.2521	85.683	81.0212	68.7551	78.5	87.227	81.8713	83.3137	79.4749	19.4332	15.5944	0.00219965	0.0132001	0.00705073	0.0183136
chr19	7682597	7684596	CpG: 50	downstream	26	77.6882	74.0208	74.9854	76.9034	78.4669	82.4834	73.4666	70.3484	69.6843	63.5423	74.159	5.33626	10.6725	63.4865	84.8315	82.7058	91.4568	90.5378	84.7261	89.7386	86.5766	77.6355	83.9239	90.1501	86.5643	87.833	84.9701	13.674	10.8111	0.00219965	0.0132001	0.00705073	0.0183136
chr19	11562296	11564295	CpG: 20	downstream	18	59.3598	63.67	60.18	54.5232	50.7321	68.3358	52.0124	52.4767	56.4314	44.658	56.2379	6.88208	13.7642	42.4738	70.0021	63.9949	67.6077	66.1544	66.9446	70.9821	69.2145	60.1695	61.547	67.9805	59.279	67.1367	63.6381	10.8988	7.40016	0.0101123	0.0179292	N.A.	N.A.
chr19	12864397	12866396	CpG: 49	upstream	15	54.8571	63.8889	63.9352	53.0128	68.9365	71.2759	71.9353	73.6064	49.5068	73.5897	64.4545	9.04825	18.0965	46.358	82.551	77.7044	69.9822	58.9324	72.8704	68.3712	77.4	75.9865	75.8225	65.6054	79.3387	69.5721	74.8306	5.11763	10.3762	N.A.	N.A.	0.0143059	0.02674
chr19	12879109	12881108	CpG: 22	downstream	66	38.5492	51.0384	49.7133	37.8877	34.4955	36.9283	65.2829	55.0179	48.4225	45.9537	46.3289	9.62109	19.2422	27.0868	65.5711	32.2749	28.198	29.839	31.2122	27.4381	33.3419	42.6266	41.754	42.6481	31.9835	29.7924	38.4708	-16.5365	-7.85812	0.00219965	0.0132001	N.A.	N.A.
chr19	13120570	13122569	CpG: 20	upstream	48	14.4885	17.5846	13.8299	11.8414	11.624	13.3707	14.1793	22.0427	15.76	27.9535	16.2674	5.10902	10.218	6.0494	26.4855	10.4014	5.54821	8.31765	6.94681	8.66405	6.63056	14.6238	6.37116	5.21063	14.9852	7.97563	9.56426	-8.29181	-6.70318	0.00219965	0.0132001	N.A.	N.A.
chr19	13126789	13128788	CpG: 20	downstream	10	86.3584	95.2778	93.2867	92.4306	89.7336	79.3333	90.2261	95.1561	92.4458	91.037	90.5285	4.7443	9.4886	81.0399	100.017	88.9001	32.1693	54.6263	62.2085	71.6761	70.8485	86.3936	43.674	55.6718	85.9274	61.9161	68.5031	-28.6125	-22.0255	0.00484876	0.0132197	0.00705073	0.0183136
chr19	13127260	13129259	CpG: 25	downstream	12	88.2987	94.9104	94.4056	92.3804	91.4447	82.7778	91.8551	94.3725	92.4039	92.2222	91.5071	3.6039	7.2078	84.2993	98.7149	89.6043	39.903	58.394	66.5279	74.7771	72.8933	88.3637	48.0854	60.2872	87.7352	65.8413	71.473	-25.6659	-20.0342	0.00484876	0.0132197	0.00705073	0.0183136
chr19	16292301	16294300	CpG: 35	upstream	22	32.1266	33.6135	35.3673	35.5622	31.0733	33.979	24.9116	30.0198	31.6512	30.9774	31.9282	3.10385	6.20769	25.7205	38.1359	38.5024	44.322	43.7825	36.8831	34.3691	35.4554	31.8041	31.4189	33.9847	22.2731	39.5718	30.9872	7.64363	-0.940986	0.00484876	0.0132197	N.A.	N.A.
chr19	17434055	17436054	CpG: 168	upstream	48	38.7871	36.9991	34.2395	30.3147	32.9642	45.004	46.6823	29.4165	31.6085	34.3196	36.0336	5.90694	11.8139	24.2197	47.8474	47.3721	39.0483	38.9139	30.4888	25.7038	42.5977	48.363	37.5345	46.5096	53.5095	36.3054	45.7029	0.271817	9.66929	N.A.	N.A.	0.0199645	0.0316896
chr19	17610407	17612406	CpG: 38	downstream	15	63.7266	54.0573	49.476	48.9706	54.9	56.1867	55.0002	46.1833	54.4275	53.0926	53.6021	4.80149	9.60297	43.9991	63.205	56.8437	63.9119	54.8526	59.8362	71.675	68.1545	62.7187	68.2692	59.033	60.2426	61.4239	63.6836	7.82181	10.0815	0.0199645	0.0272157	0.00705073	0.0183136
chr19	18267739	18269738	CpG: 49	upstream	10	73.9731	77.4671	77.2742	82.7637	79.1957	73.9707	74.701	65.0608	73.1574	77.5974	75.5161	4.68576	9.37153	66.1446	84.8876	80.763	88.8877	90.7684	79.8667	88.7121	88.4908	78.6833	85.5191	85.863	81.7511	85.7996	84.0614	10.2835	8.54532	0.00484876	0.0132197	0.00705073	0.0183136
chr19	18280165	18282164	CpG: 18	downstream	20	58.9061	51.8874	63.7625	52.8547	51.3761	62.6871	45.5495	43.5966	47.3215	48.1004	52.6042	7.048	14.096	38.5082	66.7002	58.1988	69.2333	63.406	63.6679	49.1691	61.8748	59.0568	66.597	63.4701	57.2995	60.735	61.6596	8.13086	9.05545	N.A.	N.A.	0.0373364	0.0488058
chr19	18280522	18282521	CpG: 42	upstream	13	41.3899	31.4484	49.5726	32.0513	31.5868	49.0842	22.6419	17.3993	26.4957	28.1883	32.9858	10.6728	21.3456	11.6402	54.3315	41.4447	56.7308	48.2295	48.4557	26.912	45.5331	43.0966	54.7863	51.43	42.845	44.3545	47.5382	11.3687	14.5524	N.A.	N.A.	0.0199645	0.0316896
chr19	33788062	33790061	CpG: 291	upstream	10	49.6908	47.25	47.2491	46.9965	55.348	55.4058	47.2156	35.1009	43.9291	41.227	46.9413	6.07425	12.1485	34.7928	59.0898	55.6215	63.371	61.6471	56.0598	60.4106	58.9557	55.8052	58.5372	63.8273	54.6532	59.422	58.3557	12.4807	11.4144	0.00219965	0.0132001	0.00484876	0.017317
chr19	41078616	41080615	CpG: 50	upstream	10	70.2484	69.8923	64.3333	63.6204	58.9751	75.1308	61.6667	60.0564	65.2464	60.9111	65.0081	5.21844	10.4369	54.5712	75.445	67.3447	72.3384	73.1384	68.1791	74.1111	70.2842	76.2927	72.8575	71.1235	78.2512	71.0223	73.7618	6.01423	8.75375	N.A.	N.A.	0.00705073	0.0183136
chr19	41223206	41225205	CpG: 23	downstream	24	37.2668	26.638	38.0488	35.9186	33.8769	39.2679	31.3888	34.9472	29.3669	31.369	33.8089	4.06133	8.12265	25.6862	41.9315	39.7273	50.0885	48.5128	36.3594	40.0118	39.489	33.5954	34.2397	42.7365	35.3707	42.94	37.0863	9.13109	3.27739	0.00705073	0.0148734	N.A.	N.A.
chr19	47199401	47201400	CpG: 19	downstream	16	65.5792	56.4658	74.1108	69.2945	62.6003	61.5804	62.5748	57.3698	49.2848	51.2683	61.0129	7.69363	15.3873	45.6256	76.4001	70.9234	72.9502	78.368	72.6498	70.7247	77.7614	76.1164	68.9397	65.2236	63.9236	73.1232	70.393	12.1104	9.38009	0.0101123	0.0179292	0.0373364	0.0488058
chr19	48999115	49001114	CpG: 33	downstream	30	60.7252	66.9032	87.236	73.9978	80.5304	85.5547	73.3871	78.1392	74.8164	80.5082	76.1798	8.10317	16.2063	59.9735	92.3861	79.9466	55.454	29.7392	72.8329	48.4131	90.1031	82.6777	73.0895	74.156	59.8643	57.2772	75.9781	-18.9026	-0.2017	0.0373364	0.0451474	N.A.	N.A.
chr19	49377929	49379928	CpG: 46	downstream	16	44.0504	45.0533	48.4356	37.9464	43.5732	48.408	41.7613	35.8696	38.9413	43.6534	42.7692	4.1995	8.399	34.3702	51.1683	49.2758	58.2301	49.2113	54.5708	57.3907	54.1741	46.1458	57.2173	52.9243	52.1467	53.7358	52.5216	10.9665	9.75239	0.00219965	0.0132001	0.00484876	0.017317
chr19	56159663	56161662	CpG: 298	upstream	14	30.422	24.0919	30.3962	26.546	23.641	41.7532	16.6497	23.7659	31.4475	23.2501	27.1964	6.76506	13.5301	13.6662	40.7265	41.3418	43.0716	41.5802	36.0563	38.4182	35.8352	36.0406	40.8163	29.6273	35.6085	40.0936	35.5856	12.8973	8.38924	0.0101123	0.0179292	0.0373364	0.0488058
chr19	58861224	58863223	CpG: 67	downstream	25	59.6254	59.9207	55.8762	67.2088	70.658	59.2273	83.5795	68.9795	64.9968	61.2893	65.1362	8.04683	16.0937	49.0425	81.2298	61.2948	32.9441	59.6663	49.5926	53.7733	72.1164	74.968	20.652	63.2808	51.5478	51.4542	56.513	-13.6819	-8.62316	0.0373364	0.0451474	N.A.	N.A.
chr2	91935197	91937196	CpG: 19	downstream	61	14.5494	24.6361	30.625	11.0425	14.7302	14.3552	12.9006	14.3399	19.1643	15.4483	17.1792	6.03922	12.0784	5.10073	29.2576	24.3921	17.3664	17.891	24.3492	23.5492	18.6115	25.6465	29.3699	16.7636	37.6407	21.5096	25.6064	4.33043	8.42729	N.A.	N.A.	0.0373364	0.0488058
chr2	145269457	145271456	CpG: 148	upstream	15	43.069	48.815	54.0057	48.2281	54.7838	63.8828	51.0559	47.6933	53.7433	49.8475	51.5124	5.59606	11.1921	40.3203	62.7045	66.868	73.4632	71.5551	60.8781	65.7094	61.8675	52.6768	63.9507	66.4111	56.3651	67.6948	60.2542	16.1823	8.7418	0.00328861	0.0132001	0.0199645	0.0316896
chr2	232529778	232531777	CpG: 122	downstream	23	20.0725	14.4556	19.9538	14.8207	21.6294	16.24	14.3479	13.8811	14.1666	10.5754	16.0143	3.46003	6.92006	9.09424	22.9344	24.1691	29.4626	24.9921	19.6069	28.4848	19.5489	19.7384	24.6754	22.1652	21.4788	25.3431	21.5214	9.32878	5.50706	0.00705073	0.0148734	N.A.	N.A.
chr2	237012451	237014450	CpG: 20	downstream	15	76.2115	88.6778	86.1097	78.1019	96.404	89.0909	72.7302	82.6316	93.6765	77.7778	84.1412	7.90634	15.8127	68.3285	99.9539	96.8333	95.098	96.8254	96.7045	88.0278	94.6722	82.0952	85.6481	83.764	84.8596	94.6978	86.2078	10.5566	2.06666	0.0143059	0.022228	N.A.	N.A.
chr2	241395599	241397598	CpG: 170	downstream	13	53.553	62.6502	43.7995	49.4913	48.3859	59.2234	49.7397	47.8986	54.9707	57.9191	52.7631	5.9122	11.8244	40.9387	64.5875	44.3993	39.9197	37.8423	47.3943	52.4963	50.6407	44.683	38.9391	41.479	53.1991	44.4104	45.7882	-8.35275	-6.97496	0.0274863	0.0353047	N.A.	N.A.
chr2	242801697	242803696	CpG: 18	downstream	28	39.1854	60.5378	66.348	47.2473	47.1355	55.9298	68.0547	71.2122	61.7574	67.0751	58.4483	10.7403	21.4806	36.9677	79.9289	40.93	25.5231	28.5448	34.342	28.3327	34.1623	42.6422	53.2507	47.7204	43.9979	31.5345	44.3547	-26.9138	-14.0936	0.00328861	0.0132001	0.0373364	0.0488058
chr2	242801753	242803752	CpG: 28	upstream	28	39.1854	60.5378	66.348	47.2473	47.1355	55.9298	68.0547	71.2122	61.7574	67.0751	58.4483	10.7403	21.4806	36.9677	79.9289	40.93	25.5231	28.5448	34.342	28.3327	34.1623	42.6422	53.2507	47.7204	43.9979	31.5345	44.3547	-26.9138	-14.0936	0.00328861	0.0132001	0.0373364	0.0488058
chr20	2728747	2730746	CpG: 89	upstream	48	40.1511	53.879	36.5652	37.4653	48.4624	30.9953	42.8993	42.6238	49.4579	52.334	43.4833	7.44687	14.8937	28.5896	58.3771	41.2261	16.6907	22.0862	33.9032	32.2839	24.5364	40.5898	16.8215	33.1491	26.4771	29.238	28.3148	-14.2453	-15.1686	0.0199645	0.0272157	0.0143059	0.02674
chr20	55967272	55969271	CpG: 29	downstream	12	8.13492	10.7488	28.5779	7.68519	8.41751	4.64744	16.3248	29.9603	6.63399	14.4424	13.5573	8.9977	17.9954	-4.43807	31.5527	15.6651	2.08333	5.02532	3.75	2.26608	15.4266	20.4861	5.32407	4.04762	4.73856	5.75796	10.0046	-7.79936	-3.55273	0.0373364	0.0451474	N.A.	N.A.
chr20	61463586	61465585	CpG: 38	upstream	19	61.7686	55.0083	68.3373	55.0186	58.388	62.9273	56.077	53.6091	53.6905	48.5897	57.3414	5.66761	11.3352	46.0062	68.6767	73.4072	87.6783	83.6632	79.5312	77.0837	76.2295	69.2293	79.649	77.9634	80.2603	80.2727	76.6663	22.9313	19.3249	0.00219965	0.0132001	0.00219965	0.0164431
chr20	62113517	62115516	CpG: 21	downstream	14	45.0128	49.0362	41.9728	51.3266	44.3414	45.3194	43.2792	45.3026	42.8092	46.0884	45.4489	2.84876	5.69752	39.7513	51.1464	47.5287	67.8675	49.5218	48.5383	52.8352	49.1117	46.3305	49.6673	46.9531	47.6757	53.2583	47.9477	7.80944	2.49879	0.0143059	0.022228	N.A.	N.A.
chr20	62521797	62523796	CpG: 75	upstream	14	67.5098	55.3784	58.0795	61.3786	62.8891	65.4902	51.8433	53.4647	60.7555	53.5406	59.033	5.41622	10.8324	48.2005	69.8654	72.6314	76.2015	79.3878	71.5298	69.1053	72.4567	73.4661	70.5109	71.9154	64.3506	73.7712	70.54	14.7382	11.507	0.00219965	0.0132001	0.00484876	0.017317
chr20	62571725	62573724	CpG: 25	upstream	38	67.8494	70.1917	70.7579	70.5763	75.0695	75.9453	72.7967	74.8339	71.2527	70.7856	72.0059	2.57667	5.15333	66.8526	77.1592	80.3982	80.585	79.1693	74.5729	77.744	75.7328	80.7328	82.0039	82.2999	78.5498	78.4939	79.8639	6.48798	7.85797	N.A.	N.A.	0.00328861	0.0164431
chr20	62572777	62574776	CpG: 88	downstream	18	33.0391	33.8597	35.2369	40.2361	47.9647	46.6828	40.7749	42.1358	37.2653	37.9125	39.5108	5.07283	10.1457	29.3651	49.6564	58.4646	55.6002	50.4836	45.3255	49.8878	48.9346	54.0561	59.5205	59.3194	51.1332	51.9523	54.5928	12.4415	15.082	0.00484876	0.0132197	0.00219965	0.0164431
chr21	43194414	43196413	CpG: 21	upstream	10	75.2778	73.2937	71.2879	66.8308	64.0476	76.604	68.4902	75.9926	67.3333	71.8654	71.1023	4.29573	8.59147	62.5109	79.6938	80.9307	60	64.4388	87.7619	62.3333	81.5882	79.5	78.9035	81.9231	72.3333	71.093	78.8496	-0.00937714	7.7473	N.A.	N.A.	0.0101123	0.0224719
chr21	43376063	43378062	CpG: 98	downstream	10	75.7609	72.4351	86.1429	88.6364	84.5343	83.8974	85.7436	84.2424	83.1765	76.2053	82.0775	5.32904	10.6581	71.4194	92.7356	97.9655	88.9723	90.0455	87.2727	90.6944	77.1573	77.8548	86.1842	90.253	77.6974	90.9901	81.8293	8.91263	-0.248134	0.00328861	0.0132001	N.A.	N.A.
chr21	44808671	44810670	CpG: 46	upstream	10	76.9853	70.0239	74.6537	73.3977	83.7197	77.5357	64.3223	63.8077	74.6075	69.1636	72.8217	6.14548	12.291	60.5307	85.1127	85.721	90.6652	86.871	84.3076	83.3455	84.6099	83.7866	91.5088	83.5291	85.0362	86.1821	85.6941	13.3604	12.8724	0.00328861	0.0132001	0.00328861	0.0164431
chr21	45586452	45588451	CpG: 42	downstream	12	76.146	70.6173	70.9865	75.4636	68.3364	77.2986	63.1155	62.9505	62.3147	66.766	69.3995	5.65708	11.3142	58.0853	80.7137	76.0743	77.3576	83.0569	80.1858	70.5329	78.037	69.2022	74.4142	74.8078	77.099	77.4415	74.7121	8.04199	5.31255	0.0274863	0.0353047	N.A.	N.A.
chr21	46908382	46910381	CpG: 21	upstream	16	62.2817	62.5432	66.9296	61.9386	62.636	76.4345	57.8679	59.6819	66.036	61.9583	63.8308	5.14952	10.299	53.5317	74.1298	67.6242	73.0632	72.2424	71.3277	73.4984	67.1304	68.8853	68.3559	66.9987	69.0846	71.5512	68.091	7.7204	4.26021	0.0143059	0.022228	N.A.	N.A.
chr21	46954287	46956286	CpG: 132	downstream	17	44.7094	36.6001	47.3389	33.0234	47.611	43.0194	28.3752	26.727	31.1381	25.1038	36.3646	8.71074	17.4215	18.9431	53.7861	54.8799	47.069	48.2898	38.3068	54.0185	52.2618	39.3471	39.0307	47.3295	34.7495	48.5128	42.5437	12.1482	6.1791	0.0199645	0.0272157	N.A.	N.A.
chr22	38472485	38474484	CpG: 20	downstream	10	63.7698	57.5952	64.8485	65.8363	67.7639	75.5556	63.4066	56.7832	54.2929	51.3083	62.116	7.18881	14.3776	47.7384	76.4937	70.0143	82.1639	79.5926	68.8452	71.2281	79.7554	80.2632	76.2494	80.0556	70.1667	74.3688	77.298	12.2528	15.182	0.00705073	0.0148734	0.00328861	0.0164431
chr22	38472837	38474836	CpG: 178	upstream	10	63.7698	57.5952	64.8485	65.8363	67.7639	75.5556	63.4066	56.7832	54.2929	51.3083	62.116	7.18881	14.3776	47.7384	76.4937	70.0143	82.1639	79.5926	68.8452	71.2281	79.7554	80.2632	76.2494	80.0556	70.1667	74.3688	77.298	12.2528	15.182	0.00705073	0.0148734	0.00328861	0.0164431
chr22	39634220	39636219	CpG: 232	upstream	11	61.1193	62.7698	60.6444	57.0076	62.381	61.3636	61.7881	56.7235	57.7056	57.428	59.8931	2.39259	4.78518	55.1079	64.6783	68.0033	75.7385	72.0094	65.876	69.1882	76.0483	65.7002	69.5937	62.8657	63.2892	70.1631	67.4994	10.27	7.60635	0.00219965	0.0132001	0.00219965	0.0164431
chr22	43041010	43043009	CpG: 56	upstream	12	78.2802	70.2612	74.4907	68.2308	71.4115	71.3743	72.077	71.5378	74.1722	75.4438	72.728	2.88889	5.77778	66.9502	78.5057	81.7367	78.8343	83.668	84.5209	74.0614	70.0807	73.5218	79.7878	81.1513	75.806	80.5643	76.0695	7.83633	3.34156	0.0101123	0.0179292	N.A.	N.A.
chr22	46975610	46977609	CpG: 135	downstream	14	78.1559	77.2342	70.6044	82.6631	80.5945	75.24	74.2137	78.1718	83.4668	76.199	77.6543	3.91152	7.82303	69.8313	85.4774	81.8011	88.5419	91.2641	82.777	86.4044	78.7009	81.64	83.4824	90.1622	84.5763	86.1577	83.7124	8.50335	6.05802	0.00705073	0.0148734	N.A.	N.A.
chr22	47016699	47018698	CpG: 28	downstream	11	77.0053	80.9848	77.8434	82.6446	74.7794	81.2425	75.974	70.404	72.3106	72.5758	76.5765	4.15949	8.31897	68.2575	84.8954	84.6145	90.6417	90	90.6146	90.9654	80.8034	81.8669	81.6353	81.8363	77.5739	89.3672	80.7432	12.7908	4.16672	0.00219965	0.0132001	N.A.	N.A.
chr22	50499394	50501393	CpG: 81	downstream	11	57.6083	64.9478	43.9235	52.5379	58.8798	71.5984	36.2586	39.0432	46.6591	42.2238	51.368	11.6991	23.3982	27.9698	74.7662	61.8248	69.0675	74.8491	64.8975	70.1094	61.1037	71.6219	71.2109	67.2174	53.4229	68.1496	64.9154	16.7816	13.5473	0.0199645	0.0272157	0.0373364	0.0488058
chr22	50984995	50986994	CpG: 39	downstream	46	79.5843	79.2949	70.4685	69.4212	81.4382	71.3633	69.1111	72.6441	67.3122	75.493	73.6131	5.0126	10.0252	63.5879	83.6383	59.3358	38.45	37.6558	74.4681	57.7953	60.5553	76.0814	48.8073	58.5126	76.5879	53.541	64.1089	-20.0721	-9.50418	0.0199645	0.0272157	N.A.	N.A.
chr3	75703624	75705623	CpG: 40	upstream	10	53.3373	57.2787	62.1954	50.9203	56.0293	57.1616	59.6667	55.4364	53.9246	59.703	56.5654	3.38044	6.76088	49.8045	63.3262	56.1787	28.782	39.6706	36.0384	48.2371	47.5585	63.8208	51.5221	51.531	46.3185	41.7813	52.1502	-14.784	-4.41518	0.0143059	0.022228	N.A.	N.A.
chr4	2434329	2436328	CpG: 45	downstream	13	68.4732	67.4653	64.4187	63.0398	67.6744	71.3842	67.6471	61.242	67.5962	64.9286	66.3869	2.9603	5.92061	60.4663	72.3076	70.7132	76.6551	79.4543	75.8718	75.8854	72.4878	72.8993	74.3442	73.7884	69.3612	75.716	72.5762	9.32903	6.18924	0.00328861	0.0132001	N.A.	N.A.
chr4	2930272	2932271	CpG: 17	downstream	10	65.7018	56.8645	64.4949	68.656	67.6842	71.4423	64.2929	54.0598	65.1326	67.2344	64.5563	5.29401	10.588	53.9683	75.1444	70.3333	71.3172	78.0682	70	71.3	69.1014	69.9042	71.75	70.2236	69.0806	72.2037	70.012	7.64739	5.45561	0.0101123	0.0179292	N.A.	N.A.
chr4	3370734	3372733	CpG: 19	upstream	12	39.3374	34.6053	46.4597	34.1013	34.7562	31.3156	43.4424	41.13	46.3904	44.8427	39.6381	5.62817	11.2563	28.3818	50.8944	24.8334	25.7606	22.2734	32.4644	32.03	35.8391	32.1223	30.9325	34.5138	39.6716	27.4723	34.6159	-12.1657	-5.02222	0.00484876	0.0132197	N.A.	N.A.
chr4	3371832	3373831	CpG: 22	upstream	14	46.7518	42.7414	53.7512	42.6751	43.6005	40.7705	51.5221	48.8971	54.0489	52.4476	47.7206	5.0669	10.1338	37.5868	57.8544	34.8629	35.3772	32.6969	41.0074	40.272	43.5635	41.8191	39.4683	43.5443	46.0365	36.8433	42.8864	-10.8773	-4.83427	0.00328861	0.0132001	N.A.	N.A.
chr5	168659	170658	CpG: 133	downstream	14	71.0828	59.0703	57.8228	59.344	71.4112	72.2124	59.8373	46.2932	63.0635	57.2692	61.7407	8.04616	16.0923	45.6483	77.833	78.9253	73.3187	82.5461	83.7485	79.0018	78.3722	74.8372	72.9911	71.3652	79.1383	79.5081	75.3408	17.7674	13.6002	0.00219965	0.0132001	0.00484876	0.017317
chr5	1245951	1247950	CpG: 23	downstream	71	45.0307	40.449	42.0991	28.5447	41.5643	38.9241	29.1312	30.4087	44.1	42.7949	38.3047	6.41827	12.8365	25.4681	51.1412	22.193	33.9136	30.1697	38.1844	23.2226	31.3505	30.1965	26.0374	25.8545	39.609	29.5367	30.6096	-8.76799	-7.6951	0.0373364	0.0451474	N.A.	N.A.
chr5	43036846	43038845	CpG: 24	upstream	17	59.5688	60.8225	56.4921	56.7641	52.9598	44.6543	44.9261	48.0532	38.7341	56.6638	51.9639	7.42531	14.8506	37.1133	66.8145	45.6019	52.6724	36.1804	35.3921	31.3168	46.24	48.2266	52.1085	60.4781	38.1252	40.2327	49.0357	-11.7311	-2.92821	0.0274863	0.0353047	N.A.	N.A.
chr5	140874336	140876335	CpG: 122	downstream	22	20.9189	31.8189	24.0963	25.7507	18.5754	12.2882	30.7765	40.0774	12.4912	20.3351	23.7129	8.75441	17.5088	6.20404	41.2217	20.5594	10.5137	10.0972	11.0667	17.0536	12.7559	21.7368	18.8262	13.0237	20.5393	13.8581	17.3764	-9.85472	-6.3365	0.0199645	0.0272157	N.A.	N.A.
chr5	176733131	176735130	CpG: 120	downstream	14	63.4524	53.6867	56.61	63.7657	61.3244	71.455	57.3243	51.3829	67.3347	54.7255	60.1062	6.44067	12.8813	47.2248	72.9875	82.9011	87.2711	80.0014	52.2279	75.042	70.108	72.3703	71.6705	73.4474	64.9763	75.4887	70.5145	15.3825	10.4084	N.A.	N.A.	0.00705073	0.0183136
chr5	176734449	176736448	CpG: 82	upstream	14	63.4524	53.6867	56.61	63.7657	61.3244	71.455	57.3243	51.3829	67.3347	54.7255	60.1062	6.44067	12.8813	47.2248	72.9875	82.9011	87.2711	80.0014	52.2279	75.042	70.108	72.3703	71.6705	73.4474	64.9763	75.4887	70.5145	15.3825	10.4084	N.A.	N.A.	0.00705073	0.0183136
chr5	176755072	176757071	CpG: 26	upstream	12	70.8685	70.3403	79.4372	72.2176	79.1004	66.828	77.5884	74.3787	81.5866	64.3744	73.672	5.73047	11.4609	62.2111	85.1329	76.2235	92.1133	74.5788	53.8537	67.4798	84.2687	68.3703	81.8913	94.0411	82.6957	72.8498	82.2534	-0.822188	8.5814	N.A.	N.A.	0.0373364	0.0488058
chr5	176831757	176833756	CpG: 34	downstream	10	67.7933	58.6792	62.2421	75.5192	61.5241	67.1667	60.5944	43.3333	67.796	58.4638	62.3112	8.49764	16.9953	45.3159	79.3065	61.7262	74.7821	69.5833	69.9161	70.6282	68.3421	64.4286	73.9333	71.5789	71.8069	69.3272	70.018	7.01596	7.70676	N.A.	N.A.	0.0373364	0.0488058
chr5	176933402	176935401	CpG: 21	downstream	17	35.6216	21.5826	30.6443	24.8169	22.9398	32.8077	24.1928	14.7862	21.6628	14.2247	24.3279	7.06552	14.131	10.1969	38.459	32.9565	42.4911	42.5585	31.6597	31.4757	38.0527	31.8954	42.5525	32.5334	40.7778	36.2283	37.1624	11.9004	12.8344	0.0143059	0.022228	0.0101123	0.0224719
chr6	31867420	31869419	CpG: 45	downstream	10	62.4931	65.1621	62.0476	68.7566	72.7739	74.1868	60.8843	68.0211	68.0274	62.6333	66.4986	4.62293	9.24587	57.2528	75.7445	75.1592	74.2143	77.8492	69.9117	74.8367	80.9136	73.7944	78.1201	66.6115	73.8162	74.3942	74.6511	7.89557	8.1525	0.00484876	0.0132197	0.0274863	0.040126
chr6	32117830	32119829	CpG: 52	upstream	26	32.6106	32.1818	26.6906	25.8266	26.8044	27.8993	25.3053	33.0531	31.1264	29.6229	29.1121	2.97132	5.94263	23.1695	35.0547	25.2038	12.8095	18.424	16.7767	24.574	22.3957	33.4069	14.1593	16.4128	27.417	19.5576	22.7583	-9.55448	-6.35375	0.00219965	0.0132001	N.A.	N.A.
chr6	170449925	170451924	CpG: 69	upstream	20	96.0799	89.9554	93.9434	96.017	97.0455	91.2368	89.601	91.8968	95.3317	90.3084	93.1416	2.85723	5.71446	87.4271	98.8561	73.1208	83.7553	83.5995	88.058	91.3427	90.3884	89.898	91.5332	89.5658	90.579	83.9753	90.3929	-9.16632	-2.74873	0.0101123	0.0179292	N.A.	N.A.
chr7	388914	390913	CpG: 50	downstream	14	78.119	75.0919	87.5466	69.5838	92.4822	83.7753	84.5274	65.072	85.042	64.4533	78.5693	9.73614	19.4723	59.0971	98.0416	82.6082	96.5495	87.3846	94.8924	90.7777	76.4331	81.1795	93.5956	96.1793	75.0514	90.4425	84.4878	11.8731	5.91845	0.0373364	0.0451474	N.A.	N.A.
chr7	1501124	1503123	CpG: 55	downstream	20	68.7081	74.524	76.6955	68.0733	78.061	81.8535	64.4482	61.1351	63.1627	67.7747	70.4436	6.95464	13.9093	56.5343	84.3529	85.3597	86.192	85.4811	73.5436	82.5319	87.373	80.2517	86.0242	89.7918	80.7523	82.6217	84.8386	12.1781	14.395	0.0101123	0.0179292	0.00484876	0.017317
chr7	1573137	1575136	CpG: 74	downstream	14	51.8504	57.6383	57.3721	66.5013	71.767	71.1246	60.1976	63.5659	60.5958	59.5626	62.0175	6.28915	12.5783	49.4392	74.5959	64.6245	78.8383	77.9244	68.2087	72.3947	70.5908	64.5339	69.1486	74.0864	59.9044	72.3981	67.6528	10.3806	5.63526	0.0143059	0.022228	N.A.	N.A.
chr7	1780028	1782027	CpG: 248	upstream	10	36.6667	64.25	66	55.2381	36.5238	45.7143	29.5238	40	50.8965	57.7778	48.2591	12.5367	25.0734	23.1857	73.3325	68.8133	82	71.6364	68.125	71.8462	58.3991	63.3611	86.2247	65.8333	69.2251	72.4842	68.6087	24.2251	20.3496	0.00219965	0.0132001	0.0143059	0.02674
chr7	1966628	1968627	CpG: 25	upstream	21	91.6825	87.0917	93.9966	83.8097	90.2712	85.2704	88.3471	92.894	89.7302	87.6984	89.0792	3.26636	6.53272	82.5465	95.6119	84.93	87.7268	66.7205	84.2569	75.3424	85.175	82.8785	86.2162	77.4307	83.8324	79.7953	83.1066	-9.28388	-5.97261	0.0199645	0.0272157	N.A.	N.A.
chr7	1980935	1982934	CpG: 19	downstream	11	81.8076	65.6122	78.3838	78.1313	75.2258	83.7435	76.2873	68.4921	69.1151	68.4684	74.5267	6.24762	12.4952	62.0315	87.0219	87.7056	92.3314	85.772	77.3231	80.8278	89.8385	81.4717	87.0268	93.5724	86.4608	84.792	87.674	10.2653	13.1473	0.0199645	0.0272157	0.00484876	0.017317
chr7	27181512	27183511	CpG: 37	downstream	70	81.2356	71.0731	63.0561	82.9124	68.7387	73.2603	72.2803	77.0523	67.7082	64.3025	72.1619	6.67058	13.3412	58.8208	85.5031	81.0705	87.663	87.1702	78.7834	73.247	84.6419	83.6845	86.3113	77.571	73.1666	81.5868	81.0751	9.42486	8.91314	0.0373364	0.0451474	0.0199645	0.0316896
chr7	27182928	27184927	CpG: 63	upstream	81	76.8724	68.357	57.7545	69.68	66.4798	67.9462	66.3363	74.1154	68.6184	61.5	67.766	5.48943	10.9789	56.7871	78.7449	74.1093	77.2468	87.5932	72.4425	68.4478	75.325	74.6837	76.1769	68.524	66.148	75.9679	72.1715	8.20193	4.4055	0.0373364	0.0451474	N.A.	N.A.
chr7	27186275	27188274	CpG: 72	upstream	34	19.4767	19.6096	13.6318	16.0498	17.3013	15.1444	11.0061	21.7186	12.8509	14.6829	16.1472	3.37028	6.74055	9.40665	22.8878	16.5935	36.3424	26.6934	24.3002	17.2837	20.341	20.7769	25.7127	20.5048	11.7831	24.2427	19.8237	8.09545	3.67648	0.0373364	0.0451474	N.A.	N.A.
chr7	73129389	73131388	CpG: 78	upstream	11	85.9915	69.1017	72.4105	71.8182	67.7334	69.5346	65.5065	69.285	71.97	58.9394	70.2291	6.81013	13.6203	56.6088	83.8493	71.6841	83.4435	82.0493	78.2989	77.7548	75.7581	76.5582	77.0455	73.6387	71.461	78.6461	74.8923	8.41705	4.66322	0.0373364	0.0451474	N.A.	N.A.
chr7	74073155	74075154	CpG: 18	downstream	20	58.0119	68.5568	61.6157	46.8857	47.4246	57.9001	56.0616	59.2089	57.3707	59.8266	57.2863	6.35745	12.7149	44.5714	70.0011	59.3521	73.1746	67.3352	67.2872	61.0203	60.3539	63.1416	59.106	71.9204	54.9435	65.6339	61.8931	8.3476	4.60683	0.0274863	0.0353047	N.A.	N.A.
chr7	99012968	99014967	CpG: 22	upstream	10	84.6716	85.3419	83.4545	85	85.25	90.3636	82.8151	88.4545	85.4515	72.5	84.3303	4.71546	9.43093	74.8994	93.7612	92.7778	94.0486	95.1852	93.375	90.9317	94.0643	86.4516	94.7	91.3077	86.3333	93.2636	90.5714	8.93336	6.24111	0.00219965	0.0132001	N.A.	N.A.
chr7	100878213	100880212	CpG: 54	downstream	13	61.4986	66.63	57.4817	42.8089	62.5939	57.6062	56.2431	51.3534	61.6632	41.0806	55.896	8.44391	16.8878	39.0081	72.7838	63.1924	62.2711	63.3118	66.7829	64.0392	64.8168	63.186	54.5077	71.4731	65.9646	63.9195	63.9896	8.02351	8.09365	0.0143059	0.022228	N.A.	N.A.
chr7	101333905	101335904	CpG: 31	downstream	15	48.0993	41.308	46.6753	35.2047	43.5152	48.0563	37.7444	28.2832	38.2495	45.7386	41.2875	6.44564	12.8913	28.3962	54.1787	49.5086	59.644	52.1745	45.5312	49.8429	56.4409	55.6157	48.1573	51.4871	54.4411	51.3402	53.2284	10.0528	11.9409	0.0101123	0.0179292	0.00219965	0.0164431
chr7	150938305	150940304	CpG: 68	upstream	10	75.7818	64.8052	79.5455	67.2101	57.7381	58	67.5	71.8761	58.3824	61.1364	66.1975	7.69116	15.3823	50.8152	81.5799	61.7112	33.8333	43.0783	50.3472	59.0226	52.7504	78.4848	56.9231	56.5652	62.5128	49.5985	61.4473	-16.599	-4.75027	0.0274863	0.0353047	N.A.	N.A.
chr8	653454	655453	CpG: 32	downstream	13	66.9855	38.9744	59.6154	46.9475	70.3526	80.2198	51.7949	40.9188	45.8522	51.2051	55.2866	13.5981	27.1962	28.0904	82.4828	57.8297	73.2767	84.9359	76.2821	92.6074	92.3077	77.2074	82.7839	76.7949	61.6042	76.9863	78.1396	21.6997	22.853	0.0199645	0.0272157	0.0143059	0.02674
chr8	21907758	21909757	CpG: 28	downstream	10	72.1037	67.803	71.7308	62.735	68.5096	67.5	75.3333	71.2941	77.7253	76.6585	71.1393	4.6506	9.30119	61.8381	80.4405	69.2097	54.0476	51.674	50	66.5862	63.1371	67.8226	49.4118	58.4503	78.6667	58.3035	63.4977	-12.8358	-7.64167	0.0143059	0.022228	N.A.	N.A.
chr8	21994712	21996711	CpG: 69	upstream	26	38.7558	27.8796	24.5605	28.2833	38.2601	30.1788	26.1339	18.2858	20.4648	27.2487	28.0051	6.60656	13.2131	14.792	41.2182	38.801	52.804	36.5955	44.6075	48.7448	42.6142	38.0342	45.7843	39.3284	41.3488	44.3106	41.422	16.3054	13.4169	0.00484876	0.0132197	0.00484876	0.017317
chr8	143381279	143383278	CpG: 23	downstream	11	36.5423	29.2854	21.8652	39.5166	34.3783	31.936	29.8214	19.4443	26.4111	29.9928	29.9194	6.21146	12.4229	17.4964	42.3423	38.0265	57.4416	43.8004	40.5217	38.6364	35.7321	32.4818	37.0571	46.4155	28.1367	43.6853	35.9646	13.7659	6.04527	0.00484876	0.0132197	N.A.	N.A.
chr8	143647674	143649673	CpG: 42	downstream	20	55.9251	50.2479	53.993	54.8661	60.8036	54.899	51.385	47.4776	55.4731	56.6006	54.1671	3.70682	7.41365	46.7534	61.5807	60.1397	70.1449	66.3428	63.9821	55.5267	64.4862	58.7667	65.8498	61.2527	58.4701	63.2272	61.7651	9.06014	7.59805	0.0101123	0.0179292	0.00484876	0.017317
chr8	144895469	144897468	CpG: 42	downstream	43	34.4279	33.2167	32.6319	35.7728	36.1748	35.1376	28.8737	27.5172	29.1818	28.5693	32.1504	3.31055	6.62111	25.5293	38.7715	38.5841	42.5547	46.2511	39.5781	43.756	39.5292	40.5689	36.799	43.8548	40.1561	42.1448	40.1816	9.99441	8.03123	0.00219965	0.0132001	0.00219965	0.0164431
chr8	144948828	144950827	CpG: 21	downstream	14	66.8311	65.9354	66.4236	72.9709	73.3443	80.5582	70.594	65.2644	71.7017	73.5538	70.7177	4.76088	9.52176	61.196	80.2395	77.6954	74.2261	85.2365	71.4881	81.9179	75.3329	85.0356	81.5816	74.799	80.2016	78.1128	79.3902	7.39508	8.67241	N.A.	N.A.	0.00705073	0.0183136
chr9	38395188	38397187	CpG: 58	downstream	17	84.0164	72.8938	73.1418	80.854	82.3595	81.022	81.7762	74.9874	79.3846	79.4282	78.9864	3.94008	7.88016	71.1062	86.8666	84.8703	87.0526	89.6471	86.4295	88.8454	86.6189	87.6938	85.2572	87.3284	89.3766	87.369	87.255	8.38258	8.26858	0.00219965	0.0132001	0.00219965	0.0164431
chr9	127242457	127244456	CpG: 35	downstream	11	69.6997	64.2596	65.5345	66.8781	63.6842	65.3862	62.3548	56.0085	63.8059	55.1164	63.2728	4.53935	9.0787	54.1941	72.3515	72.5482	78.1832	80.2946	65.4115	83.7245	72.6389	72.5574	66.1762	70.1136	69.1854	76.0324	70.1343	12.7596	6.86152	0.00705073	0.0148734	N.A.	N.A.
chr9	131467831	131469830	CpG: 89	downstream	13	87.9167	81.6552	79.0559	80.293	84.1142	79.9334	70.7848	73.9636	76.8674	81.7873	79.6372	4.90319	9.80639	69.8308	89.4435	92.3579	94.0324	89.1953	94.5788	90.3249	90.544	89.7436	86.9906	93.9038	81.2179	92.0979	88.48	12.4607	8.84282	0.00219965	0.0132001	0.0143059	0.02674
chr9	132800280	132802279	CpG: 179	upstream	21	59.091	65.94	70.0506	66.1213	64.7259	55.7772	76.807	77.115	65.9544	77.7494	67.9332	7.53735	15.0747	52.8585	83.0079	62.5458	55.1789	47.599	57.8662	57.0272	59.1014	53.1697	49.1695	62.883	62.7551	56.0434	57.4158	-11.8898	-10.5174	0.0101123	0.0179292	0.0199645	0.0316896
chr9	134154161	134156160	CpG: 44	upstream	19	52.6496	46.3566	50.2897	40.745	53.7175	56.9688	54.3526	37.1889	48.7832	37.3563	47.8408	7.1973	14.3946	33.4462	62.2354	63.5799	69.1137	71.0801	61.4197	62.3051	68.5911	61.8281	61.0526	65.0175	47.4438	65.4997	60.7866	17.6589	12.9458	0.00219965	0.0132001	0.0199645	0.0316896
chr9	134155016	134157015	CpG: 161	downstream	16	52.653	41.8274	46.9626	38.1944	50.7972	57.1241	51.6649	31.8355	45.2895	31.0794	44.7428	8.88404	17.7681	26.9747	62.5109	63.6435	70.4248	76.0113	64.6025	63.0531	72.5564	62.7562	63.4528	67.2841	45.4519	67.5471	62.3003	22.8043	17.5575	0.00219965	0.0132001	0.0143059	0.02674
chr9	136435640	136437639	CpG: 30	downstream	15	71.2675	58.5387	68.6916	63.7746	78.5151	77.6485	73.963	57.5828	64.3264	66.1685	68.0477	7.32642	14.6528	53.3949	82.7005	82.7062	86.0411	84.1872	76.4278	76.1658	76.7411	86.756	81.0205	83.7859	69.8093	81.1056	79.6226	13.0579	11.5749	0.0101123	0.0179292	0.0199645	0.0316896
chr9	137296836	137298835	CpG: 27	upstream	14	82.2551	83.5244	76.6247	81.9256	82.6801	78.659	82.1257	66.2319	81.2933	80.9193	79.6239	5.12913	10.2583	69.3657	89.8822	88.2241	89.0609	88.649	82.265	92.8541	90.1152	85.7413	88.7765	84.7182	85.0036	88.2106	86.871	8.5867	7.24707	0.00484876	0.0132197	N.A.	N.A.
chr9	137303196	137305195	CpG: 27	downstream	15	75.0866	75.8659	72.2596	73.1039	82.9412	70.9596	70.3894	69.4179	75.8168	66.49	73.2331	4.54037	9.08073	64.1524	82.3138	82.5642	89.1298	90.0351	80.4241	90.3152	79.1933	77.5681	84.4627	85.6746	83.4224	86.4937	82.0642	13.2606	8.83112	0.00484876	0.0132197	0.00484876	0.017317
chr9	138138295	138140294	CpG: 26	downstream	10	64.1463	66.4586	63.1645	63.1114	60.6051	67.9955	66.7782	61.1118	59.4693	69.8982	64.2739	3.42651	6.85303	57.4209	71.1269	74.0433	80.1109	68.1724	69.8537	73.2085	71.7444	67.5317	69.2254	70.4521	65.9228	73.0778	68.9753	8.80388	4.7014	0.00484876	0.0132197	N.A.	N.A.
chr9	138596254	138598253	CpG: 54	downstream	10	77.3214	81.7172	83.8421	80.0297	79.2996	77.5112	80.7094	75.6478	81.3214	72.9377	79.0337	3.21976	6.43952	72.5942	85.4733	87.7904	84.7343	83.7132	83.5555	84.3987	89.1699	87.1275	86.785	88.4524	83.9819	84.8384	87.1033	5.80466	8.06958	N.A.	N.A.	0.00219965	0.0164431
chr9	138848640	138850639	CpG: 73	upstream	11	54.5811	37.4277	47.7877	44.5887	50.4089	46.2987	42.5154	38.5702	38.2302	39.4781	43.9887	5.78915	11.5783	32.4104	55.567	61.2834	59.9567	54.6745	57.2052	65.2869	56.6506	55.9697	55.2173	55.3619	56.6802	59.6813	55.9759	15.6927	11.9873	0.00219965	0.0132001	0.00219965	0.0164431
chr9	138876006	138878005	CpG: 58	downstream	10	86.7659	90.1365	79.5294	84.8278	87.3386	88.4231	90.108	79.441	78.2879	82.803	84.7661	4.5089	9.01779	75.7483	93.7839	95.9673	95.5238	93.3333	94.1905	93.3054	93.2297	95.3885	92.9534	94.491	97.4476	94.4641	94.702	9.69795	9.93593	0.00219965	0.0132001	0.00219965	0.0164431
chr9	139563006	139565005	CpG: 97	downstream	26	67.2965	59.4686	66.5305	66.3134	64.9605	65.0882	61.6348	63.6199	61.2035	67.7099	64.3826	2.8111	5.6222	58.7604	70.0048	75.6337	71.4991	77.7193	65.0723	70.1543	67.2466	69.5241	64.9982	68.6745	67.2094	72.0157	67.5306	7.63315	3.14798	0.0143059	0.022228	N.A.	N.A.
chr9	139609434	139611433	CpG: 81	downstream	12	50.1767	52.515	42.9271	57.8809	60.2579	51.746	54.7524	49.0803	51.2302	50.4368	52.1003	4.80493	9.60986	42.4905	61.7102	59.5721	67.9294	69.6662	61.7023	67.7773	65.0454	51.8308	61.6102	66.1527	64.6341	65.3294	61.8546	13.2291	9.7543	0.00328861	0.0132001	0.0101123	0.0224719
chr9	139642886	139644885	CpG: 21	downstream	18	44.4861	41.2006	38.4259	51.1758	38.8722	42.3369	47.9956	37.8537	35.0253	33.6692	41.1041	5.54625	11.0925	30.0116	52.1966	50.8215	54.0298	60.8332	51.8756	55.1776	57.4581	54.3717	51.5528	53.6824	49.1628	54.5475	53.2456	13.4434	12.1414	0.00328861	0.0132001	0.00328861	0.0164431
chr9	139925448	139927447	CpG: 110	downstream	46	75.6085	77.7163	73.1533	81.6446	79.7899	79.0918	71.9951	69.7127	77.7208	75.4323	76.1865	3.7341	7.46819	68.7183	83.6547	81.9534	89.6171	87.9059	81.239	83.1194	81.8041	81.1444	83.2088	84.3532	78.5745	84.767	81.817	8.58045	5.63047	0.00328861	0.0132001	N.A.	N.A.

## Sheet: SINE
Additional file 7. Lists of DMVs in various genomic regions.
Chromosome	Start	End	Name	Class	Family	Number of analyzed cytosines	Control_1 (%)	Control_2 (%)	Control_3 (%)	Control_4 (%)	Control_5 (%)	Control_6 (%)	Control_7 (%)	Control_8 (%)	Control_9 (%)	Control_10 (%)	The mean methylation of Controls (%)	SD	2SDs	(The mean methylation of Controls)-2SDs	(The mean methylation of Controls)+2SDs	ART-SRS_1 (%)	ART-SRS_2 (%)	ART-SRS_3 (%)	ART-SRS_4 (%)	ART-SRS_5 (%)	Sp-SRS_1 (%)	Sp-SRS_2 (%)	Sp-SRS_3 (%)	Sp-SRS_4 (%)	Sp-SRS_5 (%)	The mean methylation of ART-SRS (%)	The mean methylation of Sp-SRS (%)	(The mean methylation of ART-SRS)-(The mean methylation of Controls) (%)	(The mean methylation of Sp-SRS)-(The mean methylation of Controls) (%)	P-value (Control <-> ART-SRS)	FDR (Control <-> ART-SRS)	P-value (Control <-> Sp-SRS)	FDR (Control <-> Sp-SRS)
chr1	715063	715171	AluSx	SINE	Alu	4	64.4737	26.9231	56.6667	58.3333	68.75	56.25	51.1905	46.25	58.3333	34.7426	52.1913	12.9796	25.9593	26.2321	78.1506	65.2174	60.4167	89.5833	69.2308	63.4615	50	60.7143	51.1364	71.4286	79.6875	69.5819	62.5933	17.3906	10.402	0.0142191	0.0392265	N.A.	N.A.
chr1	1608907	1609189	AluY	SINE	Alu	12	58.0492	68.3333	63.0019	59.881	58.8889	47.9532	56.25	76.1762	59.1912	71.6667	61.9392	8.18895	16.3779	45.5613	78.3171	49.1491	34.2204	34.5238	44.4444	55.8333	41.5811	34.1452	56.8859	57.9536	54.2251	43.6342	48.9582	-18.3049	-12.981	0.00484876	0.0265055	0.0143059	0.0442525
chr1	1696059	1696347	AluSx	SINE	Alu	6	73.4343	62.8748	72.2222	62.7104	52.2207	74.7076	55.625	45.1885	71.7531	55.4211	62.6158	10.2822	20.5643	42.0514	83.1801	80.119	83.3333	91.8881	94.0236	83.5233	80.902	83.4821	76.3228	90.2564	87.8086	86.5775	83.7544	23.9617	21.1386	0.00219965	0.0265055	0.00219965	0.0366058
chr1	1928078	1928389	AluSx1	SINE	Alu	4	72.9167	80.2632	85.5263	90.7895	80.5556	80.5556	75	63.75	70	70.9677	77.0324	8.03045	16.0609	60.9715	93.0934	85.3261	89.2857	92	82.1429	96.875	81.3953	84.8485	93.1818	82.8125	81.4815	89.1259	84.7439	12.0935	7.71148	0.0142191	0.0392265	N.A.	N.A.
chr1	2525421	2525535	MIRb	SINE	MIR	4	72.7574	60.3472	67.6451	79.8701	83.3333	83.0702	77.6786	67.9525	70.551	65.3314	72.8537	7.86109	15.7222	57.1315	88.5758	87.0292	94.3327	95.4044	82.5308	83.4783	88.6946	78.6565	86.7099	90.2009	88.9368	88.5551	86.6397	15.7014	13.7861	0.00484876	0.0265055	0.00705073	0.0377276
chr1	3052916	3053050	MIR3	SINE	MIR	4	84.4551	93.1818	86.1111	87.5	98.4375	93.0556	78.5714	94.2391	86.3782	89.5948	89.1525	5.74893	11.4979	77.6546	100.65	97.8261	96.5278	98.3333	100	97.9167	77.8274	69.8661	92.8571	83.1548	89.5948	98.1208	82.66	8.96831	-6.49244	0.0101123	0.0337934	N.A.	N.A.
chr1	6461565	6461873	AluSc8	SINE	Alu	5	58.0952	70.7065	60.8333	70.9615	59.4318	67.4545	71.6667	72	66.0952	80.1778	67.7423	6.83113	13.6623	54.08	81.4045	78.1	78.9091	79.6154	79.7436	68.3333	74.5556	86.2564	73.3333	72.3445	73.5294	76.9403	76.0038	9.19801	8.26157	N.A.	N.A.	0.0101123	0.0391404
chr1	8455254	8455553	AluSx3	SINE	Alu	5	22.1053	11.8182	19.3333	29.2857	9.72332	13.8095	13.3333	15.5556	19.697	26.5126	18.1174	6.43977	12.8795	5.23783	30.9969	38.4656	46.9697	44.2564	31.6	24.4444	29.9567	26.6667	43.0812	46.75	26.2745	37.1472	34.5458	19.0299	16.4284	0.00484876	0.0265055	0.00705073	0.0377276
chr1	9225913	9226214	AluSx	SINE	Alu	3	97.619	95.2381	87.5	71.4286	89.7436	86.1111	80.9524	63.3333	62.7451	63.0604	79.7732	13.6116	27.2232	52.5499	106.996	97.619	97.7778	97.9167	100	95.0617	66.6667	82.3529	82.3529	85.1852	98.3333	97.675	82.9782	17.9019	3.20505	0.00581314	0.0303874	N.A.	N.A.
chr1	9904259	9904414	MIR	SINE	MIR	9	85.8025	83.4921	83.0401	86.9841	85.1323	85.7624	81.5805	82.9493	85.9477	88.1481	84.8839	2.0512	4.1024	80.7815	88.9863	91.847	95.4167	95.1267	91.3066	92.735	90.1175	90.202	89.5503	86.7633	92.0228	93.2864	89.7312	8.40249	4.84726	0.00219965	0.0265055	N.A.	N.A.
chr1	10474436	10474732	AluSx	SINE	Alu	4	82.1304	68	71.4052	81.6667	81.7775	83.75	67.2222	69.0476	68.254	86.5625	75.9816	7.78315	15.5663	60.4153	91.5479	91.5667	98.2143	86.0577	82.5758	80.4167	87.4247	91.3462	80.5492	87.987	92.1875	87.7662	87.8989	11.7846	11.9173	N.A.	N.A.	0.0143059	0.0442525
chr1	11201762	11202087	AluY	SINE	Alu	3	45.5807	49.8244	51.8644	50.0374	46.8351	48.5349	50.1359	46.8257	44.8404	52.6303	48.7109	2.62932	5.25864	43.4523	53.9696	61.2037	70.5873	53.4877	51.0578	52.6689	64.2799	67.0805	58.3239	69.1633	51.848	57.8011	62.1391	9.09017	13.4282	0.00484876	0.0265055	0.00484876	0.0366058
chr1	14032197	14032500	AluSg	SINE	Alu	6	78.9474	77.5794	80	67.2222	78.7037	75.9503	83.7963	77.4242	70.641	81.9777	77.2242	4.98685	9.9737	67.2505	87.1979	86.0273	94.8864	96.2848	82.807	89.3939	90.625	100	89.1266	92.8904	85	89.8799	91.5284	12.6557	14.3042	0.00328861	0.0265055	0.00219965	0.0366058
chr1	17381173	17381325	AluJb	SINE	Alu	6	77.7778	76.7286	67.6768	76.6667	77.6418	82.2464	72.8022	66.2594	79.1035	72.0818	74.8985	5.08899	10.178	64.7205	85.0765	77.6527	81.0224	86.4719	82.5815	85.2183	82.7586	75.641	74.3651	80.9913	75	82.5893	77.7512	7.69084	2.85271	0.0101123	0.0337934	N.A.	N.A.
chr1	17757260	17757480	AluSq	SINE	Alu	4	61.6071	46.4286	51.8056	48.9583	45.8174	59.4055	55.6287	40.7407	47.3974	40.8525	49.8642	7.19154	14.3831	35.4811	64.2473	69.6691	73.671	89.1538	75.2857	85.3618	72.8125	72.2167	76.3725	69.0104	76.7083	78.6283	73.4241	28.7641	23.5599	0.00219965	0.0265055	0.00219965	0.0366058
chr1	17907203	17907307	MIR	SINE	MIR	3	65.8009	54.7009	44.4444	51.2821	65.6566	67.0833	53.2609	29.8718	50.9259	53.4722	53.6499	11.2384	22.4768	31.1731	76.1267	61.4286	79.6695	70.696	66.0969	60.3175	75.7021	72.8175	71.7391	76.9841	64.0212	67.6417	72.2528	13.9918	18.6029	N.A.	N.A.	0.00705073	0.0377276
chr1	21001659	21001956	AluY	SINE	Alu	6	88.4447	90.4244	84.7944	80.5361	91.6369	83.6976	90.3337	76.1209	87.3764	91.1189	86.4484	5.12511	10.2502	76.1982	96.6986	77.6942	93.8889	83.5294	78.933	97.7273	96.0617	89.4281	95.6522	96.7372	96.2963	86.3546	94.8351	-0.0938388	8.3867	N.A.	N.A.	0.0101123	0.0391404
chr1	23332217	23332510	AluSx1	SINE	Alu	3	89.2788	96.9697	71.4286	85.7143	76.8519	86.6667	81.6667	66.6667	77.2487	74.359	80.6851	9.12747	18.2549	62.4301	98.94	92.4383	89.4444	96.9697	93.3333	95.5556	91.0256	96.2963	92.0635	87.4365	84.4444	93.5483	90.2533	12.8632	9.56818	0.0119719	0.0390914	N.A.	N.A.
chr1	24165901	24166198	AluSc8	SINE	Alu	11	79.2749	83.7567	82.7824	78.1385	82.8438	83.5082	75.6887	66.4336	79.8077	80.4473	79.2682	5.20423	10.4085	68.8597	89.6766	85.124	93.1951	93.1818	94.8918	90.4924	89.6835	90.5303	87.4003	88.0383	84.2657	91.377	87.9836	12.1088	8.71545	0.00219965	0.0265055	0.00219965	0.0366058
chr1	26135705	26135893	MIRb	SINE	MIR	5	79.4048	68.0769	75	67.4405	73.5354	69.222	68.7179	54.4848	55.9752	58.1026	66.996	8.34779	16.6956	50.3004	83.6916	83.2096	82.0383	77.9984	78.4182	83.2479	75.5833	80.8889	74.4631	75.9186	77.1217	80.9825	76.7951	13.9865	9.7991	0.00484876	0.0265055	0.0143059	0.0442525
chr1	26992330	26992475	AluSx	SINE	Alu	3	48.4649	58.5714	57.5758	59.2593	54.7619	56.6667	56.5789	53.7281	54.7591	52.9915	55.3358	3.16489	6.32978	49.006	61.6655	64.7557	61.5385	62.5	59.7222	66.6667	62.963	60.0233	62.7451	61.3333	57.4074	63.0366	60.8944	7.70085	5.55867	0.00219965	0.0265055	N.A.	N.A.
chr1	27131429	27131725	AluY	SINE	Alu	3	74.0741	69.697	87.037	83.3333	84.6154	86.6667	80.7018	77.7778	81.1547	84.3137	80.9371	5.61977	11.2395	69.6976	92.1767	88.0952	100	91.6667	83.3333	96.8254	96.7742	91.2281	93.8272	92.8571	90.9091	91.9841	93.1191	11.047	12.182	0.0119719	0.0390914	0.00219965	0.0366058
chr1	27192187	27192489	AluY	SINE	Alu	14	29.6876	24.5163	31.613	28.6205	24.7693	31.4861	23.5017	23.2711	24.348	26.0513	26.7865	3.2663	6.53259	20.2539	33.3191	15.2325	13.6673	23.7435	26.8483	28.7837	4.57638	18.5724	4.7619	8.73716	14.5645	21.6551	10.2425	-5.13143	-16.544	N.A.	N.A.	0.00219965	0.0366058
chr1	27394365	27394668	AluY	SINE	Alu	6	58.4912	57.7574	44.494	57.8431	64.6111	58.6081	55.2083	45.1754	60.0202	41.9231	54.4132	7.6954	15.3908	39.0224	69.804	67.5907	66.6667	71.558	70.3704	76.6234	73.7103	73.8739	74.7596	63.2706	56.713	70.5618	68.4655	16.1486	14.0523	0.00219965	0.0265055	N.A.	N.A.
chr1	27958637	27958948	AluSx1	SINE	Alu	4	27.2727	10	27.2727	8.33333	20.8333	53.5714	25	11.1111	10.7143	11.5385	20.5647	13.8575	27.715	-7.15029	48.2798	36.3636	36.3636	62.5	31.25	33.3333	59.375	34.6154	22.2222	48.2143	35.4167	39.9621	39.9687	19.3974	19.404	0.00997862	0.0337934	N.A.	N.A.
chr1	28523745	28524061	AluSz	SINE	Alu	7	62.3168	58.3929	51.7007	56.9444	63.202	62.6984	42.6413	52.8871	48.7755	47.3669	54.6926	7.14545	14.2909	40.4017	68.9835	70.7925	83.0532	76.2755	65.3061	67.0044	60.8453	60.2616	70.0964	72.5595	56.5911	72.4864	64.0708	17.7938	9.37818	0.00219965	0.0265055	N.A.	N.A.
chr1	28979435	28979742	AluSz	SINE	Alu	4	80	81.5058	73.3333	86.3636	82.8947	75.4412	66.6667	76.3158	78.75	72.197	77.3468	5.77136	11.5427	65.8041	88.8895	90.2778	89.2857	96.0249	82.8125	90.625	90.4412	87.5	79.5569	86.5385	76.5625	89.8052	84.1198	12.4584	6.77298	0.00484876	0.0265055	N.A.	N.A.
chr1	29075685	29075983	AluY	SINE	Alu	4	76.1905	30.2632	67.3077	48.8095	70.7143	46.1153	21.4286	21.6667	63.2955	38.6842	48.4475	20.3318	40.6637	7.78388	89.1112	64.3939	88.2353	88.3553	56.25	89.5833	75.2671	72.561	79.616	86.1538	65.8009	77.3636	75.8798	28.916	27.4322	N.A.	N.A.	0.0143059	0.0442525
chr1	31382913	31383214	AluY	SINE	Alu	17	70.5656	75.1003	65.4374	71.2213	64.2547	62.8763	63.6528	62.3083	68.4699	62.4922	66.6379	4.44116	8.88233	57.7556	75.5202	67.8116	84.3806	73.0229	73.7066	79.8237	68.7295	70.6019	76.2545	80.8824	68.2998	75.7491	72.9536	9.11119	6.31574	0.0199645	0.0461611	N.A.	N.A.
chr1	32718686	32718971	AluSx1	SINE	Alu	5	62.4364	61.5233	57.0635	54.1204	55.7681	48.0606	69.2727	68.2576	59.3103	61.6221	59.7435	6.39902	12.798	46.9455	72.5416	40.4878	54.359	30.979	47.65	39.8316	43.2132	57.0968	53.1481	50.5628	43.7063	42.6615	49.5454	-17.082	-10.1981	0.00484876	0.0265055	N.A.	N.A.
chr1	33279993	33280290	AluSx1	SINE	Alu	3	76.1905	82.5397	72.8571	84.1751	74.5098	81.4815	83.3333	80.9524	77.7778	72.2222	78.6039	4.46855	8.9371	69.6668	87.541	85.4167	86.1111	89.4444	91.1111	90.0735	92.5926	83.3333	80.7018	78.1145	96.2963	88.4314	86.2077	9.82743	7.60375	0.00219965	0.0265055	N.A.	N.A.
chr1	33429035	33429344	AluSx1	SINE	Alu	4	58.3333	55.2632	50	62.5	53.9474	42.5	60	62	62.5	51.25	55.8294	6.55932	13.1186	42.7107	68.948	69.8276	80.7692	66.0714	73.2143	65.7895	55.4348	62.5	76.4706	76.4706	68.75	71.1344	67.9252	15.305	12.0958	0.00217962	0.0265055	N.A.	N.A.
chr1	33498483	33498785	AluY	SINE	Alu	4	81.0556	76.4328	91	83.7302	91.8831	82.197	82.5	85.0962	77.6364	77	82.8531	5.37684	10.7537	72.0994	93.6068	85.8974	95.4167	94.75	91.3043	88.5093	87.2917	82.4623	85.554	92.1573	87.2549	91.1756	86.944	8.32244	4.09093	0.0143059	0.0392265	N.A.	N.A.
chr1	33504987	33505285	AluSx1	SINE	Alu	6	77.2222	88.8889	82.1225	81.6017	81.4815	87.5	70.5128	79.8611	84.359	64.1711	79.7721	7.53735	15.0747	64.6974	94.8468	87.6338	85.9064	83.3333	89.5105	90.7197	90.6566	90.6746	88.3205	89.8457	83.4921	87.4208	88.5979	7.64866	8.82581	0.0199645	0.0461611	0.0101123	0.0391404
chr1	35876776	35877055	AluY	SINE	Alu	7	48.6749	49.253	46.1224	33.6735	59.5238	64.8352	41.0714	37.8434	23.1293	27.7778	43.1905	13.2261	26.4521	16.7383	69.6426	62.8968	51.3344	82.4176	60.1587	84.3537	69.6003	80.2198	76.5306	66.8831	55.9524	68.2323	69.8372	25.0418	26.6468	0.0101123	0.0337934	0.00484876	0.0366058
chr1	38456154	38456466	AluSx1	SINE	Alu	13	13.5198	9.19414	10.3791	4.0724	11.2796	4.3956	6.847	6.66954	3.43487	4.57801	7.43701	3.48342	6.96685	0.470159	14.4039	13.3974	24.8626	13.7821	11.7521	20.2118	29.9148	21.8559	16.1958	14.4406	10.3945	16.8012	18.5603	9.3642	11.1233	0.00484876	0.0265055	0.00484876	0.0366058
chr1	39301932	39302238	AluSp	SINE	Alu	4	72.0833	58.5069	64.6635	60.9375	63.3929	81.7308	73.6364	65.5147	47.8205	53.7821	64.2068	9.89383	19.7877	44.4192	83.9945	78.6111	79.8583	84.3077	76.5625	88.3929	85.4386	68.6111	72.4138	85.1399	67.4837	81.5465	75.8174	17.3396	11.6106	0.00705073	0.0303874	N.A.	N.A.
chr1	39492750	39493039	AluSp	SINE	Alu	8	21.1957	29.0441	14.0012	12.0395	18.1548	7.10227	20.8333	27.691	26.5625	14.7942	19.1419	7.26472	14.5294	4.61242	33.6713	27.8563	35.6793	28.5714	32.7652	30.4688	17.7432	22.9437	12.9167	23.7668	21.2623	31.0682	19.7265	11.9263	0.584684	0.00484876	0.0265055	N.A.	N.A.
chr1	40269747	40270053	AluSz	SINE	Alu	4	52.0285	36.0897	35.6818	53.9683	61.3709	51.4881	41.1765	22.2028	40.1042	41.2518	43.5363	11.3386	22.6772	20.859	66.2135	54.7241	77.9167	80.9783	70.6667	72.4185	73.2236	71.7145	64.0152	74.7024	52.4405	71.3408	67.2192	27.8046	23.683	0.00328861	0.0265055	0.00484876	0.0366058
chr1	40330000	40330290	AluY	SINE	Alu	3	86.2069	74.359	66.6667	78.9474	85.4167	82.5397	69.4444	71.0145	71.7949	66.6667	75.3057	7.46783	14.9357	60.37	90.2413	85.5556	83.3333	93.1034	87.6543	83.3333	86.8687	73.6111	91.1765	81.25	85.3333	86.596	83.6479	11.2903	8.34225	0.0141326	0.0392265	N.A.	N.A.
chr1	40804921	40805083	AluSq4	SINE	Alu	6	69.4129	59.5777	51.7424	52.9762	58.2639	65.1634	46.6667	30.3968	43.0457	42.3333	51.9579	11.7516	23.5033	28.4546	75.4612	64.8396	55.8081	86.396	79.0114	73.4935	76.6517	64.0123	58.0011	76.2222	70.5159	71.9097	69.0806	19.9518	17.1227	0.0199645	0.0461611	N.A.	N.A.
chr1	40836565	40836854	AluSc8	SINE	Alu	4	71.8684	87.5332	72.2115	68.8301	56.891	67.5595	75.7881	78.4079	68.354	73.2611	72.0705	7.95565	15.9113	56.1592	87.9818	90.4799	91.4846	80.0121	73.4097	64.5541	87.3348	87.625	83.8095	92.3684	75.0543	79.9881	85.2384	7.91759	13.1679	N.A.	N.A.	0.0143059	0.0442525
chr1	41528864	41529167	AluSx3	SINE	Alu	5	77.0149	78.4546	75.5778	78.2367	74.39	79.058	76.5808	75.4246	77.0915	79.2546	77.1084	1.64478	3.28955	73.8188	80.3979	88.7761	90.6466	77.44	74.0013	77.7922	89.029	90.4395	88.6847	90.6423	77.9387	81.7312	87.3468	4.62288	10.2385	N.A.	N.A.	0.0101123	0.0391404
chr1	41845503	41845669	MIRb	SINE	MIR	4	51.4286	30.0987	41.25	38.9286	32.8846	32.4675	41.6667	22.5	24.5726	12.9167	32.8714	11.111	22.222	10.6494	55.0934	54.9479	71.4015	50.974	57.0728	50.3846	52.2011	34.9469	50.126	32.7381	49.6429	56.9562	43.931	24.0848	11.0596	0.00484876	0.0265055	N.A.	N.A.
chr1	52072440	52072745	AluY	SINE	Alu	5	56.9231	74.8333	45.7143	82.8571	91.6667	74.5455	61.5385	53.8462	69.0909	57.7778	66.8793	14.2398	28.4796	38.3998	95.3589	75	90.7692	94.4	86.5238	92.9412	83.2	83	89.4737	92	85.7143	87.9268	86.6776	21.0475	19.7983	0.0101123	0.0337934	0.0101123	0.0391404
chr1	52501100	52501397	AluSq	SINE	Alu	3	92.1569	96.2963	78.7879	87.5	83.3333	88.8889	90	87.5	86.1111	87.8066	87.8381	4.73031	9.46062	78.3775	97.2987	91.2281	97.2222	97.9167	94.2029	98.4127	100	90.9091	96.9697	92.5926	92.8571	95.7965	94.6657	7.95841	6.8276	0.00699993	0.0303874	N.A.	N.A.
chr1	54574365	54574659	AluY	SINE	Alu	7	75.2381	80.9524	90.1099	81.8594	80.0366	88.9011	80.7937	90.9593	85.2381	80.6122	83.4701	5.12743	10.2549	73.2152	93.7249	93.1429	90.167	94.2857	94.1176	99.1071	82.4961	79.2779	91.608	87.218	89.7534	94.1641	86.0707	10.694	2.6006	0.00328861	0.0265055	N.A.	N.A.
chr1	64251169	64251496	AluSx1	SINE	Alu	5	97.1429	80	98.5714	87.1667	95.3846	79.6667	98.1818	80.7692	98	98	91.2883	8.37881	16.7576	74.5307	108.046	100	98.75	100	97.7778	100	97.7143	98.6667	96.5217	100	98	99.3056	98.1805	8.01723	6.89221	0.00977968	0.0337934	N.A.	N.A.
chr1	75616358	75616659	AluSg	SINE	Alu	3	85.7143	84.8485	90.4762	85.7143	100	87.8788	88.8889	88.8889	91.6667	86.6667	89.0743	4.4195	8.83901	80.2353	97.9133	96.9697	100	90.9091	100	100	88.8889	90	82.0513	88.0952	100	97.5758	89.8071	8.50144	0.732767	0.0111466	0.0371772	N.A.	N.A.
chr1	76250713	76250985	AluY	SINE	Alu	9	80.7265	89.1184	90.5724	86.9529	84.7881	95.5331	80.97	84.9074	86.067	93.0497	87.2686	4.85116	9.70232	77.5662	96.9709	94.5489	96.8511	91.1672	96.3232	97.0085	91.6222	93.0806	89.9135	93.6067	91.0256	95.1798	91.8497	7.91125	4.58117	0.00705073	0.0303874	N.A.	N.A.
chr1	87707825	87708123	AluSq2	SINE	Alu	5	87.0833	74.8052	82.246	88	83.7104	81.7647	78.902	74.8571	85.6667	75.7692	81.2805	4.99283	9.98565	71.2948	91.2661	88.8842	83.8384	96	84.8052	96.6667	86.1961	94.1414	83.425	93.3333	89.6667	90.0389	89.3525	8.75843	8.07204	0.0199645	0.0461611	N.A.	N.A.
chr1	95143645	95143908	AluSx1	SINE	Alu	3	66.6667	74.1667	87.5	73.3333	60	64.2857	66.6667	45.8333	51.1111	50	63.9563	12.7591	25.5183	38.4381	89.4746	85.1852	90.4762	100	80	93.3333	90	87.5	84.5238	86.6667	53.1746	89.7989	80.373	25.8426	16.4167	0.00481088	0.0265055	N.A.	N.A.
chr1	109569685	109569977	AluSx	SINE	Alu	5	90.8333	72.9293	76.6667	83.1111	81.5	88.6667	90.2273	73.7662	77.9798	78.6667	81.4347	6.61849	13.237	68.1977	94.6717	87.2857	95.2941	91.1667	96.6947	89.8039	93.3636	86.2637	86.4833	91.2982	84.3062	92.049	88.343	10.6143	6.90833	0.0143059	0.0392265	N.A.	N.A.
chr1	110158257	110158422	AluSx	SINE	Alu	5	73.2692	58.8254	67.7778	61.6084	63.0594	69.0018	52.972	37.8	52.232	53.7461	59.0292	10.3451	20.6902	38.339	79.7194	70.9341	72.193	74.6078	69.7204	67.4912	70.7287	63.4167	74.9579	65.6085	65.4762	70.9893	68.0376	11.9601	9.00837	0.0199645	0.0461611	N.A.	N.A.
chr1	117299609	117299917	AluSx	SINE	Alu	7	48.3516	55.9219	66.7208	58.4249	83.2406	57.9832	75.3247	79.3407	66.0264	66.1654	65.75	11.0392	22.0783	43.6717	87.8283	51.747	39.6916	42.4456	43.6688	36.2915	61.4379	46.2245	70.4762	52.6619	46.2894	42.7689	55.418	-22.9811	-10.332	0.00328861	0.0265055	N.A.	N.A.
chr1	153487288	153487594	AluSc	SINE	Alu	5	50	40.5974	48.9231	34.4444	61.6667	51.0101	40.8333	15	20.8547	27.6923	39.1022	14.6711	29.3422	9.76005	68.4444	63.6078	57.5163	61.6667	40.3419	46.6667	63.8889	58.4416	60.1176	61.3333	64.75	53.9599	61.7063	14.8577	22.6041	N.A.	N.A.	0.00705073	0.0377276
chr1	153574035	153574352	AluY	SINE	Alu	6	67.0498	40.1961	33.3333	43.1373	40.6667	52.0833	29.8851	27.5641	44.4444	37.6543	41.6014	11.4942	22.9883	18.6131	64.5898	74.0741	91.6667	85.4167	66.1458	79.7101	82.5758	81.1111	48.2456	68.254	50	79.4027	66.0373	37.8012	24.4359	0.00328861	0.0265055	0.0101123	0.0391404
chr1	153794997	153795272	AluSg	SINE	Alu	5	86.9643	81.4035	79.3333	83.1746	83.8057	90.6838	73.4848	66.1765	85.4808	83.0769	81.3584	7.02543	14.0509	67.3076	95.4093	89.5455	94.5455	93.8235	87.2941	91.7057	92.9004	95.2281	93.004	92.525	92.0261	91.3828	93.1367	10.0244	11.7783	0.00484876	0.0265055	0.00219965	0.0366058
chr1	154428680	154428982	AluSq	SINE	Alu	7	69.4176	71.2662	56.044	62.381	72.517	72.5974	63.9356	31.0714	43.1257	51.3528	59.3709	13.985	27.97	31.4009	87.3408	74.1398	92.8571	83.6275	72.9274	73.5367	75.2254	73.9219	82.7418	77.6461	66.63	79.4177	75.2331	20.0469	15.8622	0.00219965	0.0265055	0.0101123	0.0391404
chr1	154459468	154459761	AluSc	SINE	Alu	4	41.0714	36.1111	20.8333	46.1538	50	35.8333	25	25	46.4286	32.5	35.8932	10.0983	20.1966	15.6966	56.0897	46.6667	55	63.6111	62.5	65.3846	45.8333	40.1989	42.8571	50	52.7778	58.6325	46.3334	22.7393	10.4403	0.00326083	0.0265055	N.A.	N.A.
chr1	155190223	155190527	AluSx	SINE	Alu	3	59.0572	41.4141	42.9924	57.5397	46.8254	70.0337	51.9608	19.5286	35	32.8976	45.725	14.6826	29.3652	16.3597	75.0902	71.6092	67.4603	81.4103	73.1211	67.2222	77.6316	55.5556	57.3058	77.1605	68.109	72.1646	67.1525	26.4397	21.4275	0.00484876	0.0265055	N.A.	N.A.
chr1	155828495	155828784	AluSz	SINE	Alu	3	20	19.2982	16.6667	18.1818	29.6296	61.1111	22.2222	0	25.641	5.26316	21.8014	16.3953	32.7906	-10.9892	54.5919	55.914	42.8571	44.4444	35.8974	42.1053	33.7286	50	49.3333	40.3509	24.2424	44.2437	39.531	22.4423	17.7297	0.0143059	0.0392265	N.A.	N.A.
chr1	155933128	155933434	AluSg	SINE	Alu	6	71.0717	63.5075	73.0395	77.7216	73.4986	75.2787	69.9939	70.9326	73.8223	70.3897	71.9256	3.81254	7.62509	64.3005	79.5507	86.4337	82.0726	73.3432	79.4011	77.3984	83.2654	81.8434	80.6637	81.2157	74.6214	79.7298	80.3219	7.80417	8.3963	0.0143059	0.0392265	0.00484876	0.0366058
chr1	156735257	156735564	AluSg4	SINE	Alu	7	67.4603	58.256	60.4592	65.4762	67.1429	68.4524	50.3896	52.0604	54.2857	50.7937	59.4776	7.3139	14.6278	44.8498	74.1054	73.8095	85.2381	73.0159	76.9231	86.3946	79.2208	82.7381	60	63.8095	51.0714	79.0762	67.368	19.5986	7.89033	0.00219965	0.0265055	N.A.	N.A.
chr1	161474674	161474980	AluYk4	SINE	Alu	5	78.3636	86.6667	81.6667	73.8462	86.6667	79.0196	73.5897	65	53.3333	63.6364	74.1789	10.746	21.492	52.6868	95.6709	84.4444	95.5556	81.8182	94.1176	76.6667	94.6667	92.7273	88.8889	86.6667	81.8182	86.5205	88.9535	12.3416	14.7747	N.A.	N.A.	0.00684869	0.0377276
chr1	163076801	163077080	AluSq2	SINE	Alu	3	90.8046	76.1905	88.8889	94.1919	87.5926	96.4912	91.7293	91.25	93.3333	93.4609	90.3933	5.61925	11.2385	79.1548	101.632	95.1075	94.8718	93.9394	92.5	100	100	98.1481	95.8333	98.2456	97.3333	95.2837	97.9121	4.89041	7.51876	N.A.	N.A.	0.00328861	0.0366058
chr1	167422402	167422639	MIRc	SINE	MIR	3	61.1111	69.2308	77.4074	63.8889	64.5098	67.7895	69.0196	90.8696	74.0476	78.8406	71.6715	8.88162	17.7632	53.9082	89.4347	52.2657	64.6154	57.4405	33.2772	58.3492	79.023	71.7949	73.5931	63.4769	50.3922	53.1896	67.656	-18.4819	-4.01549	0.00705073	0.0303874	N.A.	N.A.
chr1	179796609	179796914	AluSq2	SINE	Alu	6	67.6046	38.9194	54.6032	53.4343	53.1818	64.8485	50.0805	19.067	34.0548	28.3333	46.4128	15.8049	31.6098	14.803	78.0225	70	83.3333	83.3333	73.4069	80.8547	85.8909	69.1667	75	78.6828	71.4286	78.1856	76.0338	31.7729	29.621	0.00217962	0.0265055	0.00219965	0.0366058
chr1	180078253	180078552	AluSg	SINE	Alu	4	79.2353	71.5789	67.298	61.5385	78.4314	74.4048	76.6667	61.4286	38.7845	56.7337	66.61	12.5192	25.0384	41.5717	91.6484	78.5639	85.3535	85.4167	92.6786	90.4762	80.1555	75.5172	84.7926	75.5556	71.9048	86.4978	77.5851	19.8878	10.9751	0.00328861	0.0265055	N.A.	N.A.
chr1	180174341	180174651	AluY	SINE	Alu	3	93.2773	88.6364	93.9394	64.2857	88.9356	83.8889	95.2381	84.127	90.6061	87.1429	87.0077	8.87409	17.7482	69.2595	104.756	89.0212	93.1746	86.1111	89.3162	81.4815	98.4848	98.2456	92.2506	94.4444	96.2963	87.8209	95.9444	0.813196	8.93665	N.A.	N.A.	0.0101123	0.0391404
chr1	181101512	181101802	AluY	SINE	Alu	5	72.5637	73.3838	76.7251	70.4167	67.663	71.2982	78.8889	70.163	71.2	74.7731	72.7076	3.34204	6.68408	66.0235	79.3916	55.7143	61.7989	64	71.6667	60.2256	75	54.9038	75	62.6667	70.6842	62.6811	67.6509	-10.0265	-5.05662	0.0143059	0.0392265	N.A.	N.A.
chr1	183549830	183550127	AluSz	SINE	Alu	3	71.4286	65.0794	58.3333	72.9167	60.9195	77.7778	56.6667	48.7179	57.5758	39.5833	60.8999	11.5275	23.0549	37.845	83.9548	81.3333	64.4444	92.5926	73.3333	79.4872	74.4444	84.7222	75	63.6364	74.6032	78.2382	74.4812	17.3383	13.5813	0.0143059	0.0392265	N.A.	N.A.
chr1	188443376	188443677	AluSg4	SINE	Alu	3	70.3509	86.1111	88.0952	74.359	76.6667	91.1111	90.2778	77.7778	82.2222	95.0617	83.2033	8.1794	16.3588	66.8445	99.5622	95.7126	96.9697	94.6667	98.8095	96.1538	74.2424	100	68.3333	77.7778	93.3333	96.4625	82.7374	13.2591	-0.465975	0.00328861	0.0265055	N.A.	N.A.
chr1	194558290	194558588	AluSq2	SINE	Alu	3	62.2807	63.9316	73.1061	76.2963	77.1242	71.6667	72.6852	74.1201	69.5238	68.0556	70.879	4.94078	9.88156	60.9975	80.7606	77.7778	95.2381	80.543	78.8889	86.9219	84.5614	68.0556	78.5844	74.359	74.0741	83.8739	75.9269	12.9949	5.04786	0.00219965	0.0265055	N.A.	N.A.
chr1	200904541	200904667	AluSx	SINE	Alu	3	81.4815	70.6667	65.0794	66.6667	70.3704	84.058	70.6667	62.8205	71.7949	79.8889	72.3493	7.17374	14.3475	58.0019	86.6968	83.7607	94.4444	90.1961	80.9524	83.3333	84.5528	86.2069	90.0901	96.4286	91.6667	86.5374	89.789	14.188	17.4397	0.0100454	0.0337934	0.00217962	0.0366058
chr1	201923937	201924246	AluSx3	SINE	Alu	6	17.5926	21.7949	19.4444	33.3333	15.3846	20.5128	17.5	19.4444	22.807	11.9048	19.9719	5.66305	11.3261	8.64579	31.298	19.2982	21.6667	18.0556	19.697	28.4314	32.1429	31.0345	25	35.1852	33.3333	21.4298	31.3392	1.45787	11.3673	N.A.	N.A.	0.00834172	0.0391404
chr1	202772669	202772961	AluSq2	SINE	Alu	6	73.4264	66.1667	59.127	73.9899	73.8889	48	78.0556	54.0107	65.0376	63.9506	65.5653	9.68852	19.377	46.1883	84.9424	75.0933	83.0247	79.0936	60.7008	90.5754	85.779	87.991	73.663	74.5811	74.1162	77.6975	79.2261	12.1322	13.6607	N.A.	N.A.	0.0143059	0.0442525
chr1	203701026	203701304	AluY	SINE	Alu	5	53.5385	60.5	62.5	58.3333	49.1667	56.1029	41.1111	39.1429	47.2381	61.267	52.89	8.3954	16.7908	36.0992	69.6808	80	84.8366	83.8961	60.8974	73.1111	92.8421	67.5776	75.5556	77.7778	73.6898	76.5483	77.4886	23.6582	24.5985	0.00484876	0.0265055	0.00219965	0.0366058
chr1	204345721	204345896	MIR3	SINE	MIR	4	26.4957	19.5312	28.5714	25.1736	26.0025	32.402	18.254	18	15.0376	18.2497	22.7718	5.68036	11.3607	11.411	34.1325	35.9776	43.7879	26.5686	26.5941	35.2174	38.3974	37.5	40.9091	23.9583	28.5714	33.6291	33.8673	10.8573	11.0955	0.0101123	0.0337934	N.A.	N.A.
chr1	204487008	204487290	AluJb	SINE	Alu	3	83.3333	92.5926	92.5926	92.3077	90.9091	91.6667	85.7143	96.4912	92.3077	77.7778	89.5693	5.57946	11.1589	78.4104	100.728	70	66.6667	91.1111	73.3333	64.7059	94.6667	83.3333	76.9231	84.3137	91.6667	73.1634	86.1807	-16.4059	-3.3886	0.00997862	0.0337934	N.A.	N.A.
chr1	205071840	205072141	AluSp	SINE	Alu	4	67.5881	81.9444	95	93.1818	90.9722	92.5595	85	82.6923	85	90.0327	86.3971	8.05122	16.1024	70.2947	102.5	77.7778	79.0584	91.6667	88.813	83.8258	51.7814	80.303	76.0045	74.0293	78.75	84.2283	72.1736	-2.16878	-14.2235	N.A.	N.A.	0.0100454	0.0391404
chr1	205203797	205204086	AluSx	SINE	Alu	4	88.0515	70.5966	74.1667	73.2639	77.6786	89.6853	73.2143	68.0556	76.3393	75.4464	76.6498	7.01159	14.0232	62.6266	90.673	87.3609	100	94.9242	88.8009	86.75	81.8283	88.833	88.0471	81.7949	82.3958	91.5672	84.5798	14.9174	7.93003	0.0143059	0.0392265	N.A.	N.A.
chr1	208115908	208116214	AluSx	SINE	Alu	5	80	92.2222	85.4545	76.6667	88.5714	80	76.6667	73.6842	75.7895	74	80.3055	6.39019	12.7804	67.5251	93.0859	95.2941	83.0769	90.4762	92.7273	89	88.75	81.1111	93.75	85	87.6923	90.1149	87.2607	9.80938	6.95516	0.0141326	0.0392265	N.A.	N.A.
chr1	209926025	209926295	AluSz	SINE	Alu	4	73.4684	66.2539	68.6869	83.6364	71.2607	76.0714	61.9792	73.9583	66.0535	78.3333	71.9702	6.48412	12.9682	59.002	84.9384	82.7314	88.0556	86.1111	87.9167	77.1242	77.079	82.4412	82.5	88.4454	79.6711	84.3878	82.0273	12.4176	10.0571	0.00705073	0.0303874	0.0143059	0.0442525
chr1	212203629	212203930	AluSq2	SINE	Alu	8	73.0556	84.2262	87.5	83.9379	76.3507	90.4491	84.5238	78.1863	78.7771	84.7321	82.1739	5.38238	10.7648	71.4091	92.9386	91.3043	92.0455	86.6186	80.4545	81.3521	85.625	86.9243	93.6813	96.9551	89.2496	86.355	90.4871	4.18113	8.3132	N.A.	N.A.	0.0143059	0.0442525
chr1	212422265	212422550	AluY	SINE	Alu	12	87.4369	85.7843	72.7431	89.359	79.8611	84.4988	81.9979	78.9474	86.6667	79.0278	82.6323	5.0605	10.121	72.5113	92.7533	82.5742	92.5421	93.6355	90.2681	94.4444	87.8922	89.6591	90.5556	91.9231	89.1234	90.6929	89.8307	8.06059	7.19837	0.0143059	0.0392265	N.A.	N.A.
chr1	224562112	224562391	AluSx	SINE	Alu	4	84.6591	76.2821	86.8132	79.8718	84.4952	80.0877	68.75	50.4464	81.3725	79.6875	77.2466	10.6892	21.3783	55.8682	98.6249	84.8039	85.9729	94.5833	93.4375	96.0526	82.4899	84.5238	75.7407	89.8496	76.3636	90.97	81.7935	13.7235	4.54699	0.00484876	0.0265055	N.A.	N.A.
chr1	226514911	226515232	AluJr4	SINE	Alu	3	49.4709	38.4921	55.6548	39.881	45.9157	48	41.8651	29.7082	40.8669	44.5221	43.4377	7.0591	14.1182	29.3195	57.5559	54.4613	53.8889	55.6667	55.5556	57.301	55.492	48.5889	51.2133	54.8611	43.5468	55.3747	50.7404	11.937	7.30275	0.00705073	0.0303874	N.A.	N.A.
chr1	226916903	226917205	AluSc	SINE	Alu	3	87.037	88.0952	87.1795	80	92.1569	91.6667	83.3333	87.5	78.5714	95	87.054	5.24203	10.4841	76.5699	97.5381	71.0526	83.3333	75.5556	61.9048	66.6667	81.9048	87.0968	84.5528	80.4598	81.1594	71.7026	83.0347	-15.3514	-4.01929	0.00581314	0.0303874	N.A.	N.A.
chr1	228800394	228800697	AluSq2	SINE	Alu	5	82.8571	80	82.8571	85.7143	88	90	83.3333	84	88.3333	93.3333	85.8429	4.02662	8.05324	77.7896	93.8961	93.3333	95.3846	100	93.3333	91.1111	84.7059	90.9091	90.5263	91.4286	92.3077	94.6325	89.9755	8.78962	4.13265	0.00466101	0.0265055	N.A.	N.A.
chr1	236025814	236026098	AluSx1	SINE	Alu	5	81.25	72.5	76.5	78.3333	73.4545	85.7843	82.6786	67.3099	73.8889	66.6667	75.8366	6.317	12.634	63.2026	88.4706	81.0031	97.1429	88.3636	83.3147	81.6912	86.25	81.913	93.9394	93	81.4737	86.3031	87.3152	10.4665	11.4786	0.0199645	0.0461611	0.0101123	0.0391404
chr1	238635351	238635648	AluSg	SINE	Alu	3	68.4211	55.5556	55.5556	60	60.6061	68.0556	61.4035	57.5758	60.6061	73.3333	62.1112	5.93575	11.8715	50.2397	73.9827	83.3333	92.5926	84.6154	90.9091	92.3077	74.7126	80.5556	58.6667	62.5	53.3333	88.7516	65.9536	26.6404	3.8424	0.0021597	0.0265055	N.A.	N.A.
chr1	243430619	243430922	AluSp	SINE	Alu	11	58.3333	58.6777	55.2399	50.7576	67.1429	66.6667	57.6146	30.8018	46.4115	44.9073	53.6553	10.9351	21.8702	31.7851	75.5255	67.9038	72.4775	72.6399	75.1523	77.4807	75.6819	78.6364	76.7677	77.1717	72.8306	73.1308	76.2177	19.4755	22.5623	0.00219965	0.0265055	0.00219965	0.0366058
chr1	246745659	246745814	AluSx	SINE	Alu	6	52.2436	47.6543	49.7222	50.9259	53.4188	51.9713	46.5686	44.709	43.1839	40.8497	48.1247	4.24048	8.48096	39.6438	56.6057	54.9595	61.8056	59.6296	53.9683	55.3114	61.1993	53.5354	58.0103	50.641	55.8007	57.1349	55.8373	9.01012	7.71259	0.00219965	0.0265055	0.0101123	0.0391404
chr10	5914506	5914818	AluY	SINE	Alu	5	74.4444	74.6667	73.3333	77.5	78.6667	78	74.5455	60	73.3333	64.6154	72.9105	6.00053	12.0011	60.9095	84.9116	86.3158	80	77.5	83.3333	77.1429	77.6923	77.3333	79	86	62.6667	80.8584	76.5385	7.94787	3.62793	0.0167327	0.0452785	N.A.	N.A.
chr10	8570674	8570929	AluSx	SINE	Alu	3	57.1429	79.4872	75	80	64.4444	63.6364	64.4444	59.2593	50	61.1111	65.4526	9.83261	19.6652	45.7874	85.1178	62.1212	80.3922	66.6667	70.8333	76.7974	79.7619	77.7778	95.4545	83.3333	80	71.3622	83.2655	5.90958	17.8129	N.A.	N.A.	0.00834172	0.0391404
chr10	12644924	12645199	AluSx	SINE	Alu	4	79.7203	47.7273	45	60.7143	51.8939	62.5	50.1374	52.7273	38.75	47.7273	53.6898	11.5043	23.0085	30.6812	76.6983	62.5	70	69.7368	75.7919	71.6667	65	77.5	63.2353	65.9091	54.4118	69.9391	65.2112	16.2493	11.5215	0.0167327	0.0452785	N.A.	N.A.
chr10	22571197	22571506	AluSx1	SINE	Alu	3	66.9189	70.9259	76.5664	70.8267	67.5452	71.9697	73.2943	70.1719	70.3704	75.0893	71.3679	3.02336	6.04673	65.3211	77.4146	88.4058	71.4286	74.2424	69.3987	80.9524	88.3399	90.9091	84.8889	79.5815	76.9006	76.8856	84.124	5.51769	12.7561	N.A.	N.A.	0.00219965	0.0366058
chr10	26603864	26604145	AluSz6	SINE	Alu	3	97.2222	97.7778	83.3333	88.0952	90.9524	96.4912	86.6667	86.6667	95.7692	74.359	89.7334	7.47743	14.9549	74.7785	104.688	92.8571	97.7778	98.6111	66.6667	100	79.1667	86.437	70.3509	73.6695	61.9048	91.1825	74.3058	1.44917	-15.4276	N.A.	N.A.	0.00699993	0.0377276
chr10	38489543	38489864	AluY	SINE	Alu	4	75.2137	78.7338	78.5714	81.8182	70.8333	89.0625	77.4064	79.5455	75.3247	77.6515	78.4161	4.77535	9.55069	68.8654	87.9668	74.7807	84.8901	83.9286	82.3718	72.7444	66.4286	72.0588	72.0833	71.6009	70.8333	79.7431	70.601	1.32701	-7.81511	N.A.	N.A.	0.00839996	0.0391404
chr10	43913045	43913357	AluSx	SINE	Alu	3	25.2525	35.9558	32.2222	25.2976	17.5926	41.4815	36.1111	19.1697	18.6508	14.0741	26.5808	9.37491	18.7498	7.83098	45.3306	38.9063	56.6667	48.0392	45.8333	53.8961	46.2607	47.7778	49.0196	46.8205	34.4363	48.6683	44.863	22.0875	18.2822	0.00328861	0.0265055	0.00705073	0.0377276
chr10	50704572	50704878	AluSx1	SINE	Alu	5	87.2727	84.6154	83.1111	92.3077	90	95.5952	95.1429	99.1304	92	97.8947	91.707	5.45204	10.9041	80.8029	102.611	99.0476	98.8235	100	99.2308	98.9474	88.5238	83.75	95.8333	98.8235	100	99.2099	93.3861	7.50284	1.67912	0.00705073	0.0303874	N.A.	N.A.
chr10	70472800	70473099	AluSp	SINE	Alu	3	76.1905	83.3333	85.1852	95.2381	92.9825	87.5	78.7879	76.6667	79.1667	85.1852	84.0236	6.56397	13.1279	70.8957	97.1515	100	100	100	96.6667	81.4815	85.1852	79.1667	95.2381	89.4737	91.6667	95.6296	88.1461	11.606	4.12247	0.0194146	0.0461611	N.A.	N.A.
chr10	70853352	70853651	AluSc8	SINE	Alu	11	21.1824	25.6398	34.6853	27.9776	26.7857	37.5095	13.0682	7.6315	14.8052	18.4978	22.7783	9.53484	19.0697	3.70862	41.848	46.5035	51.3112	72.0737	36.6736	62.635	38.9084	39.8701	48.4307	59.7847	30	53.8394	43.3988	31.0611	20.6205	0.00328861	0.0265055	0.00484876	0.0366058
chr10	73124704	73125017	AluSq2	SINE	Alu	8	38.0719	45.8333	63.7626	67.3485	59.4697	56.9196	43.9286	32.0833	39.5238	42.1875	48.9129	12.0389	24.0778	24.8351	72.9907	77.4107	87.7083	75.7955	61.2179	74.0385	67.9545	81.6667	87.1212	60.1103	75.6494	75.2342	74.5004	26.3213	25.5875	0.00484876	0.0265055	0.00484876	0.0366058
chr10	74458984	74459285	AluSx3	SINE	Alu	3	86.9565	62.6667	78.7879	73.913	70.8333	81.3333	66.6667	65.4762	72	48.4848	70.7118	10.834	21.6681	49.0438	92.3799	78.3333	88.4058	100	83.8384	88.3333	81.1966	95.6522	73.3333	83.3333	76.6667	87.7822	82.0364	17.0703	11.3246	0.0101123	0.0337934	N.A.	N.A.
chr10	75346950	75347246	AluY	SINE	Alu	5	35.6863	16.5091	33.6667	23.1944	24.1429	35.1905	28.5714	7.84314	14.3077	21.8333	24.0945	9.38386	18.7677	5.32682	42.8623	34.3205	37.9487	43.8333	22.6786	40	44.7619	45.8333	40.2381	46.4103	31.8266	35.7562	41.814	11.6617	17.7195	N.A.	N.A.	0.00705073	0.0377276
chr10	75576221	75576515	AluY	SINE	Alu	7	84.8214	85.5573	84.6154	82.1429	79.5918	84.8739	67.1429	80.9524	93.8776	73.4694	81.7045	7.27508	14.5502	67.1543	96.2546	86.9986	92.8571	94.5055	92.8571	90.4762	82.3129	86.6667	88.5714	88.8889	92.8571	91.5389	87.8594	9.83442	6.15492	0.0100454	0.0337934	N.A.	N.A.
chr10	94352113	94352394	AluSx	SINE	Alu	3	31.1111	40.7407	38.0952	27.0833	37.2549	50	37.037	43.9394	33.3333	53.3333	39.1928	8.14842	16.2968	22.896	55.4897	43.9394	47.9167	58.7302	35.8974	31.9444	46.0317	48.4848	60.3175	55.5556	75.4386	43.6856	57.1656	4.49278	17.9728	N.A.	N.A.	0.0101123	0.0391404
chr10	94531002	94531306	AluJb	SINE	Alu	6	87.5817	77.1242	78.0952	72.7273	81.25	84.2593	57.1429	66.0948	59.0909	61.9048	72.5271	10.8728	21.7457	50.7814	94.2728	72.9968	91.9444	96.6667	95.2381	92.4242	91.2393	85.7601	86.3261	85.8333	79.6825	89.854	85.7683	17.327	13.2412	0.0143059	0.0392265	N.A.	N.A.
chr10	95223152	95223456	AluSx1	SINE	Alu	5	77.2727	90.7359	88.8889	89.5833	81.6667	89.9048	75	82.2222	87.8676	84.881	84.8023	5.57248	11.145	73.6574	95.9473	91.9232	97.3333	94.8252	87.913	91.9763	86.6441	97.7778	84.3062	94.4643	81.4737	92.7942	88.9332	7.99188	4.13091	0.0101123	0.0337934	N.A.	N.A.
chr10	97051205	97051361	MIRc	SINE	MIR	7	79.3736	88.2857	73.5714	79.6825	83.8346	85.034	72.8879	80.0607	79.6044	82.1429	80.4478	4.75917	9.51835	70.9294	89.9661	86.7647	91.978	86.1111	85.5172	92.3579	85.6793	82.1385	88.3459	84.9218	76.3946	88.5458	83.496	8.09803	3.04824	0.00705073	0.0303874	N.A.	N.A.
chr10	99168002	99168309	AluSp	SINE	Alu	3	38.8596	38.3333	49.4048	60.5556	27.3016	41.5584	32.3232	3.96825	36.7424	17.3611	34.6408	15.8881	31.7762	2.86467	66.417	53.2026	86.1514	62.3377	54.1667	56.9697	77.9891	64.5299	80.5556	81.7016	45.2288	62.5656	70.001	27.9248	35.3602	0.00705073	0.0303874	0.00484876	0.0366058
chr10	99184844	99185134	AluSx1	SINE	Alu	6	82.7635	82.1429	75.8824	87.963	77.0833	86.367	71.1325	63.6111	75.3405	69.5602	77.1846	7.74815	15.4963	61.6883	92.6809	91.3743	93.1579	97.9323	94.4444	86.7901	90.6016	91.5675	87.1971	88.2651	89.2857	92.7398	89.3834	15.5552	12.1988	0.00328861	0.0265055	0.00328861	0.0366058
chr10	104499389	104499676	AluSx	SINE	Alu	3	70.8333	44.4444	66.6667	79.1667	76.6667	72.2222	51.8519	57.1429	46.1538	52.7778	61.7926	12.8435	25.687	36.1056	87.4796	66.6667	86.6667	88.8889	86.1111	83.3333	72.7778	61.1111	84.127	69.0476	73.3333	82.3333	72.0794	20.5407	10.2867	0.0119719	0.0390914	N.A.	N.A.
chr10	105043866	105043987	AluYc	SINE	Alu	4	82.1429	90.625	91.6667	90.9341	88.6364	86.5385	88.1579	83.3333	88.75	82.6923	87.3477	3.52881	7.05763	80.2901	94.4053	94.0476	100	93.75	94.6429	95	91.3462	100	100	95.4545	91.6667	95.4881	95.6935	8.1404	8.34578	0.00219965	0.0265055	0.00393528	0.0366058
chr10	105121538	105121836	AluSg4	SINE	Alu	6	65.3947	70	64.7222	77.8711	71.0317	82.9167	69.2063	41.2698	66.6063	57.4142	66.6433	11.3638	22.7276	43.9157	89.3709	88.6464	85.7466	87.3843	82.4176	86.3553	86.4583	87.6471	75.2381	78.4722	92.5381	86.11	84.0708	19.4667	17.4274	0.00328861	0.0265055	0.00705073	0.0377276
chr10	105167068	105167335	AluY	SINE	Alu	4	57.3529	65.9091	25	57.8125	34.375	62.5	25	25	35.4167	31.25	41.9616	16.871	33.742	8.21965	75.7036	61.9048	87.5	60	70	90	62.5	36.2745	48.4375	65.625	55	73.881	53.5674	31.9193	11.6058	0.00984577	0.0337934	N.A.	N.A.
chr10	105231391	105231691	AluSq	SINE	Alu	5	46.4426	58.7692	47.8571	60.4167	46.4286	57.2222	60	51.6239	50.2667	55.8543	53.4881	5.60634	11.2127	42.2754	64.7008	70.2813	70.7692	70.2222	54	66.0211	66.2745	50.1961	63.9507	60.25	54.4762	66.2588	59.0295	12.7706	5.54137	0.0143059	0.0392265	N.A.	N.A.
chr10	113756219	113756527	AluY	SINE	Alu	4	73.3098	81.0315	71.2185	80.8761	85	75.5495	72.3661	80.239	78.8228	68.1818	76.6595	5.33658	10.6732	65.9863	87.3327	55	64.2857	79.5455	82.2222	84.375	75	65.4762	64.9306	62.5	68.6739	73.0857	67.3161	-3.57382	-9.34337	N.A.	N.A.	0.0143059	0.0442525
chr10	114540733	114541003	AluSx3	SINE	Alu	3	66.6667	81.8182	70.3704	80	79.7794	74.359	68.5185	80.9524	73.3333	74.0741	74.9872	5.44358	10.8872	64.1	85.8744	86.2745	96.2963	71.1111	73.8095	72.2222	90.9091	91.6667	82.2222	100	75	79.9427	87.9596	4.95554	12.9724	N.A.	N.A.	0.0101123	0.0391404
chr10	119151790	119152072	AluSx1	SINE	Alu	4	82.3077	58.75	39.7059	65	61.991	64.3939	41.3095	39.5559	52.5	51.2255	55.6739	13.6329	27.2658	28.4081	82.9398	63.8889	80.9783	80.6818	70.7386	85.9524	80.868	63.9062	73.4848	71.992	57.4519	76.448	69.5406	20.7741	13.8667	0.0199645	0.0461611	N.A.	N.A.
chr10	120814441	120814728	AluSx1	SINE	Alu	4	89.7321	85.3632	81.8182	77.451	78.0051	90.625	87.1241	74.6867	81.448	79.1667	82.542	5.44986	10.8997	71.6423	93.4417	88.0726	91.5179	92.8571	90.7843	90.8333	92.8329	91.4831	90.0501	87.8571	91.5476	90.813	90.7542	8.27104	8.21215	0.00484876	0.0265055	0.00705073	0.0377276
chr10	120868445	120868747	AluSp	SINE	Alu	4	88.5417	75.9259	76.5625	83.8235	73.3333	81.8182	72.7273	65.8333	67.3913	69.4444	75.5401	7.36981	14.7396	60.8005	90.2798	83.9744	89.2857	87.5	88.3929	94.1176	86.6071	75.9259	80.2632	82	84.375	88.6541	81.8342	13.114	6.2941	0.00705073	0.0303874	N.A.	N.A.
chr10	121292588	121292876	AluSg	SINE	Alu	4	88.4615	91.2896	83.7662	81.8934	86.4394	84.0625	86.1905	89.4301	82.8321	95	86.9365	4.13531	8.27061	78.6659	95.2071	84.7126	72.9323	80.6548	79.9465	72.7679	88.0588	82.3529	75.7143	78.4091	84.7426	78.2028	81.8556	-8.73371	-5.08098	0.0101123	0.0337934	N.A.	N.A.
chr10	121301189	121301300	MIRb	SINE	MIR	3	17.6471	11.1111	14.0351	14.0351	18.7778	25	15.0327	33.3333	27.1605	10.5263	18.6659	7.51206	15.0241	3.64177	33.69	5.95238	7.40741	11.1111	19.7267	4.34783	12.5	10.2564	12.8205	10	8.64198	9.70908	10.8438	-8.95681	-7.82211	N.A.	N.A.	0.0100454	0.0391404
chr10	123367648	123367946	AluSx	SINE	Alu	4	52.7778	64	52.0833	57.8947	57.8947	68.2692	60.5263	62.963	50	63.0952	58.9504	5.92264	11.8453	47.1051	70.7957	77.0833	67.0455	69.3182	79.0323	80	63.0682	72.4138	71.6667	65.3226	72.8261	74.4958	69.0595	15.5454	10.109	0.00326083	0.0265055	0.0100454	0.0391404
chr10	126599270	126599579	AluSx1	SINE	Alu	3	66.6667	66.6667	70.3704	70.8333	66.6667	52.7778	40	24.2424	44.4444	66.6667	56.9335	15.9213	31.8426	25.0909	88.7761	89.3939	77.0833	85.1852	75.7576	85.7143	81.8182	82.7586	70.3704	77.7778	64.9123	82.6269	75.5274	25.6934	18.5939	0.00200445	0.0265055	N.A.	N.A.
chr10	135187673	135187984	AluSx	SINE	Alu	10	83.193	72.4621	75	78.0476	73.3824	81.0714	83.0664	67.8929	65.6469	72.9658	75.2728	6.04416	12.0883	63.1845	87.3612	84.1203	85	81.1364	74.1462	90.5152	86.1417	79.3505	85.4419	82.2378	84.6584	82.9836	83.5661	7.71076	8.29321	N.A.	N.A.	0.0143059	0.0442525
chr11	286731	287036	AluY	SINE	Alu	14	87.2661	90.5024	97.7273	81.7308	92.1259	86.2812	94.1701	89.6709	89.5512	88.5279	89.7554	4.38982	8.77965	80.9757	98.535	88.9384	79.9405	73.2323	84.3282	80.8673	92.5933	89.6778	83.2848	89.3324	92.5433	81.4614	89.4863	-8.294	-0.269024	0.0143059	0.0392265	N.A.	N.A.
chr11	729399	729508	MIR	SINE	MIR	6	32.619	20.641	25.5556	36.756	45.4545	27.8431	20.9596	28.0904	25.7353	16.1905	27.9845	8.5439	17.0878	10.8967	45.0723	52.7778	51.0317	34.4444	41.9048	48.0769	60.5961	55.5556	44.545	38.3333	40.9091	45.6471	47.9878	17.6626	20.0033	0.00705073	0.0303874	0.00705073	0.0377276
chr11	738926	739223	AluSx1	SINE	Alu	3	66.6667	91.6667	73.3333	90.4762	77.7778	95.2381	80.9524	93.3333	80.9524	81.8182	83.2215	9.33535	18.6707	64.5508	101.892	92.0635	96.9697	93.9394	95.8333	100	93.9394	83.3333	90.4762	92.5926	95.2381	95.7612	91.1159	12.5397	7.89442	0.00699993	0.0303874	N.A.	N.A.
chr11	745016	745314	AluSq2	SINE	Alu	8	59.0278	55.9253	60.783	71.8434	68.1612	80.1587	45	54.1667	56.7857	54.6474	60.6499	10.139	20.278	40.3719	80.9279	70.2986	90.3846	86.4583	58.9773	81.2063	83.7719	87.9006	67.5038	72.7904	84.3531	77.465	79.264	16.8151	18.6141	N.A.	N.A.	0.0101123	0.0391404
chr11	765530	765835	AluSg7	SINE	Alu	9	79.3318	78.8889	78.4993	81.8519	67.9012	76.3533	77.2487	73.8336	79.798	77.6961	77.1403	3.89021	7.78042	69.3598	84.9207	86.9075	93.9014	83.6623	79.9383	90	89.4636	82.9861	86.1175	83.287	83.8095	86.8819	85.1328	9.74164	7.99249	0.00328861	0.0265055	0.00219965	0.0366058
chr11	1407677	1407986	AluY	SINE	Alu	5	59.1304	53.8462	46	48.8889	67.6923	50.25	61.5385	65.9048	59.6667	65	57.7918	7.64416	15.2883	42.5035	73.0801	56.3636	80	64	62.2222	54.5455	84.2484	96.6667	77.4545	81.2121	59.4286	63.4263	79.8021	5.6345	22.0103	N.A.	N.A.	0.0143059	0.0442525
chr11	3413674	3413977	AluSc8	SINE	Alu	5	47.2727	55	51.1111	42.5	47.5	40	45	53.3333	46.1538	40	46.7871	5.20523	10.4105	36.3766	57.1976	73.75	77.7778	40	46.6667	50	75.5556	68	72.7273	64.6154	54.7253	57.6389	67.1247	10.8518	20.3376	N.A.	N.A.	0.00326083	0.0366058
chr11	9375416	9375549	AluSx	SINE	Alu	4	78.0844	80.1786	74.1667	78.5354	77.5758	86.1538	65.625	55.9441	74.3137	84.375	75.4952	8.9287	17.8574	57.6378	93.3526	85.1852	84.375	93.3333	78.2967	85.9722	88.0567	86.6346	89.1604	87.3864	89.0625	85.4325	88.0601	9.93725	12.5649	N.A.	N.A.	0.00219965	0.0366058
chr11	10722887	10723189	AluSx	SINE	Alu	4	86.4286	86.25	80.0725	73.7178	82.5	71.1538	90.7967	86.8421	75.9615	76.6667	81.039	6.53515	13.0703	67.9687	94.1093	62	73.2143	71.1957	79.1667	80.7692	71	63.0435	56.1923	64	76.1364	73.2692	66.0744	-7.7698	-14.9645	N.A.	N.A.	0.00705073	0.0377276
chr11	12020520	12020636	MIR	SINE	MIR	3	86.7589	73.0617	86.5801	89.6825	77.6094	79.1667	80	65.1282	74.1758	84.7763	79.694	7.55902	15.118	64.5759	94.812	51.3795	75.8547	34.4444	58.1481	76.6914	83.6386	85.696	54.8077	86.8687	77.6183	59.3036	77.7259	-20.3903	-1.96811	0.0199645	0.0461611	N.A.	N.A.
chr11	18414957	18415268	AluSz	SINE	Alu	6	57.803	45.2778	65.4762	66.9192	76.431	79.6667	71.6667	41.9312	53.2407	50.8889	60.9301	13.076	26.1519	34.7782	87.0821	78.8012	83.7374	86.0709	70.9615	81.3765	86.7074	79.9048	86.2698	74.1327	78.7879	80.1895	81.1605	19.2594	20.2304	0.0101123	0.0337934	0.00705073	0.0377276
chr11	30364952	30365257	AluY	SINE	Alu	5	96.7183	76.4103	97.7778	96.6434	91.16	98.4615	91.8462	95	94.8571	94.6667	93.3541	6.40021	12.8004	80.5537	106.155	77.9545	90.6667	84.2857	80.2273	75.5556	86.6071	88.042	81	88.25	88.25	81.738	86.4298	-11.6162	-6.92429	0.0101123	0.0337934	N.A.	N.A.
chr11	44960810	44960909	MIRb	SINE	MIR	6	48.713	38.7022	48.1283	47.2222	59.9719	60.9307	24.8148	29.3459	31.9314	26.5873	41.6348	13.3132	26.6265	15.0083	68.2613	51.8791	74.7054	63.5	56.1254	70.9877	74.3104	55.3328	61.586	60.9524	61.7974	63.4395	62.7958	21.8047	21.161	0.0101123	0.0337934	0.00484876	0.0366058
chr11	46344982	46345282	AluSx1	SINE	Alu	3	68.75	81.4103	75	89.9749	75.188	74.6795	77.3026	71.3805	79.3651	71.5686	76.4619	6.07727	12.1545	64.3074	88.6165	82.7751	96.6667	96.6667	86.087	93.2773	90.3263	85.119	78.3636	91.6667	89.4444	91.0945	86.984	14.6326	10.5221	0.00481088	0.0265055	0.0143059	0.0442525
chr11	47410715	47410845	MIRb	SINE	MIR	4	45.4545	31.25	27.2727	40	35.7143	57.5	56.8182	0	25	30.3571	34.9367	16.7908	33.5816	1.35508	68.5183	39.5833	55.5556	70.8333	75	72.5	48.0769	71.1538	54.5455	60.7143	89.2857	62.6944	64.7552	27.7578	29.8186	0.0199645	0.0461611	0.0101123	0.0391404
chr11	47587746	47588060	AluSq2	SINE	Alu	12	24.1885	21.1645	20.826	24.2105	18.6394	19.127	14.9379	10.5702	21.6957	19.7038	19.5063	4.14991	8.29983	11.2065	27.8062	26.1517	34.1083	28.4217	25.0419	23.869	25.3082	18.6962	25.9473	24.1184	23.124	27.5185	23.4388	8.01219	3.93248	0.00484876	0.0265055	N.A.	N.A.
chr11	62078887	62079198	AluSq10	SINE	Alu	7	10.7143	13.8259	8.57143	2.5974	9.18367	5.10204	11.9048	11.2987	14.2857	6.12245	9.36064	3.81915	7.63831	1.72233	16.9989	19.0476	15.873	13.8414	6.66667	13.5204	23.8095	14.2857	13.2653	21.4753	15.3061	13.7898	17.6284	4.42919	8.26774	N.A.	N.A.	0.00581314	0.0377276
chr11	63453661	63453969	AluY	SINE	Alu	6	61.9048	62.963	44.5139	59.0972	70	77.7778	73.3333	52.2904	55.2778	45.8333	60.2992	11.1972	22.3945	37.9047	82.6936	78.3333	93.9394	95.4545	80	85.0877	72.9167	80.2083	78.5714	78.7879	63.6364	86.563	74.8241	26.2638	14.525	0.00219965	0.0265055	0.0143059	0.0442525
chr11	63545578	63545868	AluY	SINE	Alu	3	66.6667	66.6667	66.6667	80	62.963	70	75	80.9524	75.7576	66.6667	71.134	6.31761	12.6352	58.4987	83.7692	81.4815	83.3333	74.0741	76.1905	83.3333	86.6667	80	71.4286	83.3333	63.8889	79.6825	77.0635	8.54858	5.92953	0.0187627	0.0461611	N.A.	N.A.
chr11	63920453	63920573	MIRb	SINE	MIR	8	34.5848	42.6587	41.369	33.3333	40.449	47.5285	37.8327	32.138	37.1994	40.0716	38.7165	4.68419	9.36838	29.3481	48.0849	40.6685	53.5579	44.7569	44.4918	43.9022	43.0757	47.8681	51.0002	47.915	46.0165	45.4755	47.1751	6.75895	8.45856	N.A.	N.A.	0.00484876	0.0366058
chr11	63972890	63973014	AluY	SINE	Alu	9	16.5527	41.1111	27.0707	24.7475	30.4762	21.4286	41.2963	14.4444	27.4074	19.2137	26.3749	9.28191	18.5638	7.81105	44.9387	47.4747	34.4697	45.4545	39.3162	40.426	49.6032	33.5354	38.4113	44.2857	51.1983	41.4283	43.4068	15.0534	17.0319	0.0199645	0.0461611	0.0101123	0.0391404
chr11	64048448	64048737	AluY	SINE	Alu	4	81.25	86.0507	75	91.875	85.7143	86.9444	86.0681	79.6053	78.6765	80.1282	83.1313	5.00851	10.017	73.1142	93.1483	92.8843	94.3627	93.7799	87.8676	93.0736	93.7143	80.2923	87.3219	86.3354	88.7605	92.3936	87.2849	9.26238	4.15363	0.00328861	0.0265055	N.A.	N.A.
chr11	64095955	64096197	AluY	SINE	Alu	6	75.7354	83.9646	84.3849	75.4419	86.2198	84.8485	84.6154	79.0851	81.0312	87.2039	82.2531	4.22214	8.44427	73.8088	90.6974	91.3105	95	82.1296	84.127	76.3502	94.5633	94.725	97.3684	92.3669	86.2169	85.7835	93.0481	3.53038	10.795	N.A.	N.A.	0.00484876	0.0366058
chr11	64546935	64547230	AluSg	SINE	Alu	3	0	0	9.09091	6.66667	5.55556	6.66667	6.66667	0	3.7037	7.14286	4.5493	3.40944	6.81888	-2.26957	11.3682	25.641	37.037	15.1515	22.2222	9.09091	13.3333	16.6667	2.08333	4.16667	5.55556	21.8285	8.36111	17.2792	3.81181	0.00248607	0.0265055	N.A.	N.A.
chr11	65275386	65275691	AluSp	SINE	Alu	8	31.5741	37.7005	38.0769	47.6562	45	46.0526	25	30.3285	27.3077	21.0938	34.979	9.34055	18.6811	16.2979	53.6601	59.4828	82.6705	64.5513	65.8493	56.9519	50.6989	47.7337	48.9397	57.6441	53.8462	65.9011	51.7725	30.9221	16.7935	0.00219965	0.0265055	0.00219965	0.0366058
chr11	66314563	66314702	MIR3	SINE	MIR	4	54.2982	61.2637	53.125	56.2879	61.6758	60.2381	41.4103	55	58.3591	60.7456	56.2404	6.05986	12.1197	44.1207	68.3601	51.7137	29.0714	38.8889	43.254	38.4085	47.6313	52.1008	41.9643	36.4253	54.6739	40.2673	46.5591	-15.9731	-9.68124	0.00484876	0.0265055	N.A.	N.A.
chr11	67051974	67052275	AluSz	SINE	Alu	3	63.7037	48.7179	48.1818	64.7186	71.5686	73.4205	60.9091	45.7143	61.1111	44.9735	58.3019	10.6457	21.2914	37.0105	79.5934	82.9365	73.6264	72.6496	72.5926	61.1111	76.3889	74.0351	74.8918	71.7172	67.2065	72.5832	72.8479	14.2813	14.546	N.A.	N.A.	0.00705073	0.0377276
chr11	67195174	67195330	AluJr4	SINE	Alu	3	30.303	58.3333	30	20.8333	43.5897	43.75	41.6667	35.5556	33.3333	45.2381	38.2603	10.4807	20.9613	17.299	59.2216	50	46.6667	39.3939	38.0952	40	64.8148	48.7179	46.9697	54.1667	43.8596	42.8312	51.7058	4.57086	13.4454	N.A.	N.A.	0.0143059	0.0442525
chr11	68024722	68025009	AluSq	SINE	Alu	5	44	51.1429	41.9744	45.6923	38.6325	44.5275	33.3333	39.596	46.3866	42.8889	42.8174	4.86706	9.73413	33.0833	52.5515	51.0438	53.6752	55	47.3333	53.8909	47.6812	44.6036	44.2105	45.2778	42.3982	52.1886	44.8342	9.37122	2.01683	0.00484876	0.0265055	N.A.	N.A.
chr11	69987094	69987215	MIRb	SINE	MIR	4	79.1667	86.7949	88.8889	82.2917	90.0794	88.0952	85.5556	82.4405	87.7273	84.5238	85.5564	3.44024	6.88048	78.6759	92.4369	77.0833	76.25	82.5	75.5342	69.2308	79.2749	86.9048	79.366	71.9444	83.7607	76.1197	80.2502	-9.43672	-5.30622	0.00705073	0.0303874	N.A.	N.A.
chr11	70068642	70068806	AluSc	SINE	Alu	4	73.7374	55.3204	55.8271	82.8671	76.5476	75.4167	68.3333	41.3043	65.0433	56.0606	65.0458	12.7704	25.5409	39.5049	90.5867	83.7108	88.5621	93.2127	71.131	84.1667	85.3977	83.2237	76.6667	81.25	76.6667	84.1566	80.6409	19.1109	15.5952	0.0101123	0.0337934	0.00699993	0.0377276
chr11	71792187	71792459	AluJb	SINE	Alu	15	57.7142	49.1026	62.291	54.7682	54.8543	55.2474	54.5833	54.2385	55.5653	53.3631	55.1728	3.31487	6.62975	48.543	61.8025	66.452	60.4288	66.4246	65.8343	68.9273	56.2633	57.3648	62.1712	63.6806	68.9633	65.6134	61.6887	10.4406	6.51586	0.00328861	0.0265055	N.A.	N.A.
chr11	71983977	71984276	AluY	SINE	Alu	4	67.3913	72.4138	72.3684	68.0556	72.0588	82.5	63.5417	64	62.5	64.2857	68.9115	6.12169	12.2434	56.6681	81.1549	61.3636	90.2174	92	80.9211	86.8421	78.125	87.5	77.7778	78.4091	73.913	82.2688	79.145	13.3573	10.2335	N.A.	N.A.	0.0101123	0.0391404
chr11	72179386	72179677	AluSg	SINE	Alu	7	61.3132	72.619	73.0252	62.9252	72.389	67.5325	61.2987	71.5201	69.2641	69.2744	68.1161	4.67764	9.35528	58.7609	77.4714	74.1249	79.0293	80	71.1735	77.0604	70.0595	71.9246	64.5847	64.6617	72.9762	76.2776	68.8413	8.16149	0.725193	0.0101123	0.0337934	N.A.	N.A.
chr11	74172394	74172694	AluSx	SINE	Alu	6	59.8214	52	46.8599	32.5758	58.7995	68.4659	36.1345	28.8889	52.519	52.0062	48.8071	12.7646	25.5292	23.2779	74.3363	70.6349	65.7143	86.2434	61.7725	73.5185	66.9483	68.0757	69.4932	59.8901	54.7619	71.5767	63.8338	22.7696	15.0267	0.00484876	0.0265055	N.A.	N.A.
chr11	118214328	118214637	AluSg	SINE	Alu	4	54.0179	80.4581	70.9615	62.5	72.5184	54.1667	67.803	83.75	65.2597	86.5312	69.7967	11.3932	22.7863	47.0103	92.583	50.5609	34.2857	45.1471	72.3529	44.6759	52.5	64.3711	63.1268	50.9259	60	49.4045	58.1848	-20.3921	-11.6119	0.0199645	0.0461611	N.A.	N.A.
chr11	118699725	118700027	AluY	SINE	Alu	4	86.5132	81.25	73.6111	82.9969	83.0128	88.0037	79.1193	85.3846	88.1944	80.2083	82.8294	4.51939	9.03877	73.7907	91.8682	87.0312	97.2436	94.8739	90.2244	93.5484	84.4966	86.5646	91.8845	85.1787	83.651	92.5843	86.3551	9.75487	3.52566	0.00484876	0.0265055	N.A.	N.A.
chr11	119372761	119372962	MIRc	SINE	MIR	6	73.3477	76.7157	71.131	73.1444	79.2328	70.4861	81.7901	68.8406	81.607	75	75.1295	4.59357	9.18714	65.9424	84.3167	69.697	61.2714	67.9487	71.2008	68.7023	60.6132	68.7125	66.1905	68.1246	66.4703	67.764	66.0222	-7.36551	-9.10733	N.A.	N.A.	0.00219965	0.0366058
chr11	120092985	120093286	AluSx	SINE	Alu	9	87.4169	94.2267	72.2589	79.2109	90.232	90.2659	90.3023	81.2169	85.5147	78.7566	84.9402	6.8602	13.7204	71.2198	98.6606	94.4688	98.6928	96.4387	90.0219	92.5617	90.271	89.6398	92.9383	96.3119	91.8301	94.4368	92.1982	9.49663	7.25803	0.0143059	0.0392265	N.A.	N.A.
chr11	122535627	122535903	AluY	SINE	Alu	6	55.5556	68.5185	55.1282	51.8519	48.3333	81.4815	40.9091	57.1429	62.5	72.2222	59.3643	12.038	24.0761	35.2882	83.4404	61.4035	88.5965	87.3094	76.3889	87.1795	72.619	61.9048	52.381	61.1111	75.641	80.1755	64.7314	20.8112	5.36707	0.0143059	0.0392265	N.A.	N.A.
chr12	685650	685822	AluJo	SINE	Alu	7	12.2619	17.8926	11.4286	15.0183	5.71429	27.1429	11.2899	16.3265	14.3424	8.99471	14.0412	5.82257	11.6451	2.39607	25.6863	25.0567	28.228	20.2376	26.7857	18.602	24.5342	8.34734	25.7823	17.051	17.3684	23.782	18.6167	9.74079	4.57545	0.0101123	0.0337934	N.A.	N.A.
chr12	1422872	1423153	AluSx1	SINE	Alu	7	85.114	75.8715	86.25	89.916	83.9286	91.0364	68.0952	69.2857	65.4135	60.6576	77.5569	11.0632	22.1264	55.4305	99.6832	91.1958	97.479	93.985	95.7341	86.3422	92.0238	96.1803	85.9788	92.472	80.5861	92.9472	89.4482	15.3904	11.8913	0.00484876	0.0265055	N.A.	N.A.
chr12	4141136	4141295	MIR3	SINE	MIR	3	13.8889	16.6667	25.5556	8.33333	18.5185	56.0185	8.33333	12.8205	28.7037	8.92857	19.7768	14.5314	29.0628	-9.286	48.8395	58.8889	46.4646	49.4949	27.6515	38.4848	34.6154	53.4392	46.1111	56.6667	25.6944	44.197	43.3054	24.4202	23.5286	0.0142191	0.0392265	0.0142191	0.0442525
chr12	6151125	6151386	MIRc	SINE	MIR	3	31.202	39.0196	53.0444	53.6325	36.8687	54.8611	38.3333	9.80392	36.3225	38.4615	39.155	13.2847	26.5694	12.5855	65.7244	53.7037	52.963	72.2567	56.7901	70.942	67.3721	63.1746	56.5476	51.5637	43.8889	61.3311	56.5094	22.1762	17.3544	0.0101123	0.0337934	N.A.	N.A.
chr12	6254447	6254753	AluY	SINE	Alu	11	25.6022	24.9183	36.4394	29.4949	25.1894	23.7879	23.6097	14.9793	16.9421	15.63	23.6593	6.58312	13.1662	10.4931	36.8256	31.6171	43.564	32.4518	34.0857	38.4353	28.5714	30.303	25.5348	31.2121	36.3636	36.0308	30.397	12.3715	6.73767	0.00705073	0.0303874	N.A.	N.A.
chr12	6291930	6291994	MIRc	SINE	MIR	3	53.7112	71.2745	46.6667	73.6111	62.963	57.2755	75	54.2088	55.6548	60.6061	61.0972	9.49652	18.993	42.1041	80.0902	55.4321	88.1944	88.8889	72.2222	82.5	81.3665	75.9259	78.2029	76.3889	81.713	77.4475	78.7194	16.3504	17.6223	N.A.	N.A.	0.00219965	0.0366058
chr12	6790101	6790395	AluSq2	SINE	Alu	5	72.3077	77.9167	83.2353	84.5455	66.3158	82.3377	74.5455	55.5769	64	54.6667	71.5448	11.0377	22.0753	49.4695	93.6201	93.8009	85.8929	90.7692	83.619	93.5833	84.1176	88.5	80.5495	80.543	87.7895	89.5331	84.2999	17.9883	12.7552	0.00328861	0.0265055	N.A.	N.A.
chr12	7810631	7810959	AluSz6	SINE	Alu	3	41.6667	27.2487	33.3333	19.4444	39.1775	27.7778	21.2121	24.4444	30	29.0476	29.3353	7.14886	14.2977	15.0375	43.633	48.8889	72.2222	47.7583	47.9167	43.6364	56.3492	28.8889	53.5714	38.0342	35.6061	52.0845	42.49	22.7492	13.1547	0.00219965	0.0265055	N.A.	N.A.
chr12	7911516	7911824	AluSx	SINE	Alu	3	79.4872	75	86.6667	73.3333	87.5	76.1905	77.7778	75.9259	76.1905	61.9048	76.9977	7.13567	14.2713	62.7263	91.269	95.2381	88.2353	88.8889	94.4444	87.8788	75	85.8586	87.7193	98.1481	71.1111	90.9371	83.5674	13.9394	6.56977	0.00217962	0.0265055	N.A.	N.A.
chr12	7946671	7946968	AluSx3	SINE	Alu	3	66.6667	27.7778	50	57.1429	66.6667	51.1111	62.963	71.4286	46.9697	26.6667	52.7393	15.6612	31.3223	21.417	84.0616	54.7619	71.7949	91.6667	80.5556	82.2222	76.1905	69.4444	73.3333	58.9744	64.5833	76.2002	68.5052	23.4609	15.7659	0.0142191	0.0392265	N.A.	N.A.
chr12	13090327	13090631	AluSc	SINE	Alu	4	83.3527	82.7557	89.0797	93.0827	82.76	88.8816	84.3887	84.9518	79.0012	83.186	85.144	4.07231	8.14462	76.9994	93.2886	91.4225	85.3002	91.2291	85.4421	91.8497	89.5874	92.6786	94.3452	91.6667	95.3704	89.0487	92.7297	3.90472	7.58565	N.A.	N.A.	0.00705073	0.0377276
chr12	22189778	22190015	AluY	SINE	Alu	11	85.3254	87.5682	86.0262	80.1894	88.202	84.604	81.4959	83.9639	80.3884	84.4551	84.2219	2.79219	5.58437	78.6375	89.8062	90.5752	90.1234	84.7792	88.8952	80.0127	91.9956	96.0298	91.4576	94.8875	88.5959	86.8771	92.5933	2.65528	8.37142	N.A.	N.A.	0.00219965	0.0366058
chr12	26998083	26998188	AluSx1	SINE	Alu	4	31.1603	38.7097	36.25	35.1604	46.2993	37.43	28.6199	0	8.88462	38.2246	30.0739	14.4496	28.8992	1.17464	58.9731	47.869	46.7172	44.0045	37.5877	64.3333	55.4792	38.0853	61.7237	50.4615	33.5227	48.1023	47.8545	18.0285	17.7806	0.0101123	0.0337934	N.A.	N.A.
chr12	27169755	27170060	AluSg	SINE	Alu	7	55.0736	51.5476	45.2579	57.075	43.6415	48.3203	43.4325	35.4339	40.7483	44.3723	46.4903	6.61075	13.2215	33.2688	59.7118	57.7035	46.4994	75.9057	61.8674	79.3709	65.5936	64.5359	59.129	67.442	59.2869	64.2694	63.1975	17.7791	16.7072	0.0101123	0.0337934	0.00219965	0.0366058
chr12	39298263	39298580	AluSg	SINE	Alu	11	43.3073	45.8333	49.3824	40.753	45.3569	46.4381	45.4938	41.5152	46.0859	33.5985	43.7764	4.36639	8.73278	35.0436	52.5092	52.0472	50.3821	64.789	47.7056	53.8726	52.8396	50.2437	53.9688	45.8431	56.0452	53.7593	51.7881	9.98289	8.01165	0.00328861	0.0265055	0.00705073	0.0377276
chr12	39556090	39556387	AluY	SINE	Alu	4	82.2222	80.3571	89.5833	88.6364	90.6818	90.4167	86.3636	90	73.6014	100	87.1863	7.14233	14.2847	72.9016	101.471	89.3939	100	97.2222	94.2308	90.625	96.4286	98.0769	97.5	93.4211	93.75	94.2944	95.8353	7.10813	8.64905	N.A.	N.A.	0.0143059	0.0442525
chr12	42325450	42325746	AluSz	SINE	Alu	4	82.1429	75.5882	80	72.7273	75	85	78.5714	56.25	69.4444	75	74.9724	8.0049	16.0098	58.9626	90.9822	87.5	100	90.9091	92.8571	98.0769	78.125	79.1667	77.2727	77.0833	85.4167	93.8686	79.4129	18.8962	4.44045	0.00217962	0.0265055	N.A.	N.A.
chr12	51437834	51438138	AluSp	SINE	Alu	3	84.8485	84.4444	82.0513	85.7143	83.3333	83.3333	86.6667	73.0159	70.5882	77.7778	81.1774	5.52996	11.0599	70.1175	92.2373	84.375	82.0513	100	76.1905	90.7407	92.3077	92.8571	89.4737	89.3939	84.8485	86.6715	89.7762	5.49413	8.59882	N.A.	N.A.	0.00576935	0.0377276
chr12	51462747	51463056	AluY	SINE	Alu	5	87.3333	77.1542	76.3636	76.25	81.25	84.9351	82.4242	79.5294	84.7222	82.2711	81.2233	3.85386	7.70772	73.5156	88.931	91.5079	84.5714	95.7895	88.5614	92.6471	86.6553	87.8571	87.9167	92.9412	95.2941	90.6155	90.1329	9.39215	8.90957	0.00705073	0.0303874	0.00328861	0.0366058
chr12	51786076	51786383	AluSx3	SINE	Alu	7	31.8681	20.9524	43.8776	59.7403	32.381	46.6667	18.75	27.7311	25	14.2857	32.1253	14.1592	28.3184	3.80687	60.4437	40.6429	78.1513	53.5714	60.7143	61.9048	41.1765	42.8571	64.9351	28.5714	32.7381	58.9969	42.0556	26.8716	9.93037	0.0101123	0.0337934	N.A.	N.A.
chr12	52383796	52384071	AluSq2	SINE	Alu	4	54.1667	40.1703	47.3214	51.4706	45.7143	52.5	42.2222	29.4231	48.0769	19.9807	43.1046	10.8589	21.7178	21.3869	64.8224	69.5578	66.9643	79.1667	67.5926	70.7126	77.3548	77.6562	68.5606	64.2045	66.8067	70.7988	70.9166	27.6942	27.812	0.00219965	0.0265055	0.00219965	0.0366058
chr12	53760103	53760398	AluY	SINE	Alu	9	48.7572	31.6527	43.6376	48.2353	49.9579	56.3457	35.8025	25.5556	31.2593	31.9943	40.3198	10.3252	20.6504	19.6694	60.9702	63.5836	73.9415	70.2632	57.3801	61.8166	53.8908	49.4815	64.8626	61.8231	40.0506	65.397	54.0217	25.0772	13.7019	0.00219965	0.0265055	N.A.	N.A.
chr12	53815725	53815811	AluY	SINE	Alu	8	83.3333	82.8941	79.3561	82.6389	85.5357	86.5461	85.9661	89.0625	84.5614	89.2857	84.918	3.04135	6.08271	78.8353	91.0007	94.8864	90.625	81.25	83.2353	80.8004	95.3947	92.5	97.1154	93.109	85.9962	86.1594	92.8231	1.24143	7.90508	N.A.	N.A.	0.00705073	0.0377276
chr12	54617087	54617384	AluY	SINE	Alu	5	51.7474	52.8614	48.734	53.1499	59.8291	51.3147	49.6846	58.4654	58.4547	61.0002	54.5241	4.48052	8.96104	45.5631	63.4852	83.0794	83.1746	60.087	63.5599	52.0968	80.956	81.6919	73.9989	76.0073	57.1274	68.3995	73.9563	13.8754	19.4322	N.A.	N.A.	0.0101123	0.0391404
chr12	54682426	54682683	AluSx3	SINE	Alu	3	79.3651	86.6667	87.5	84.2105	90.9091	81.1594	85.9649	75	72.9167	84.5238	82.8216	5.68411	11.3682	71.4534	94.1898	88.8889	86.2069	86.2745	91.1111	86.6667	93.75	94.0476	87.037	94.0476	88	87.8296	91.3765	5.008	8.55484	N.A.	N.A.	0.00699993	0.0377276
chr12	54699453	54699763	AluSx	SINE	Alu	8	65.9926	62.8543	65	72.9167	64.4231	65.3846	53.4375	42.1875	56.4394	53.8095	60.2445	8.78895	17.5779	42.6666	77.8224	68.8333	80.7692	77.1307	58.6765	79.6023	76.5278	66.0764	78.3929	80.2679	70.0321	73.0024	74.2594	12.7579	14.0149	N.A.	N.A.	0.00484876	0.0366058
chr12	56322658	56322947	AluSz	SINE	Alu	3	66.0969	66.6667	58.4656	57.6797	51.7544	59.7222	73.3333	72.7273	69.2641	83.2353	65.8945	9.28217	18.5643	47.3302	84.4589	52.0833	38.8258	49.9109	52.0833	36.9048	65.0155	77.451	60.9341	49.0196	57.7922	45.9616	62.0425	-19.9329	-3.85207	0.00481088	0.0265055	N.A.	N.A.
chr12	56324139	56324449	AluSc8	SINE	Alu	8	52.0098	49.4737	45.3947	35.1562	45	41.3194	36.9318	50.2101	45.7702	55.4545	45.6721	6.47532	12.9506	32.7214	58.6227	37.7131	33.785	23.4244	32.1862	37.6562	45.4464	55.5804	41.4286	37.5	42.1751	32.953	44.4261	-12.7191	-1.24597	0.0101123	0.0337934	N.A.	N.A.
chr12	57083373	57083676	AluSc8	SINE	Alu	16	35.876	7.117	31.994	22.1244	24.0354	9.48125	11.7945	8.15848	16.6593	28.1572	19.5398	10.4161	20.8322	-1.2924	40.3719	9.46848	26.612	50.3755	25.3524	16.6229	37.0841	39.6516	23.3898	47.824	45.3097	25.6863	38.6519	6.14651	19.1121	N.A.	N.A.	0.0101123	0.0391404
chr12	57858020	57858325	AluSz	SINE	Alu	9	63.4568	67.0635	79.2157	70.696	80.6061	83.75	70.8333	68.2115	80.3704	79.2201	74.3423	7.04186	14.0837	60.2586	88.4261	88.671	85.4701	87.7004	71.5285	85.1178	64.931	88.3598	81.6138	78.1441	85.4167	83.6976	79.6931	9.35524	5.35073	0.0143059	0.0392265	N.A.	N.A.
chr12	57914964	57915276	AluSz	SINE	Alu	6	67.3375	56.6365	58.8889	58.7879	68.4444	70.9552	52.7778	61.7725	69.4444	61.6947	62.674	6.10146	12.2029	50.4711	74.8769	75.463	74.026	69.1142	67.8338	73.1793	72.7273	64.4444	73.064	73.199	75	71.9232	71.6869	9.24927	9.01297	0.0143059	0.0392265	0.0101123	0.0391404
chr12	64287618	64287916	AluSx1	SINE	Alu	6	71.9742	76	67.4208	59.0909	78.0303	75.6349	79.6296	56.4815	66.33	66.5446	69.7137	7.90123	15.8025	53.9112	85.5161	77.2727	85.1852	86.0071	84.119	91.4863	87.1981	76.1808	79.8596	82.1337	87.1498	84.8141	82.5044	15.1004	12.7907	0.00484876	0.0265055	0.00484876	0.0366058
chr12	78750037	78750255	AluSg	SINE	Alu	3	82.5397	79.5784	80.623	82.4074	84.2963	78.8194	81.7308	85.9649	81.8841	81.3492	81.9193	2.10215	4.2043	77.715	86.1236	94.8792	93.6364	86.8391	89.7222	81.4187	92.556	92.2727	93.4978	94.7059	87.7299	89.2991	92.1525	7.37979	10.2332	N.A.	N.A.	0.00219965	0.0366058
chr12	107572891	107573197	AluSz	SINE	Alu	5	97.1429	90	95.3846	80	95.3846	82	92.3077	97.5	95.1282	89.2308	91.4079	6.16129	12.3226	79.0853	103.73	73.8462	75.5556	88	84.6154	76.6667	86.1538	95	74	93.75	94	79.7368	88.5808	-11.6711	-2.82711	0.0100454	0.0337934	N.A.	N.A.
chr12	109246012	109246305	AluSc	SINE	Alu	3	88.4058	86.6667	86.6667	72.7273	77.0833	85.5072	84.4444	52.9412	70.5882	66.6667	77.1698	11.4962	22.9924	54.1773	100.162	87.5	81.7204	95.8333	89.7436	88	92.2296	91.6667	87.1795	87.3656	91.0256	88.5595	89.8934	11.3897	12.7236	N.A.	N.A.	0.00481088	0.0366058
chr12	110728720	110729011	AluSp	SINE	Alu	5	77.2527	90	86.9091	89.9206	81.0256	76.2222	67.0909	83.1319	72.0879	87.7778	81.1419	7.85659	15.7132	65.4287	96.8551	98.4615	96.6667	83.648	68.5714	84.7678	92	92.7273	96	93.3333	83.8462	86.4231	91.5814	5.28121	10.4395	N.A.	N.A.	0.0101123	0.0391404
chr12	110888375	110888666	AluSx	SINE	Alu	8	1.8544	19.391	0	33.4821	5.20833	22.9545	4.78098	3.54167	11.6667	8.75	11.163	10.8346	21.6692	-10.5062	32.8322	27.1591	18.75	51.875	40.7026	37.6389	1.47059	10.6643	27.4621	14.6382	10.3098	35.2251	12.909	24.0621	1.74603	0.0101123	0.0337934	N.A.	N.A.
chr12	111687002	111687183	MIR	SINE	MIR	3	75.7895	73.7255	64.5503	70.5128	74.5921	73.9899	64.5833	56.0847	70	53.9683	67.7796	7.78217	15.5643	52.2153	83.344	72.409	87.4183	94.4444	83.5358	92.963	82.1429	89.6825	69.2929	75.9546	77.9412	86.1541	79.0028	18.3745	11.2232	0.0101123	0.0337934	N.A.	N.A.
chr12	112220407	112220712	AluSg	SINE	Alu	6	66.6667	60.6667	75	65.2174	75.2874	51.7241	50.9804	43.4783	36.4583	40.8056	56.6285	13.9944	27.9888	28.6397	84.6173	50	88.5417	91.358	82.8283	84.8485	78.2051	82.1839	68.9103	89.0805	83.3333	79.5153	80.3426	22.8868	23.7141	N.A.	N.A.	0.00484876	0.0366058
chr12	117072571	117072868	AluSx1	SINE	Alu	10	68.2832	60.3419	69.084	74.4444	77.7701	70.8974	61.6691	50.4603	63.375	66.25	66.2575	7.79669	15.5934	50.6642	81.8509	78.8421	77.4444	76.9206	78.2333	71.25	79.0551	78.6154	81.0642	79.973	79.2788	76.5381	79.5973	10.2806	13.3398	0.0101123	0.0337934	0.00219965	0.0366058
chr12	120975148	120975404	AluSx	SINE	Alu	3	64.5833	66.6667	62.2222	77.7778	76.1905	71.4286	78.4314	45.614	52.381	73.6842	66.898	11.032	22.064	44.834	88.9619	88.0952	93.9394	83.3333	86.9565	91.3043	84.4444	76.1905	83.3333	90.1235	66.6667	88.7258	80.1517	21.8278	13.2537	0.00219965	0.0265055	N.A.	N.A.
chr12	121070517	121070770	AluSp	SINE	Alu	4	59.5455	68.7004	75.4735	70.2724	72.2222	70.5357	64.6713	68.544	78.6713	75	70.3636	5.53404	11.0681	59.2956	81.4317	85.5882	90.625	66.3866	60	70.303	93.0952	84.0625	80.9524	91.4103	79.3269	74.5806	85.7695	4.21694	15.4058	N.A.	N.A.	0.00219965	0.0366058
chr12	121378059	121378371	AluY	SINE	Alu	4	90.3846	81.25	85	81.8182	81.6667	89.2857	83.3333	83.3333	86.1111	85	84.7183	3.13857	6.27714	78.4412	90.9954	91.6667	96.875	90	90.3846	94.6429	91.6667	85.7143	80.4348	86.4583	93.1818	92.7138	87.4912	7.99553	2.77288	0.00390307	0.0265055	N.A.	N.A.
chr12	121720549	121720857	AluSx1	SINE	Alu	5	83.7363	82.2222	90	85.7143	85.2381	82.2078	79.5952	73.1551	80.3636	86.4444	82.8677	4.59838	9.19675	73.671	92.0645	87.1008	98.6667	100	87.5897	95	94.1176	96.6044	89	85.4118	91.5556	93.6715	91.3379	10.8037	8.47017	0.00484876	0.0265055	0.0101123	0.0391404
chr12	122141592	122141901	AluY	SINE	Alu	6	86.3509	81.5018	83.649	92.0635	90.8964	89.7059	70.4762	83.4491	81.9444	71.1111	83.1148	7.47394	14.9479	68.1669	98.0627	92.4167	92.8758	95.8333	98.8889	91.5242	91.3333	91.8449	94.5484	90.2406	92.8571	94.3078	92.1649	11.193	9.05007	0.00328861	0.0265055	0.0101123	0.0391404
chr12	122179910	122180208	AluSz	SINE	Alu	4	76.7857	90.1961	88.1434	89.2857	92.0175	82.1875	88.8889	86.6667	91.6667	91.0714	87.691	4.79205	9.58409	78.1069	97.2751	93.3333	100	97.0588	94.0972	95.8333	96.0606	91.7411	95.3704	96.6063	95.8333	96.0645	95.1223	8.37358	7.43138	0.00219965	0.0265055	N.A.	N.A.
chr12	122273484	122273788	AluSz	SINE	Alu	3	85.9848	84.4697	83.3333	85.641	88.5154	93.4609	88.0952	82.0346	91.3165	83.2071	86.6059	3.7131	7.4262	79.1797	94.0321	97.1958	89.1503	100	92.4912	95.8333	94.2529	87.7269	89.2774	86.6667	92.185	94.9341	90.0218	8.32826	3.41591	0.00705073	0.0303874	N.A.	N.A.
chr12	123411726	123412016	AluSg	SINE	Alu	3	96.0784	87.6543	98.1481	91.2281	93.3333	77.193	100	97.2222	96.1538	92.9293	92.9941	6.62024	13.2405	79.7536	106.235	76.3889	71.4286	90.4762	90.6667	89.7436	79.4326	74.359	72.549	80.6452	81.1594	83.7408	77.629	-9.25328	-15.365	0.0199645	0.0461611	0.00705073	0.0377276
chr12	123831771	123832072	AluY	SINE	Alu	3	71.1111	44.4444	76.9231	66.6667	41.6667	76.1905	47.619	48.8889	42.4242	31.5789	54.7514	16.3722	32.7444	22.007	87.4957	60.2564	88	91.6667	76	78.7879	74.6212	77.0833	74.5614	77.7778	71.4286	78.9422	75.0945	24.1908	20.3431	0.0199645	0.0461611	N.A.	N.A.
[truncated: 767 more rows]

## Sheet: LINE
Additional file 9. Lists of DMVs in various genomic regions.
[truncated: 120 more rows]

## Sheet: LTR
Additional file 7. Lists of DMVs in various genomic regions.
[truncated: 170 more rows]

## Sheet: DNA repeat
				Additional file 7. Lists of DMVs in various genomic regions.
[truncated: 31 more rows]

## Sheet: Simple repeat
Additional file 7. Lists of DMVs in various genomic regions.
[truncated: 94 more rows]
